# Supplementary material for: The pyroptosis-related gene signature predicts prognosis and reveals characterization of the tumor immune microenvironment in acute myeloid leukemia
Source: Front Pharmacol. 2022 Aug 10;13:951480. doi: 10.3389/fphar.2022.951480 (PMC9399441; doi:10.3389/fphar.2022.951480)
Supplement: Supplementary file 1 [file DataSheet1.ZIP]

Archive with 20 entries (20 files):
- Supplementary Figure Legends.doc
- Supplementary Figure S1.tif
- Supplementary Figure S2 .tif
- Supplementary Figure S3 .tif
- Supplementary Figure S4 .tif
- Supplementary Figure S5 .tif
- Supplementary Figure S6 .tif
- Supplementary Figure S7 .tif
- Supplementary Figure S8 .tif
- Supplementary Table S1.docx
- Supplementary Table S10.xlsx
- Supplementary Table S11.xlsx
- Supplementary Table S2.xlsx
- Supplementary Table S3.xlsx
- Supplementary Table S4.xlsx
- Supplementary Table S5.xlsx
- Supplementary Table S6.xlsx
- Supplementary Table S7.xlsx
- Supplementary Table S8 .xlsx
- Supplementary Table S9.xlsx
