# Supplementary material for: The pyroptosis-related gene signature predicts prognosis and reveals characterization of the tumor immune microenvironment in acute myeloid leukemia
Source: Front Pharmacol. 2022 Aug 10;13:951480. doi: 10.3389/fphar.2022.951480 (PMC9399441; doi:10.3389/fphar.2022.951480)
Supplement: Supplementary file 1 [file DataSheet1.ZIP › Supplementary Table S10.xlsx]

## Sheet: 工作表 1 - BeatAML_cibersort
Table S10 Relative Fractions of tumor-infiltrating immune cells of AML patients by the CIBERSORT algorithm in the BeatAML cohort
	B.cells.naive	B.cells.memory	Plasma.cells	T.cells.CD8	T.cells.CD4.naive	T.cells.CD4.memory.resting	T.cells.CD4.memory.activated	T.cells.follicular.helper	T.cells.regulatory..Tregs.	T.cells.gamma.delta	NK.cells.resting	NK.cells.activated	Monocytes	Macrophages.M0	Macrophages.M1	Macrophages.M2	Dendritic.cells.resting	Dendritic.cells.activated	Mast.cells.resting	Mast.cells.activated	Eosinophils	Neutrophils	P.value	Correlation	RMSE
12-00023	0.0215116	0.00208004	0	0.0422748	0	0.0654425	0	0	0.048452	0	0	0.0260534	0.707951	0	0.00324316	0.0291735	0.00813058	0	0.045687	0	0	0	0.006	0.357845	0.970578
12-00258	0.00434899	0.000847175	0	0.0180534	0	0.0294961	0	0	0.0168281	0	0	0.0172478	0.813805	0	0.0018964	0.0587681	0	0	0.0387088	0	0	0	0.002	0.44433	0.933958
12-00294	0.0740769	0.00201221	0	0.0334146	0	0.165727	0	0	0.0699271	0	0	0.0795579	0.441344	0	0.00266687	0.0710172	0.000191747	0	0.0438672	0	0.0161977	0	0.013	0.291434	0.975133
13-00028	0.0230389	0.00975913	0	0.0736231	0	0.156356	0	0.0260342	0.0219693	0	0	0.155169	0.134591	0.0737047	0.0128806	0.0112885	0.104438	0	0.0529717	0	0.0785524	0.0656225	0.041	0.19574	1.01193
13-00123	0.00027334	0.00197998	0	0.00284138	0	0.0567866	0	0	0	0	0	0.0219839	0.772377	0	0.00016418	0.114002	0	0	0.0295918	0	0	0	0.006	0.356375	0.992392
13-00195	0.0249107	0	0	0.03084	0	0.0556921	0	0	0.0138083	0	0	0.0306002	0.75319	0	0.00198919	0.0522107	0	0	0.0362157	0	0.000542771	0	0.013	0.297884	1.02101
13-00255	0.00334886	0.00749749	5.35552e-05	0.0053149	0.0193522	0.00744031	0	0	0.0173163	0	0.0304559	0	0.886985	0	0.000113798	0	0	0	0.0221218	0	0	0	0	0.617282	0.798389
13-00331	0.166145	0	0.00422426	0.05741	0	0.241041	0	0.0228598	0.0917776	0	0.00358512	0.0640179	0.0786044	0	0	0.0185959	0	0.00691327	0.017379	0.0607195	0.166727	0	0.066	0.153146	1.03457
13-00409	0.0220425	0	0	0.0164095	0	0.0393958	0	0	0.00803779	0	0	0.0234657	0.641117	0	0.00333594	0.215203	0.00106326	0	0.0299295	0	0	0	0.007	0.35237	0.973989
13-00513	0.0710096	0	0	0.0179492	0	0.139952	0	0.00950188	0	0	0.0554383	0	0.509902	0	0.0149992	0.169288	0	0	0.0119601	0	0	0	0.129	0.0997402	1.08044
13-00625	0.158749	0	0.0108767	0.127419	0	0.050453	0.0355567	0	0.0367851	0	0.0537142	0.0286931	0.322891	0	0	0.0832788	0	0	0	0.0868368	0.00474719	0	0.03	0.224006	0.99932
13-00655	0.0352619	0	0	0.00794181	0.0471674	0.0143921	0	0	0.0114724	0	0.00356637	0.00855187	0.649718	0	0.00288753	0.189188	0	0	0.0219627	0	0.0078902	0	0.17	0.076829	1.13617
13-00659	0.0166118	0	0	0.00829335	0.00527035	0.0454718	0	0	0.00449041	0	0.0188438	0.00246507	0.824735	0.000228742	0.00503118	0.0435367	0	0	0.0250217	0	0	0	0.009	0.328839	1.01963
14-00012	0.0284116	0	0	0.00743197	0	0.121772	0	0.00139318	0	0	0.0133992	0.0304332	0.432762	0	0	0.288861	0	0	0.0197929	0	0.0557424	0	0.027	0.23055	1.01391
14-00184	0.154869	0	0	0.0613367	0.0566383	0	0	0.000939024	0.012565	0	0	0.0627134	0.275886	0	0.00417185	0.289597	0	0	0.0195164	0	0.0617664	0	0.036	0.210788	1.00581
14-00228	0.0633653	0	0	0.0643016	0	0.0602126	0	0.00816295	0.0301664	0	0.00685695	0.0159354	0.605811	0	0	0.0116119	0	0	0	0.100166	0.03341	0	0.041	0.193984	1.04927
14-00259	0.0137653	0	0.000728793	0.00836175	0	0.0858248	0	0.010931	0	0	0.0178366	0.00548277	0.810382	0.0294916	0	0	0	0	0.017195	0	0	0	0.006	0.366745	0.987007
14-00434	0.065091	0.0276272	0	0.0848457	0	0.0616885	0	0.00703143	0	0	0	0.0847789	0.334281	0	0	0.26306	0	0	0.0461243	0	0.0254718	0	0.063	0.159814	1.0316
14-00447	0.0377376	0	0	0.0537255	0	0.132351	0	0	0.0476621	0	0	0.0822187	0.155789	0	0.00971314	0.369136	0	0	0.0387257	0	0.0729408	0	0.07	0.145098	1.03132
14-00567	0.16678	0	0	0.134567	0	0.158972	0	0.0102345	0.0986517	0	0	0.0895067	0.0583415	0	0	0.184869	0	0.0118551	0	0.0862224	0	0	0.085	0.128543	1.0463
14-00578	0.0633319	0.107299	0	0.0403307	0	0.0624532	0	0	0.00195211	0	0	0.0436059	0.421702	0	0	0.115108	0	0	0.0742806	0.0699362	0	0	0.039	0.198765	1.01871
14-00681	0.152822	0	0.0134948	0.132359	0	0.371325	0	0	0.0877451	0	0.0247178	0.0786568	0.0499042	0	0	0	0.000961948	0.00138641	0.0736619	0.0129656	0	0	0.061	0.162269	1.05858
14-00690	0.0229592	0	0	0.0196492	0	0.0601684	0	0.00153262	0.00954657	0	0.0103082	0	0.757388	0.0112849	0	0.028659	0	0	0.0122618	0	0.00535425	0.0608881	0.08	0.134409	1.14036
14-00781	0.00396311	0.00444686	0.000280728	0.00370871	0	0.053852	0	0	0	0	0.0188691	0	0.812897	0	0.00327507	0.0689603	0	0	0.0210926	0	0.00865424	0	0.068	0.149993	1.13702
14-00798	0.00637825	0.0121201	0	0.0167767	0.0177192	0.0439951	0	0	0.0246932	0	0.020946	0.00565315	0.730053	0	0.000152509	0.066933	0.0171668	0	0.0374132	0	0	0	0.008	0.335341	0.992303
15-00014	0.0299687	0	0	0.178953	0	0.216576	0	0.0212509	0.0278601	0	0	0.0600157	0.277134	0	0	0.188242	0	0	0	0	0	0	0.08	0.134003	1.04893
15-00147	0	0.0592095	0.00459622	0.163679	0	0.195244	0	0	0.0108383	0.117576	0	0.0527589	0	0	0	0	0	0	0.268381	0.0870399	0.0367237	0.00395343	0.026	0.234806	1.02313
15-00261	0.0526221	0.0230445	0	0.0492428	0	0.0434349	0	0	0.04064	0	0	0.0270847	0.667291	0	0.0056233	0.00938777	0.0162196	0	0.0609509	0	0.00445884	0	0.005	0.383699	0.946544
15-00276	0.0732391	0	0	0.0361781	0.013265	0.118427	0	0	0.0743592	0	0.0546679	0.00750722	0.39286	0	0.00724132	0.170884	0	0	0.015193	0	0.0361779	0	0.02	0.252704	0.989707
15-00279	0.0270504	0.0066261	0	0.019082	0	0.0394629	0	0	0.0202824	0	0.0139641	0.00323117	0.776073	0	0	0.033375	0	0	0.0441285	0	0.00935406	0.00737033	0	0.522474	0.866791
15-00296	0.0297591	0.00696706	0	0.038159	0	0.122381	0	0	0.00334851	0	0	0.040865	0.485629	0	0.0328692	0.172612	0	0	0.0209244	0	0.0464851	0	0.131	0.0970869	1.07856
15-00395	0.0631682	0	0	0.106621	0	0.0895584	0	0.0059618	0.0663957	0	0.0350432	0.0356044	0.574594	0	0	0.000489548	0	0	0.0225644	0	0	0	0	0.525461	0.850377
15-00563	0.0243153	0.0173968	0	0.0291164	0.0153679	0.0678264	0	0	0.0775713	0	0.0172058	0.0233611	0.444024	0	0.00690272	0.239316	0	0	0.0196252	0	0.0179705	0	0.042	0.189645	1.02979
15-00578	0.074673	0.0124061	0	0.0851143	0	0.0542049	0	0	0.0192584	0	0	0.0410282	0.424796	0	0	0.254049	0	0	0.0240967	0	0.0103738	0	0.048	0.177818	1.03385
15-00680	0.0231082	0	0.000944896	0.0136935	0	0.0822139	0	0	0.00230117	0	0.0091144	0.0153375	0.574036	0	0	0.216894	0	0	0.00212588	0	0.0602307	0	0.042	0.191746	1.05711
15-00701	0.0324889	0	0	0.00296893	0	0.117887	0	0	0.00225675	0	0.0129735	0	0.764917	0	0	0.0259608	0.0214958	0	0	0	0.0190517	0	0.014	0.274973	1.03936
15-00717	0.0127743	0.0106323	0	0.0440415	0	0.0422059	0	0	0.0125127	0	0.00457512	0.0247955	0.750932	0	0	0.0449753	0	0	0.0525559	0	0	0	0.002	0.448186	0.917854
15-00734	0.015771	0	0.00125411	0.0496408	0	0.0595383	0.000675669	0	0	0	0.0374971	0	0.701292	0	0	0.00674511	0	0	0	0.0611699	0.0292744	0.0371416	0.049	0.175346	1.09047
15-00777	0.0138546	0.00235772	0.000132067	0.0468069	0	0.0142668	0	0	0.0220917	0	0.00587906	0.0118645	0.849358	0.0194064	0	0	0	0	0.0139823	0	0	0	0.002	0.425044	0.953567
15-00990	0	0.00396648	0	0.00834372	0	0.0865508	0	0	0.0147347	0	0.0128576	0.00504861	0.733245	0.0109794	0.00296934	0.102364	0	0	0.0140756	0	0.00486442	0	0.027	0.230355	1.06352
16-00465	0.0833951	0	0	0.0921754	0	0.0272992	0	0	0.0264984	0	0	0.0161229	0.638585	0	0	0.0756679	0	0	0	0.0335551	0.00670119	0	0.007	0.350712	0.965775
16-00494	0.00259768	0.00249414	0.00051992	0.013572	0	0.0344683	0	0	0	0	0.0140722	0.00769826	0.740952	0	0.00480369	0.154061	0	0	0.0247612	0	0	0	0.055	0.171089	1.10808
13-00406	0.0357914	0	0	0.0238698	0	0.040427	0	0.00529052	0.00782587	0	0	0.0205222	0.581793	0	0.00354219	0.234641	0.0033742	0	0.0402942	0	0.00262862	0	0.007	0.342947	0.970299
16-00810	0.032561	0	0.00114312	0.043372	0	0.145811	0	0	0.0455305	0	0.0431379	0	0.576912	0	0.00531443	0.0398033	0	0	0	0.0442312	0.0221838	0	0.059	0.16499	1.057
16-00815	0.0143929	0	0.00131445	0.0399505	0	0.0733459	0	0	0.0194934	0	0.0147427	0.0170867	0.758827	0.0320933	0	0	0	0	0.0276645	0	0.00108829	0	0.001	0.486132	0.890499
12-00066	0.0148508	0	0.00177974	0.0558111	0	0	0.0153872	0	0.000499288	0	0.0267231	0	0.768843	0	0	0	0	0	0.0464635	0	0	0.0696428	0.067	0.151665	1.1327
12-00301	0.0455651	0.0386285	0	0.0129129	0	0.119511	0	0.0124235	0.0139303	0	0	0.0644622	0.543677	0	0.00689648	0.0673857	0.0320642	0	0.0425424	0	0	0	0.009	0.325246	0.966078
12-00372	0.0244379	0	0	0.141675	0	0.15044	0	0	0.0635801	0	0.0721968	0.00369538	0.139631	0	0	0.128512	0	0	0.22208	0.0401605	0.0135914	0	0.078	0.136031	1.03693
13-00118	0.0429117	0	0	0.0433838	0	0.213922	0	0	0.00152263	0	0	0.0520395	0.341333	0	0	0.0479961	0	0	0.0705099	0.0542209	0.101286	0.0308746	0.106	0.113551	1.05162
13-00163	0.0409201	0	0.00165272	0.0284004	0	0.0870862	0	0.0104439	0.00134648	0	0.0720736	0	0.664641	0	0.00318295	0.0421729	0	0	0	0.0295308	0.00149065	0.017058	0.1	0.116411	1.1079
13-00166	0.0513636	0	0	0.19164	0	0.311612	0	0	0.115491	0	0.0332733	0.0172949	0.127609	0	0	0.000848521	0	0	0.103327	0.0475406	0	0	0.066	0.15187	1.05468
13-00204	0.0338705	0	0.00183277	0.0617624	0	0.166536	0	0.0270946	0	0	0.0311747	0.089212	0.177019	0.0501645	0.0134258	0	0	0	0.275628	0.0606348	0.0116445	0	0.101	0.115197	1.05969
13-00226	0.0333442	0	0	0.134139	0	0.0727553	0	0.0217936	0	0	0.0232054	0.0416809	0.183409	0.0375316	0.00575485	0	0	0	0.424156	0.00132159	0.0209084	0	0.087	0.125644	1.06561
13-00232	0.0250574	0	0.00112704	0.0303357	0	0.0466973	0	0	0.0217089	0	0	0.0480237	0.77829	0	0	0	0	0	0.0487596	0	0	0	0.009	0.324317	1.00707
13-00245	0.0573807	0	0	0.0563419	0	0.122262	0	0.0047752	0.0403716	0	0	0.0510664	0.204362	0.0488709	0	0.0329002	0	0	0	0.0723816	0	0.309287	0.063	0.15892	1.07455
13-00253	0.0663469	0	0	0.0553923	0	0.203235	0	0	0.101702	0	0.0355696	0.0255008	0.118576	0.0518554	0	0.0102015	0	0	0	0.105749	0	0.225871	0.006	0.367891	0.939859
13-00260	0.0604909	0.0134944	0.00213247	0.12213	0	0.0990492	0	0.00377902	0.0595888	0	0	0.0151818	0.0709059	0	0	0	0	0	0.345755	0.0972346	0.0763847	0.0338731	0.009	0.32817	0.965697
13-00338	0.169898	0	0.000144126	0.177997	0	0.0966176	0.0172788	0.00739675	0.0199144	0	0.0418641	0.0181849	0.419029	0.00480657	0	0	0	0	0	0.0268692	0	0	0.004	0.399619	0.92058
13-00396	0.0195777	0	0.000198845	0.0509771	0	0.036881	0	0	0.00656302	0	0.000523285	0.044283	0.760257	0.00439944	0.00272893	0.0211961	0	0	0.0524141	0	0	0	0.012	0.300434	1.01962
13-00487	0.0158663	0.0131535	0	0.0768654	0	0.0786607	0	0	0.0102863	0	0.00671968	0.0287407	0.581638	0	0	0.0902399	0.00320063	0	0	0.0879115	0.00671687	0	0.039	0.199779	1.04398
14-00041	0.0499002	0	0	0.159036	0	0.203458	0	0.0172166	0.0437529	0	0.039006	0	0.368802	0.0201798	0.00503367	0	0	0.00530386	0	0.0778464	0.0104652	0	0.02	0.250872	0.994009
14-00092	0.0193911	0	0	0.0192067	0	0.0926293	0	0	0.0271548	0	0.031413	0.0046146	0.680658	0.0368106	0	0	0	0	0.0312163	0	0.0381548	0.0187513	0.11	0.109741	1.11611
14-00135	0.0158381	0	1.92964e-07	0.0982665	0	0.0118259	0.00978951	0	0.00783464	0	0.0666754	0	0.673218	0	0	0	0	0	0	0.0119372	0	0.104614	0.013	0.291429	1.02633
14-00152	0.0361567	0	0.015989	0.0270781	0	0.0634697	0	0.0122543	0.004397	0	0	0.055404	0.391081	0	0	0.348629	0	0	0.0455411	0	0	0	0.24	0.0574512	1.09439
14-00175	0.0339641	0.0230488	0	0.221172	0	0	0	0.031192	0.0081192	0	0	0.0856166	0.115366	0.0481222	0	0.0146408	0	0.020271	0	0.163574	0	0.234914	0.027	0.229324	1.02308
14-00423	0.131847	0	0.00475943	0.0339781	0	0.114336	0	0.00171633	0.00564624	0	0.00970951	0.0208142	0.504681	0	0	0.0797185	0	0.00342052	0	0.0824653	0	0.00690778	0.017	0.258347	0.999479
14-00425	0.112386	0	0.00329725	0.0683952	0	0.118264	0	0.00828097	0.052801	0	0.0486509	0.0411934	0.157509	0	0	0.00389866	0	0	0.385324	0	0	0	0.078	0.137139	1.0523
14-00464	0.0784242	0	0	0.0324815	0	0.139326	0	0.0211536	0.0376835	0	0	0.093402	0.360041	0	0	0.0010245	0	0.00638448	0	0.221427	0.00865201	0	0.037	0.207485	1.02571
14-00476	0.0182724	0.00190088	0.0024297	0.0116861	0	0.135641	0	0	0.0188487	0	0	0.0712153	0.596575	0	0	0	0	0	0.0701811	0.00992571	0.0633247	0	0.075	0.141508	1.07422
14-00542	0.148615	0	0.0409793	0.141475	0	0.151312	0.0033802	0	0.0147338	0	0.0390235	0	0.104794	0.0282931	0.00121183	0	0	0.0302283	0.0594748	0.0475719	0.188907	0	0.171	0.0766141	1.05356
14-00599	0.0833525	0	0.0107942	0.196245	0	0.0628457	0.001911	0	0.0419506	0	0.104656	0.00520524	0.336922	0	0	0.0930578	0	0	0.0617356	0	0.00132485	0	0.015	0.271098	0.97968
14-00632	0.0655466	0	0.0728079	0.108987	0	0.178798	0	0	0.0461855	0	0.0374874	0.0142475	0.344511	0	0	0.113576	0	0	0	0.0167846	0.00106847	0	0.048	0.176689	1.02101
14-00643	0.08178	0	0.00238421	0.0809404	0	0.22032	0	0.00929575	0.0405848	0	0.0209997	0.0420395	0.380687	0.0353166	0	0	0	0	0.0228584	0.0318368	0.0267388	0.0042178	0.177	0.0746372	1.07199
14-00730	0.0411795	0	0.0226142	0.0746816	0	0.21111	0	0	0.050661	0	0.0539355	0.0416146	0.113559	0	0	0	0	0	0.339938	0.0462979	0.00440871	0	0.078	0.135818	1.05822
14-00774	0.296542	0	0.061603	0.0742795	0	0.160774	0.021393	0	0	0	0	0.051901	0.0655202	0	0	0.0619628	0	0.00761289	0.160204	0	0	0.0382082	0.005	0.384676	0.92506
14-00787	0.0118065	0.00821978	0.00722266	0.0114901	0	0.159924	0	0.0403579	0	0	0.0924965	0	0.434111	0	0.00209078	0	0	0	0.14127	0.0910109	0	0	0.055	0.172452	1.03559
15-00229	0.0679748	0	0	0.109652	0	0.144615	0	0.0158419	0.0324476	0	0.0807979	0.0229783	0.119237	0	0	0	0.00657412	0	0.3418	0.0167264	0.0413545	0	0.121	0.103583	1.06652
15-00525	0.0545271	0	0.00241365	0.0495799	0	0.113331	0	0.0163921	0	0	0	0.0614235	0.185265	0	0.00259845	0.00671311	0	0	0.383448	0.049289	0.0590215	0.0159982	0.062	0.160573	1.05168
15-00572	0.126452	0	0	0.14212	0	0.175903	0.0219728	0	0	0	0.0944083	0	0.317812	0	0	0.0613485	0	0.00290397	0.0456589	0.011421	0	0	0.012	0.305289	0.962826
15-00614	0.0742183	0	0.00264743	0.173472	0	0.301807	0	0.0187409	0.0483302	0	0.0353586	0.0219258	0.0488163	0	0	0	0	0	0.156705	0.0576078	0.0603709	0	0.064	0.157081	1.04689
15-00650	0.00497215	0.00224381	0.00205278	0.048308	0	0.0516426	0	0.00235281	0.0161758	0	0.0214103	0	0.766672	0.0415913	0	0	0	0	0	0.0301086	0.0124696	0	0.006	0.365642	0.978636
15-00653	0.0834676	0	0	0.025826	0	0.206477	0	0	0.0285335	0	0.0384797	0	0.285691	0.124831	0	0	0	0.0211298	0.0877777	0.0780722	0	0.0197148	0.152	0.0840731	1.05478
15-00692	0.0303468	0	0.0210527	0.187772	0	0.153675	0	0.0748253	0.026186	0	0.0403242	0.0886555	0.0787092	0	0	0	0	0.011686	0	0.206891	0.0798767	0	0.053	0.173494	1.04968
15-00819	0.0219091	0	0.00196324	0.00943607	0	0.126847	0	0	0.00296609	0	0.0870525	0	0.65109	0	0	0.0289649	0	0	0	0.0579387	0.0118322	0	0.07	0.145138	1.08576
16-00102	0.0341221	0.0157405	0	0.0761846	0	0.208516	0	0.0309724	0.00863585	0	0.00884732	0.113057	0.0852206	0	0.00415585	0.0184627	0	0	0.388906	0	0	0.00717968	0.047	0.181543	1.04062
16-00143	0.075178	0	0.00485045	0.0474792	0	0.0281029	0	0.0106312	0.0270221	0	0.0150065	0.00295807	0.526108	0.122602	0.00644369	0	0	0	0.0460809	0.0277115	8.6764e-05	0.0597384	0.081	0.132804	1.0752
16-00392	0	0	0.000249439	0.0957156	0	0.114928	0	0.064468	0	0	0	0.305194	0.0656611	0	0	0	0	0.0174538	0	0.205393	0.126507	0.0044294	0.384	0.028692	1.19394
16-00410	0.0342384	0	0.00581536	0.0496295	0	0.128315	0	0.0485506	0.00605108	0	0.028712	0.042009	0.347097	0.0308092	0	0	0	0	0.257278	0.0214959	0	0	0.086	0.127676	1.04837
15-00742	0.0099646	0.0113807	0.0167282	0.0600247	0	0.162861	0	0.0281977	0.033944	0	0	0.128841	0.16625	0.0611091	0.0238313	0	0	0	0.274392	0	0.0224769	0	0.623	-3.57752e-05	1.09907
13-00270	0.0336927	0	0.00258596	0.0174866	0	0.125846	0	0.0113229	0.00536436	0	0.0337144	0	0.590417	0.0295731	0	0.0271508	0	0	0	0.0553643	0.0370428	0.030439	0.066	0.153714	1.07207
16-01262	0.0383461	0	0.0094567	0.0193476	0	0.0850016	0	0	0.0399771	0	0	0.105093	0.606862	0.056481	0	0	0	0	0	0.00967966	0.0297553	0	0.195	0.07047	1.11733
