# Supplementary material for: The pyroptosis-related gene signature predicts prognosis and reveals characterization of the tumor immune microenvironment in acute myeloid leukemia
Source: Front Pharmacol. 2022 Aug 10;13:951480. doi: 10.3389/fphar.2022.951480 (PMC9399441; doi:10.3389/fphar.2022.951480)
Supplement: Supplementary file 1 [file DataSheet1.ZIP › Supplementary Table S11.xlsx]

## Sheet: 工作表 1 - Beat_ssGSEA
Table S11 Relative Fractions of tumor-infiltrating immune signatures of AML patients by the ssGSEA algorithm in the BeatAML cohort
	aDCs	APC_co_inhibition	APC_co_stimulation	B_cells	CCR	CD8+_T_cells	Check-point	Cytolytic_activity	DCs	HLA	iDCs	Inflammation-promoting	Macrophages	Mast_cells	MHC_class_I	Neutrophils	NK_cells	Parainflammation	pDCs	T_cell_co-inhibition	T_cell_co-stimulation	T_helper_cells	Tfh	Th1_cells	Th2_cells	TIL	Treg	Type_I_IFN_Reponse	Type_II_IFN_Reponse
12-00023	0.355318	0.474968	0.524546	0.518678	0.574893	0.567081	0.493646	0.769118	0.808015	0.891672	0.747571	0.599999	0.631798	0.528843	0.981277	0.812436	0.293858	0.639054	0.656882	0.503628	0.49139	0.963617	0.376463	0.403551	0.415194	0.72837	0.553464	0.708104	0.522472
12-00066	0.464933	0.475719	0.395099	0.420714	0.542719	0.555103	0.41359	0.732602	0.258309	0.833122	0.193663	0.572776	0.666951	0.711891	0.978193	0.871304	0.245115	0.592297	0.57061	0.435247	0.344303	0.876447	0.232136	0.3712	0.351481	0.663171	0.53105	0.625425	0.455676
12-00258	0.271658	0.451013	0.457671	0.360479	0.524132	0.399026	0.388229	0.620653	0.498294	0.806056	0.15791	0.51502	0.622667	0.216242	0.975377	0.774201	0.159534	0.57145	0.522172	0.36338	0.2696	0.96931	0.176858	0.354906	0.340808	0.628436	0.521929	0.566618	0.432381
12-00294	0.201974	0.484929	0.396666	0.437354	0.487229	0.235893	0.440839	0.538979	0.190292	0.824009	0.196784	0.509607	0.457666	0.757834	0.978546	0.661699	0.147525	0.592224	0.592674	0.492713	0.274009	0.843061	0.140075	0.285974	0.444354	0.649974	0.511636	0.605377	0.530041
12-00301	0.633084	0.516157	0.43722	0.486894	0.528292	0.290864	0.471089	0.629326	0.421441	0.856973	0.689931	0.571023	0.579964	0.743025	0.969474	0.740833	0.206384	0.587968	0.599763	0.489517	0.408162	0.828236	0.262763	0.394166	0.284078	0.65965	0.476279	0.620162	0.447294
12-00372	0.374725	0.506314	0.456025	0.388523	0.515492	0.60438	0.45944	0.783181	0.0753103	0.638155	0.116076	0.64415	0.551452	0.69322	0.972026	0.699464	0.282442	0.592198	0.588572	0.417284	0.454284	0.929223	0.311895	0.334879	0.358364	0.645543	0.556247	0.638789	0.524285
13-00028	0.48115	0.482144	0.447828	0.338959	0.529751	0.3877	0.455079	0.750732	0.793131	0.72192	0.770413	0.509268	0.581425	0.167751	0.963009	0.686412	0.194103	0.59652	0.693325	0.496237	0.395594	0.352061	0.172115	0.297889	0.575333	0.63045	0.538897	0.751259	0.711189
13-00118	0.504598	0.485342	0.358888	0.359654	0.502889	0.38005	0.398209	0.676968	0.249354	0.66584	0.0697462	0.577605	0.493415	0.66584	0.980952	0.727966	0.24342	0.56121	0.531562	0.43117	0.364481	0.820705	0.1951	0.354168	0.353802	0.623573	0.532764	0.606918	0.580984
13-00123	0.536138	0.50843	0.517298	0.386093	0.554934	0.294007	0.431407	0.507333	0.394935	0.85258	0.262173	0.535065	0.557211	0.126181	0.988307	0.78754	0.176632	0.673956	0.510004	0.402639	0.303744	0.918431	0.166731	0.310557	0.359586	0.635512	0.544007	0.691361	0.490509
13-00163	0.58158	0.527442	0.414181	0.44938	0.546915	0.395587	0.443656	0.668516	0.49521	0.833604	0.550164	0.593425	0.697216	0.88376	0.994544	0.806276	0.234075	0.724631	0.595668	0.468947	0.357939	0.829778	0.234911	0.349646	0.36177	0.687115	0.540164	0.943396	0.452671
13-00166	0.427098	0.497287	0.469239	0.417277	0.493793	0.401754	0.473291	0.712986	0.00160097	0.759183	0.181765	0.511162	0.325513	0.68707	0.980779	0.554181	0.156226	0.470882	0.592034	0.513354	0.443592	0.793842	0.212477	0.398229	0.383014	0.633284	0.528286	0.532069	0.512288
13-00195	0.508777	0.468679	0.408401	0.444443	0.537839	0.323538	0.409455	0.557462	0.347969	0.810396	0.12682	0.533246	0.610327	0.511348	0.970262	0.792375	0.173928	0.623759	0.5725	0.429414	0.324886	0.930528	0.233416	0.342471	0.340556	0.660246	0.522186	0.714631	0.480114
13-00204	0.353995	0.377589	0.410729	0.378928	0.481766	0.450973	0.451262	0.740286	0.00106728	0.628966	0.282324	0.54903	0.609204	0.676342	0.979383	0.655216	0.24909	0.477539	0.522082	0.376637	0.475367	0.505587	0.229532	0.319794	0.360941	0.593534	0.541078	0.476881	0.383263
13-00226	0.23651	0.365913	0.277646	0.362466	0.505	0.674354	0.392099	0.778234	0.106502	0.651	0.00183839	0.592	0.58056	0.792478	0.986036	0.740203	0.248206	0.5056	0.522591	0.459494	0.439634	0.621459	0.193574	0.372514	0.321508	0.647476	0.552766	0.561969	0.480765
13-00232	0.369096	0.492542	0.303612	0.385796	0.498641	0.303376	0.408523	0.655036	0.247101	0.811506	0.425633	0.523023	0.625927	0.350239	0.968319	0.772329	0.161419	0.555347	0.539538	0.434067	0.274417	0.756543	0.171916	0.31835	0.307864	0.65189	0.531738	0.597137	0.419383
13-00245	0.547988	0.511112	0.417869	0.495818	0.559844	0.526105	0.426115	0.695564	0.0652293	0.749987	0.137655	0.574483	0.626434	0.938707	0.983496	0.840771	0.200838	0.593097	0.546908	0.444176	0.393065	0.927978	0.316656	0.388431	0.354231	0.672246	0.546688	0.696054	0.40335
13-00253	0.499963	0.50831	0.425327	0.481757	0.545103	0.585938	0.454357	0.836128	0.0556228	0.765835	0.109148	0.653869	0.552907	0.606805	0.995918	0.772793	0.33547	0.640442	0.525878	0.432764	0.530221	0.742311	0.362341	0.425628	0.327285	0.684564	0.560176	0.855924	0.473617
13-00255	0.486129	0.487531	0.499308	0.428786	0.565293	0.368665	0.464485	0.599823	0.416875	0.900474	0.724457	0.577363	0.657195	0.65659	0.992057	0.858578	0.244785	0.693245	0.562477	0.490995	0.318534	0.939541	0.138566	0.271047	0.285785	0.659541	0.535844	0.815828	0.554275
13-00260	0.600564	0.527703	0.431759	0.433299	0.485101	0.487264	0.433568	0.570213	0.0680757	0.830386	0.0935909	0.553894	0.533965	0.910658	0.974952	0.683726	0.177823	0.532092	0.459311	0.449162	0.332455	0.582262	0.320855	0.376754	0.333459	0.617245	0.510056	0.546322	0.431751
13-00331	0.49919	0.486661	0.348668	0.354541	0.447442	0.283155	0.40655	0.381909	0.00385435	0.796159	0.00373609	0.529684	0.296556	0.642379	0.965877	0.603536	0.144566	0.497701	0.538315	0.468964	0.370176	0.605922	0.203691	0.294913	0.312014	0.561075	0.493159	0.467119	0.565022
13-00338	0.657775	0.539842	0.547919	0.526583	0.559335	0.747945	0.534066	0.751517	0.229192	0.884425	0.322448	0.697634	0.607761	0.522673	0.968655	0.696262	0.358992	0.600824	0.638294	0.524957	0.51383	0.802026	0.513183	0.53872	0.434369	0.701805	0.536168	0.545862	0.560259
13-00396	0.292417	0.491145	0.465898	0.464378	0.561072	0.63658	0.483842	0.821125	0.3335	0.755899	0.573552	0.640258	0.728504	0.172815	0.983857	0.803092	0.261135	0.695357	0.628655	0.465432	0.424392	0.890204	0.290089	0.401817	0.372949	0.711998	0.54706	0.862333	0.491823
13-00409	0.387723	0.473022	0.470141	0.405358	0.533964	0.217095	0.420534	0.438362	0.532213	0.870739	0.177061	0.436194	0.645957	0.445572	0.971683	0.731241	0.132514	0.559981	0.571366	0.419861	0.243042	0.948614	0.219386	0.27218	0.293817	0.631829	0.53462	0.538767	0.52055
13-00487	0.573231	0.501522	0.472967	0.481454	0.547594	0.549944	0.470142	0.726381	0.347791	0.864815	0.664047	0.589755	0.644512	0.683504	0.981646	0.788863	0.194268	0.619764	0.639463	0.474076	0.407369	0.903428	0.301293	0.394961	0.364918	0.694716	0.518108	0.666129	0.487599
13-00513	0.508338	0.464322	0.520517	0.411273	0.51136	0.37928	0.41942	0.577931	0.242238	0.86886	0.17852	0.626108	0.539897	0.372398	0.982159	0.684208	0.30855	0.555364	0.603184	0.397736	0.314806	0.89305	0.251971	0.382348	0.32502	0.619974	0.511435	0.529655	0.459903
13-00625	0.648643	0.490077	0.475987	0.482871	0.567605	0.649982	0.493632	0.792242	0.36997	0.882652	0.472483	0.716413	0.598405	0.554618	0.980849	0.684925	0.325868	0.672764	0.816233	0.521184	0.41446	0.86512	0.47839	0.58623	0.436581	0.681949	0.512965	0.746995	0.585102
13-00655	0.268455	0.482306	0.485492	0.426804	0.51001	0.166394	0.405966	0.498025	0.177246	0.807543	0.202081	0.534092	0.513458	0.327933	0.983448	0.683488	0.202799	0.550985	0.569032	0.391777	0.289608	0.981881	0.149226	0.267268	0.285063	0.624778	0.533746	0.536058	0.453993
13-00659	0.506207	0.51294	0.548382	0.431793	0.548046	0.386692	0.448706	0.691461	0.881546	0.833243	0.240863	0.602057	0.659463	0.373208	0.988253	0.79118	0.150398	0.674068	0.578194	0.445744	0.294453	0.897676	0.288095	0.380862	0.350026	0.657203	0.54099	0.769154	0.477858
14-00012	0.625851	0.464354	0.470886	0.356959	0.510597	0.235775	0.420995	0.64054	0.333856	0.845637	0.348907	0.563256	0.492123	0.456392	0.977334	0.666978	0.179547	0.601303	0.570934	0.350224	0.330372	0.960889	0.216363	0.382868	0.316945	0.606407	0.503742	0.58154	0.566984
14-00041	0.644859	0.575354	0.486631	0.459427	0.600384	0.852193	0.538174	0.853556	0.25481	0.857741	0.115729	0.804768	0.54401	0.611838	0.993922	0.713722	0.388093	0.696092	0.645152	0.579379	0.608469	0.841282	0.595256	0.666349	0.458833	0.734662	0.568893	0.807239	0.683621
14-00092	0.371163	0.468196	0.357486	0.385913	0.510819	0.332136	0.380739	0.577091	0.132712	0.744838	0.192289	0.513525	0.597517	0.66312	0.967848	0.792077	0.119035	0.533269	0.502317	0.402606	0.337744	0.813708	0.156772	0.298087	0.333948	0.634497	0.543347	0.556717	0.442223
14-00135	0.460081	0.471894	0.381683	0.414003	0.544166	0.571054	0.434833	0.779887	0.133483	0.791236	0.520915	0.59905	0.667828	0.257469	0.97072	0.822597	0.227776	0.578138	0.607197	0.445047	0.365622	0.676785	0.25018	0.408479	0.361399	0.676306	0.534235	0.608717	0.500142
14-00152	0.511371	0.457333	0.361729	0.338064	0.4637	0.140896	0.331772	0.51843	0.182049	0.809023	0.000919196	0.458592	0.648147	0.417955	0.960424	0.672525	0.135266	0.62162	0.496832	0.295173	0.230708	0.956738	0.116621	0.301087	0.251637	0.56293	0.464095	0.74078	0.381831
14-00175	0.679943	0.523954	0.543259	0.527077	0.62088	0.889789	0.574698	0.911838	0.29039	0.850306	0.145788	0.770369	0.490948	0.315954	1	0.885566	0.555237	0.678447	0.649926	0.573309	0.70551	0.810387	0.685815	0.704812	0.519961	0.774781	0.595552	0.887659	0.532483
14-00184	0.241953	0.48243	0.443297	0.477352	0.479119	0.294659	0.382465	0.557301	0.477539	0.820972	0.507437	0.529561	0.433313	0.62427	0.967773	0.594706	0.307724	0.542059	0.563731	0.370824	0.247184	0.894059	0.224869	0.352393	0.335823	0.618735	0.50586	0.63896	0.460589
14-00228	0.379134	0.491869	0.327354	0.443776	0.506213	0.449016	0.397213	0.623437	0.196341	0.812666	0.156549	0.534052	0.554122	0.666244	0.967432	0.733245	0.197081	0.537066	0.585583	0.452563	0.339222	0.87532	0.201708	0.332962	0.349748	0.645814	0.518377	0.580348	0.517463
14-00259	0.655959	0.471245	0.439195	0.410584	0.543759	0.312271	0.415272	0.605207	0.29039	0.851131	0.201966	0.592855	0.627967	0.36628	0.980626	0.818801	0.179016	0.645176	0.557205	0.398702	0.343524	0.933967	0.184047	0.341162	0.345486	0.643471	0.518149	0.701366	0.5421
14-00423	0.634782	0.499786	0.476694	0.426908	0.545213	0.457555	0.489857	0.601414	0.274142	0.808478	0.369986	0.547151	0.633421	0.763972	0.965021	0.711066	0.166819	0.617006	0.65931	0.460958	0.413656	0.858004	0.398112	0.362697	0.381542	0.648001	0.530243	0.569089	0.519695
14-00425	0.306565	0.325738	0.394712	0.435739	0.476447	0.405846	0.43934	0.7186	0.00326136	0.655241	0.105058	0.537304	0.496229	0.695196	0.975308	0.656083	0.183116	0.476651	0.508615	0.381956	0.497817	0.541108	0.203383	0.319597	0.328812	0.612741	0.544502	0.478229	0.530176
14-00434	0.503848	0.463125	0.346816	0.352547	0.449532	0.307231	0.365249	0.68329	0.156906	0.628527	0.113868	0.502244	0.507454	0.57954	0.950382	0.60447	0.135426	0.504837	0.550344	0.308765	0.233676	0.972512	0.17748	0.326559	0.299462	0.555473	0.498746	0.44142	0.516745
14-00447	0.406185	0.488735	0.443801	0.448807	0.485472	0.303198	0.387633	0.578008	0.230734	0.817702	0.250467	0.556011	0.436777	0.569262	0.978709	0.542382	0.179274	0.566584	0.59323	0.363859	0.270548	0.97601	0.187153	0.238195	0.304086	0.591821	0.518266	0.582627	0.497709
14-00464	0.634777	0.44738	0.369905	0.394891	0.483521	0.466746	0.428686	0.405884	0.168529	0.811642	0.00385469	0.501834	0.409031	0.744344	0.952416	0.619358	0.245938	0.493423	0.610947	0.445464	0.421927	0.856641	0.349668	0.401614	0.318561	0.57256	0.521174	0.43459	0.46575
14-00476	0.484226	0.473079	0.3714	0.3868	0.476245	0.192605	0.401798	0.375602	0.493609	0.778129	0.223092	0.422753	0.545317	0.704038	0.962545	0.735491	0.0745861	0.527189	0.52177	0.383852	0.301318	0.774451	0.158825	0.313286	0.291404	0.595461	0.510315	0.48261	0.483523
14-00542	0.586481	0.572644	0.38653	0.373454	0.520891	0.631599	0.453743	0.617112	0.218874	0.766467	0.00237212	0.640773	0.430292	0.642153	0.987291	0.636703	0.145394	0.680384	0.573725	0.507676	0.468397	0.616003	0.386625	0.414023	0.390023	0.587666	0.552302	0.904825	0.55835
14-00567	0.22327	0.504031	0.396001	0.321455	0.452157	0.298395	0.403402	0.468773	0.0840866	0.713328	0.00296515	0.457909	0.338896	0.665848	0.959788	0.635186	0.239637	0.505546	0.539176	0.4651	0.303596	0.857115	0.169592	0.326455	0.298313	0.567449	0.505664	0.537679	0.647117
14-00578	0.342064	0.475725	0.389406	0.390095	0.442	0.255047	0.372686	0.452733	0.209861	0.861268	0.0682738	0.43238	0.386929	0.650894	0.960279	0.605163	0.223347	0.519713	0.604076	0.372157	0.245607	0.650515	0.139613	0.33701	0.31493	0.572503	0.487314	0.478475	0.480318
14-00599	0.256929	0.486617	0.448116	0.452575	0.518446	0.612386	0.46537	0.837351	0.372223	0.861535	0.397593	0.643787	0.576754	0.66659	0.982489	0.703593	0.306411	0.589902	0.716163	0.462265	0.398056	0.847271	0.261037	0.411208	0.384628	0.689783	0.519613	0.69979	0.430848
14-00632	0.475585	0.481501	0.445056	0.452366	0.52179	0.537728	0.486078	0.720112	0.16509	0.860265	0.213116	0.568784	0.559559	0.68893	0.973371	0.711472	0.171597	0.549731	0.695438	0.502851	0.449305	0.91511	0.268385	0.408241	0.335372	0.6738	0.529668	0.523053	0.518293
14-00643	0.363284	0.455676	0.330533	0.437382	0.464573	0.399263	0.375676	0.623335	0.0934559	0.802407	0.175094	0.501352	0.619501	0.671756	0.976758	0.750373	0.196641	0.506165	0.419075	0.443063	0.246925	0.418239	0.181368	0.363643	0.320086	0.608179	0.521462	0.516745	0.33248
14-00681	0.273894	0.499762	0.351125	0.391442	0.453379	0.437274	0.430354	0.737338	0.126189	0.761364	0.0951556	0.56247	0.342721	0.70639	0.971678	0.663064	0.285547	0.49064	0.487536	0.478853	0.392862	0.515253	0.251163	0.395208	0.351104	0.636124	0.498063	0.623345	0.528896
14-00690	0.538043	0.436143	0.370514	0.371694	0.506787	0.283392	0.378399	0.308278	0.438342	0.822872	0.0458788	0.432664	0.627235	0.575168	0.969915	0.825464	0.0758245	0.558156	0.519116	0.379696	0.262805	0.870279	0.104503	0.315085	0.339349	0.60923	0.512425	0.539155	0.549966
14-00730	0.317986	0.311717	0.354301	0.431274	0.488135	0.556348	0.430981	0.753174	0.0996824	0.612472	0.106779	0.571448	0.552997	0.735053	0.985282	0.681011	0.219459	0.484353	0.457413	0.410997	0.473274	0.702106	0.261142	0.310147	0.316651	0.628688	0.520355	0.501995	0.375093
14-00774	0.612642	0.476796	0.379875	0.439796	0.462695	0.368013	0.439808	0.482403	0.00201607	0.839112	0.0018977	0.516102	0.414431	0.668359	0.971796	0.609868	0.182647	0.520834	0.563989	0.525633	0.264469	0.565717	0.201512	0.411109	0.366702	0.587597	0.475951	0.642675	0.585422
14-00781	0.490128	0.479922	0.451228	0.470641	0.519745	0.253861	0.383966	0.540415	0.146055	0.753025	0.139781	0.534642	0.600618	0.21663	0.962809	0.759876	0.277907	0.563199	0.555378	0.383323	0.275039	0.962194	0.20331	0.349655	0.31765	0.627038	0.512613	0.539821	0.38958
14-00787	0.310948	0.518964	0.310015	0.374115	0.438643	0.20399	0.388317	0.671829	0.256648	0.777304	0.281563	0.51341	0.410397	0.656961	0.974678	0.653358	0.156317	0.446561	0.482669	0.422585	0.222858	0.397247	0.123977	0.319666	0.305328	0.615846	0.51577	0.487121	0.429988
14-00798	0.459065	0.490871	0.460166	0.436398	0.554177	0.494676	0.464976	0.661035	0.466687	0.87041	0.719857	0.539596	0.671989	0.785104	0.983463	0.835085	0.289718	0.671126	0.612513	0.468306	0.401269	0.948614	0.232045	0.341855	0.396513	0.689578	0.533705	0.787091	0.498739
15-00014	0.501619	0.48419	0.416585	0.319236	0.473688	0.560558	0.380324	0.587528	0.0691431	0.688263	0.105558	0.520671	0.40695	0.171201	0.955514	0.637819	0.296844	0.466536	0.613095	0.37861	0.325114	0.965159	0.285994	0.389735	0.34255	0.60862	0.504601	0.48398	0.390753
15-00147	0.274968	0.518792	0.320319	0.404328	0.43736	0.488865	0.435855	0.7764	0.101165	0.760632	0.0783727	0.579807	0.332919	0.779011	0.985799	0.624902	0.178158	0.517543	0.494416	0.467308	0.39092	0.336169	0.197852	0.365602	0.34467	0.633343	0.537825	0.661693	0.530806
15-00229	0.265836	0.314167	0.37599	0.372752	0.477875	0.475997	0.434795	0.675582	0.00148237	0.670338	0.270873	0.517363	0.508538	0.806783	0.97376	0.637223	0.144578	0.482254	0.527523	0.386337	0.477887	0.48928	0.171192	0.274681	0.299647	0.592699	0.532989	0.464081	0.527873
15-00261	0.324827	0.489802	0.454098	0.46386	0.514326	0.340498	0.453903	0.551046	0.498234	0.863075	0.65524	0.552069	0.63058	0.765183	0.966464	0.763254	0.233209	0.599729	0.606104	0.489245	0.289334	0.915881	0.215968	0.305462	0.30816	0.674436	0.524678	0.653321	0.519723
15-00276	0.359706	0.49145	0.449412	0.479666	0.522881	0.350934	0.456226	0.612043	0.324605	0.800389	0.0925282	0.575695	0.512066	0.658135	0.988809	0.728448	0.22413	0.658601	0.619405	0.506826	0.38404	0.895422	0.249362	0.303957	0.30967	0.667704	0.530701	0.789662	0.534842
15-00279	0.424491	0.475566	0.479053	0.560717	0.551578	0.407743	0.441785	0.478236	0.408751	0.838064	0.349458	0.50432	0.596425	0.262418	0.985391	0.853923	0.253788	0.605694	0.507937	0.437225	0.378664	0.948792	0.319512	0.321942	0.369722	0.684218	0.554625	0.642975	0.476874
15-00296	0.405059	0.423795	0.462948	0.417767	0.511221	0.309603	0.387493	0.551905	0.314169	0.823596	0.239658	0.610576	0.533798	0.556735	0.995798	0.68021	0.143181	0.56217	0.570526	0.392078	0.289392	0.955967	0.214403	0.302089	0.322061	0.603596	0.513747	0.496758	0.459004
15-00395	0.498266	0.495958	0.48672	0.493723	0.567902	0.677912	0.545613	0.916326	0.179322	0.87147	0.718899	0.692453	0.545921	0.676991	0.990658	0.766955	0.473088	0.637613	0.764718	0.569015	0.574288	0.943218	0.394456	0.509633	0.424008	0.758572	0.554244	0.699472	0.508969
15-00525	0.39186	0.414641	0.414641	0.30981	0.487966	0.262578	0.374301	0.565806	0.0767927	0.584038	0.131165	0.50183	0.573543	0.706805	0.954145	0.671626	0.148959	0.49416	0.441767	0.366051	0.26758	0.633081	0.180548	0.358729	0.464506	0.575928	0.505961	0.453108	0.357428
15-00563	0.331502	0.497579	0.44932	0.459193	0.493846	0.287958	0.398769	0.468294	0.171613	0.787794	0.332718	0.525192	0.584464	0.259014	0.979779	0.647899	0.20403	0.614946	0.56686	0.410761	0.290834	0.979509	0.215198	0.22441	0.375915	0.62794	0.531658	0.722239	0.526015
15-00572	0.244096	0.503735	0.423138	0.498738	0.497617	0.593825	0.453132	0.699854	0.175882	0.813547	0.189442	0.625667	0.511705	0.663473	0.989547	0.674385	0.287094	0.647915	0.666357	0.477259	0.348735	0.693033	0.246503	0.337469	0.325132	0.671027	0.513743	0.863793	0.501637
15-00578	0.357046	0.48337	0.503147	0.480012	0.51155	0.328934	0.416346	0.61866	0.215198	0.768087	0.366058	0.558183	0.536768	0.634656	0.968722	0.663616	0.256904	0.565976	0.616056	0.421447	0.30897	0.968479	0.225207	0.303847	0.436005	0.617923	0.532854	0.579099	0.490806
15-00614	0.360568	0.464951	0.410144	0.336737	0.484349	0.449431	0.453001	0.670911	0.0550891	0.706998	0.0933055	0.557512	0.380526	0.938137	0.982658	0.590023	0.151	0.596852	0.552065	0.42416	0.425555	0.513178	0.198474	0.362235	0.355063	0.610641	0.516445	0.775744	0.503476
15-00650	0.606388	0.458868	0.473769	0.38274	0.56848	0.453819	0.457026	0.656061	0.29881	0.766935	0.249677	0.567169	0.630068	0.765867	0.976343	0.841414	0.161376	0.62435	0.568509	0.474744	0.355379	0.861918	0.247864	0.431788	0.408959	0.666711	0.534597	0.681954	0.484768
15-00653	0.507083	0.463528	0.421417	0.366156	0.510099	0.43852	0.409907	0.513568	0.0806472	0.662458	0.0737983	0.522615	0.580192	0.643491	0.949755	0.705549	0.109477	0.547233	0.466719	0.397678	0.435622	0.726241	0.294658	0.349244	0.376116	0.607802	0.507791	0.459903	0.478142
15-00680	0.393247	0.503764	0.509723	0.389838	0.530863	0.222492	0.421816	0.491212	0.00272766	0.758028	0.0713574	0.523801	0.587726	0.47057	0.965181	0.730654	0.142539	0.599546	0.570839	0.43992	0.2965	0.916355	0.179929	0.243721	0.382572	0.62673	0.524617	0.633997	0.612134
15-00692	0.573529	0.506218	0.449155	0.321162	0.472403	0.563582	0.461545	0.719048	0.169122	0.759877	0.00557448	0.585594	0.352751	0.674278	0.975046	0.587183	0.213285	0.493969	0.469702	0.46426	0.385433	0.329231	0.23223	0.515923	0.376627	0.5945	0.522538	0.584119	0.522983
15-00701	0.636327	0.469575	0.457227	0.367996	0.536218	0.244729	0.443224	0.366135	0.398196	0.883762	0.674628	0.455755	0.582829	0.325489	0.970804	0.757586	0.0800151	0.603173	0.710678	0.446366	0.329124	0.88967	0.157694	0.321392	0.292058	0.6355	0.533197	0.571276	0.582759
15-00717	0.247207	0.47868	0.483271	0.491596	0.551644	0.426838	0.458364	0.693559	0.596553	0.866784	0.280498	0.580516	0.615697	0.363739	0.98002	0.830677	0.303444	0.63672	0.554496	0.454113	0.409662	0.958932	0.263068	0.347851	0.382796	0.689141	0.541719	0.67771	0.460338
15-00734	0.540996	0.488027	0.384603	0.422853	0.538378	0.436504	0.395168	0.662158	0.273074	0.744754	0.174183	0.571593	0.629664	0.58951	0.963222	0.808916	0.169702	0.575558	0.58595	0.436336	0.319599	0.910129	0.18219	0.330565	0.326716	0.643075	0.538088	0.584119	0.491814
15-00777	0.424339	0.489523	0.441326	0.472161	0.533886	0.385684	0.401433	0.567699	0.00183817	0.676337	0.152801	0.547872	0.573525	0.246978	0.957709	0.810485	0.178904	0.5803	0.566132	0.462152	0.347079	0.882792	0.276187	0.296613	0.34889	0.648437	0.520207	0.607907	0.48797
15-00819	0.55598	0.49307	0.455041	0.434623	0.540462	0.254217	0.446311	0.666937	0.540633	0.791004	0.383642	0.565857	0.660246	0.730619	0.968391	0.797156	0.181356	0.626894	0.63298	0.435604	0.332065	0.825686	0.179697	0.373712	0.315689	0.666009	0.511441	0.727093	0.474994
15-00990	0.411589	0.480931	0.569518	0.357481	0.548886	0.388412	0.421753	0.524018	0.250718	0.747577	0.373286	0.518231	0.58321	0.212488	0.977235	0.773796	0.114253	0.627557	0.535716	0.38035	0.303994	0.825923	0.131947	0.255489	0.361768	0.623931	0.527408	0.627095	0.474782
16-00102	0.545478	0.507138	0.353399	0.33177	0.427513	0.298336	0.379559	0.517613	0.00065218	0.55498	0.0819656	0.52063	0.371887	0.697549	0.927757	0.631907	0.210615	0.44571	0.509341	0.399514	0.288202	0.393749	0.237291	0.32807	0.364023	0.559449	0.469675	0.494952	0.561057
16-00143	0.629898	0.462194	0.445199	0.351312	0.505786	0.249651	0.397726	0.558572	0.108696	0.781323	0	0.54136	0.583175	0.729834	0.965013	0.787775	0.126423	0.573669	0.508474	0.388852	0.23674	0.728909	0.180694	0.401891	0.305218	0.614155	0.516318	0.589571	0.562385
16-00392	0.553555	0.590404	0.412968	0.220977	0.508596	0.444153	0.40676	0.629199	0.0953535	0.679391	0.118608	0.623599	0.455491	0.441882	0.986745	0.545248	0.136164	0.564576	0.466988	0.368399	0.466733	0.679987	0.358508	0.530639	0.43348	0.54867	0.570283	0.69242	0.801294
16-00410	0.321456	0.306213	0.343214	0.40289	0.473854	0.340616	0.401988	0.631302	0.102944	0.685362	0.113601	0.527976	0.551931	0.730109	0.979128	0.656036	0.268232	0.478351	0.424944	0.39534	0.438387	0.598213	0.186839	0.255531	0.338293	0.588419	0.512541	0.507316	0.33636
16-00465	0.431077	0.482873	0.468538	0.495938	0.534352	0.435377	0.45571	0.643151	0.512288	0.884232	0.168612	0.546129	0.526878	0.62906	0.974564	0.75089	0.169834	0.592574	0.643927	0.462726	0.405014	0.946242	0.234198	0.361352	0.346564	0.671474	0.531241	0.626094	0.539429
15-00742	0.390903	0.354425	0.41081	0.344416	0.466222	0.441603	0.437868	0.579777	0.0451268	0.608392	0.0449517	0.557678	0.58333	0.726492	0.929322	0.679253	0.369639	0.507476	0.547506	0.374267	0.471984	0.574019	0.113713	0.311411	0.232342	0.595271	0.498222	0.487554	0.358354
13-00270	0.615884	0.469333	0.447378	0.418863	0.550065	0.43852	0.436662	0.584026	0.45714	0.827621	0.576527	0.514511	0.677561	0.724076	0.973968	0.802214	0.191641	0.648631	0.585438	0.430102	0.33219	0.86518	0.288924	0.392409	0.364626	0.668757	0.517521	0.724333	0.474245
16-00494	0.362793	0.460273	0.53428	0.426839	0.513469	0.379161	0.411295	0.513502	0.564531	0.824875	0.332563	0.526329	0.518489	0.249738	0.982661	0.770493	0.228858	0.587686	0.551493	0.408424	0.300366	0.96338	0.175789	0.322633	0.354116	0.623787	0.518912	0.584764	0.415428
13-00406	0.382532	0.470713	0.487644	0.420209	0.534623	0.233284	0.434941	0.454735	0.491	0.873659	0.22921	0.443989	0.606214	0.417271	0.972946	0.733637	0.120819	0.568487	0.582622	0.418923	0.291689	0.955671	0.206687	0.292842	0.304801	0.640608	0.540785	0.556497	0.523506
16-00810	0.554059	0.490836	0.539511	0.464043	0.568276	0.499005	0.499579	0.777739	0.364158	0.850102	0.1948	0.661824	0.569675	0.63431	0.986492	0.776858	0.274819	0.610771	0.674531	0.498515	0.44645	0.911967	0.44275	0.416035	0.380143	0.674855	0.523474	0.588781	0.483096
16-00815	0.510672	0.484186	0.576289	0.525432	0.588751	0.503038	0.506756	0.801834	0.579712	0.85293	0.242768	0.609597	0.601601	0.267256	0.986337	0.83969	0.194454	0.624286	0.602944	0.488598	0.463835	0.962965	0.335886	0.379009	0.409722	0.712644	0.548925	0.619094	0.473244
16-01262	0.282656	0.334325	0.304021	0.384398	0.487996	0.278767	0.365232	0.626207	0.0653479	0.545352	0.0878609	0.523652	0.598617	0.380926	0.966172	0.720313	0.194717	0.498504	0.511609	0.401676	0.368821	0.588429	0.16527	0.335209	0.305123	0.60724	0.538606	0.494354	0.437464
