# Supplementary material for: The pyroptosis-related gene signature predicts prognosis and reveals characterization of the tumor immune microenvironment in acute myeloid leukemia
Source: Front Pharmacol. 2022 Aug 10;13:951480. doi: 10.3389/fphar.2022.951480 (PMC9399441; doi:10.3389/fphar.2022.951480)
Supplement: Supplementary file 1 [file DataSheet1.ZIP › Supplementary Table S2.xlsx]

## Sheet: Table S1
Table S2 44 Pyroptosis genes
Gene Symbol	Description	Category	Source
AIM2	Absent In Melanoma 2	Protein Coding	Previous studies
CASP1	Cysteine-Aspartic Acid Protease-1	Protein Coding	Previous studies
CASP3	Cysteine-Aspartic Acid Protease-3	Protein Coding	Previous studies
CASP4	Cysteine-Aspartic Acid Protease-4	Protein Coding	Previous studies
CASP5	Cysteine-Aspartic Acid Protease-5	Protein Coding	Previous studies
CASP6	Cysteine-Aspartic Acid Protease-6	Protein Coding	Previous studies
CASP8	Cysteine-Aspartic Acid Protease-8	Protein Coding	Previous studies
CASP9	Cysteine-Aspartic Acid Protease-9	Protein Coding	Previous studies
ELANE	Elastase, Neutrophil Expressed	Protein Coding	Previous studies
GPX4	Glutathione Peroxidase 4	Protein Coding	Previous studies
GSDMA	Gasdermin A	Protein Coding	Previous studies
GSDMB	Gasdermin B	Protein Coding	Previous studies
GSDMC	Gasdermin C	Protein Coding	Previous studies
GSDMD	Gasdermin D	Protein Coding	Previous studies/GeneCards
GSDME	Gasdermin E	Protein Coding	Previous studies
IL18	Interleukin 18	Protein Coding	Previous studies
IL1B	Interleukin 1 Beta	Protein Coding	Previous studies
IL6	Interleukin 6	Protein Coding	Previous studies
NLRC4	NLR Family CARD Domain Containing 4	Protein Coding	Previous studies
NLRP1	NLR Family Pyrin Domain Containing 1	Protein Coding	Previous studies/GeneCards
NLRP2	NLR Family Pyrin Domain Containing 2	Protein Coding	Previous studies
NLRP3	NLR Family Pyrin Domain Containing 3	Protein Coding	Previous studies/GeneCards
NLRP6	NLR Family Pyrin Domain Containing 6	Protein Coding	Previous studies
NLRP7	NLR Family Pyrin Domain Containing 7	Protein Coding	Previous studies
NOD1	Nucleotide Binding Oligomerization Domain Containing 1	Protein Coding	Previous studies
NOD2	Nucleotide Binding Oligomerization Domain Containing 2	Protein Coding	Previous studies
PJVK	Pejvakin	Protein Coding	Previous studies
PLCG1	Phospholipase C Gamma 1	Protein Coding	Previous studies
PRKACA	Protein Kinase CAMP-Activated Catalytic Subunit Alpha	Protein Coding	Previous studies
PYCARD	PYD And CARD Domain Containing	Protein Coding	Previous studies
SCAF11	SR-Related CTD Associated Factor 11	Protein Coding	Previous studies
TIRAP	TIR Domain Containing Adaptor Protein	Protein Coding	Previous studies
TNF	Tumor Necrosis Factor	Protein Coding	Previous studies
VDR	Vitamin D Receptor	Protein Coding	GeneCards
JUN	Jun Proto-Oncogene, AP-1 Transcription Factor Subunit	Protein Coding	GeneCards
NFE2L2	Nuclear Factor, Erythroid 2 Like 2	Protein Coding	GeneCards
CEBPB	CCAAT Enhancer Binding Protein Beta	Protein Coding	GeneCards
FOXO3	Forkhead Box O3	Protein Coding	GeneCards
TFAM	Transcription Factor A, Mitochondrial	Protein Coding	GeneCards
AGER	Advanced Glycosylation End-Product Specific Receptor	Protein Coding	GeneCards
HMGB1	High Mobility Group Box 1	Protein Coding	GeneCards
UTS2	Urotensin 2	Protein Coding	GeneCards
BNIP3	BCL2 Interacting Protein 3	Protein Coding	GeneCards
TXNIP	Thioredoxin Interacting Protein	Protein Coding	GeneCards
