# Supplementary material for: The pyroptosis-related gene signature predicts prognosis and reveals characterization of the tumor immune microenvironment in acute myeloid leukemia
Source: Front Pharmacol. 2022 Aug 10;13:951480. doi: 10.3389/fphar.2022.951480 (PMC9399441; doi:10.3389/fphar.2022.951480)
Supplement: Supplementary file 1 [file DataSheet1.ZIP › Supplementary Table S3.xlsx]

## Sheet: Table S3
Table S3 The Prognostic value of 42 PRGs
Gene	HR	HR.95L	HR.95H	P.Value
GPX4	2.31041	1.47161	3.62731	0.00027398
PYCARD	1.72714	1.26888	2.3509	0.000513327
BNIP3	0.569759	0.399739	0.812094	0.00186425
VDR	1.39984	1.12489	1.74198	0.00257116
ELANE	0.913431	0.858531	0.971841	0.00419469
CASP1	1.28972	1.06869	1.55646	0.00798745
CASP6	0.65186	0.471828	0.900584	0.00946099
CEBPB	1.26435	1.0561	1.51368	0.010638
GSDMA	6.08633	1.44082	25.71	0.0140197
NOD1	0.602413	0.401572	0.903701	0.0143128
CASP3	0.684295	0.503715	0.929612	0.015229
GSDMB	0.736378	0.574362	0.944096	0.0157906
AIM2	1.40568	0.990473	1.99495	0.0566016
CASP9	1.90023	0.981976	3.67715	0.056655
NLRP2	1.14459	0.98194	1.33419	0.0841826
TNF	0.902358	0.796433	1.02237	0.106812
PRKACA	1.3161	0.928795	1.86492	0.122447
FOXO3	0.657897	0.382613	1.13124	0.130013
NLRP3	1.15804	0.948874	1.41332	0.148839
JUN	0.92426	0.808104	1.05711	0.250384
TXNIP	1.18006	0.877583	1.58679	0.273192
HMGB1	0.78245	0.495164	1.23641	0.293303
GSDMC	0.864421	0.655582	1.13979	0.301779
AGER	0.803245	0.511676	1.26096	0.340989
NLRP1	1.09522	0.895515	1.33947	0.375862
SCAF11	0.822332	0.508931	1.32873	0.424286
NOD2	1.05002	0.905715	1.21731	0.517588
NLRC4	1.05635	0.883161	1.26351	0.548475
GSDMD	1.11923	0.75722	1.6543	0.572074
TFAM	0.913446	0.629726	1.32499	0.633317
CASP5	1.07586	0.76303	1.51696	0.676578
CASP8	1.11731	0.641785	1.94518	0.694958
NFE2L2	0.884378	0.46561	1.67979	0.707376
IL18	1.04515	0.789025	1.38441	0.758183
NLRP6	0.977358	0.767516	1.24457	0.852667
IL1B	0.984979	0.830024	1.16886	0.86241
NLRP7	0.960557	0.541249	1.7047	0.890637
IL6	1.04261	0.551206	1.97211	0.897894
PLCG1	1.01343	0.824497	1.24565	0.899182
UTS2	1.00863	0.738443	1.37769	0.956903
CASP4	1.00826	0.67178	1.51326	0.968345
TIRAP	1.00194	0.65074	1.54266	0.992994
