# Supplementary material for: The pyroptosis-related gene signature predicts prognosis and reveals characterization of the tumor immune microenvironment in acute myeloid leukemia
Source: Front Pharmacol. 2022 Aug 10;13:951480. doi: 10.3389/fphar.2022.951480 (PMC9399441; doi:10.3389/fphar.2022.951480)
Supplement: Supplementary file 1 [file DataSheet1.ZIP › Supplementary Table S4.xlsx]

## Sheet: Table S4
Table S4 Spearman correlation analysis of the 42 PRGs
From	To	Cor	P.Value	Color	Weight
AIM2	CASP1	0.488351	2.84762e-09	#F36E9F	1.22088
AIM2	CASP5	0.424475	3.9277e-07	#F36E9F	1.06119
AIM2	NLRC4	0.394108	2.93162e-06	#F36E9F	0.98527
AIM2	NLRP1	0.426907	3.3148e-07	#F36E9F	1.06727
AIM2	NOD2	0.543587	1.63739e-11	#F36E9F	1.35897
AIM2	PRKACA	0.372486	1.09168e-05	#F36E9F	0.931214
AIM2	VDR	0.493402	1.84437e-09	#F36E9F	1.23351
AIM2	NFE2L2	0.457577	3.46771e-08	#F36E9F	1.14394
AIM2	TXNIP	0.362055	1.99206e-05	#F36E9F	0.905138
CASP1	CASP4	0.452458	5.13385e-08	#F36E9F	1.13115
CASP1	CASP5	0.671429	1.244e-18	#F36E9F	1.67857
CASP1	CASP6	-0.524119	1.12208e-10	#4DAF3D	1.3103
CASP1	GSDMB	-0.473189	1.00631e-08	#4DAF3D	1.18297
CASP1	NLRC4	0.722071	1.51927e-22	#F36E9F	1.80518
CASP1	NLRP1	0.510626	3.97201e-10	#F36E9F	1.27656
CASP1	NLRP3	0.693587	3.03402e-20	#F36E9F	1.73397
CASP1	NOD2	0.590223	9.49578e-14	#F36E9F	1.47556
CASP1	PRKACA	0.614188	4.80828e-15	#F36E9F	1.53547
CASP1	PYCARD	0.518322	1.9446e-10	#F36E9F	1.29581
CASP1	TIRAP	0.366647	1.5326e-05	#F36E9F	0.916618
CASP1	VDR	0.743416	1.82482e-24	#F36E9F	1.85854
CASP1	CEBPB	0.509843	4.26701e-10	#F36E9F	1.27461
CASP1	BNIP3	-0.346006	4.82922e-05	#4DAF3D	0.865014
CASP1	TXNIP	0.3612	2.0909e-05	#F36E9F	0.902999
CASP3	CASP6	0.678701	3.81145e-19	#F36E9F	1.69675
CASP3	CASP8	0.41284	8.68558e-07	#F36E9F	1.0321
CASP3	GSDMB	0.456492	3.77056e-08	#F36E9F	1.14123
CASP3	NLRP3	-0.397875	2.30901e-06	#4DAF3D	0.994688
CASP3	NOD1	0.34419	5.32219e-05	#F36E9F	0.860474
CASP3	SCAF11	0.343819	5.42839e-05	#F36E9F	0.859548
CASP3	VDR	-0.389856	3.82494e-06	#4DAF3D	0.974639
CASP3	JUN	-0.343913	5.40128e-05	#4DAF3D	0.859783
CASP3	CEBPB	-0.425284	3.71269e-07	#4DAF3D	1.06321
CASP3	TFAM	0.441287	1.18242e-07	#F36E9F	1.10322
CASP3	HMGB1	0.396143	2.57786e-06	#F36E9F	0.990358
CASP3	BNIP3	0.341273	6.2138e-05	#F36E9F	0.853183
CASP4	CASP8	0.470898	1.21133e-08	#F36E9F	1.17724
CASP4	IL1B	0.392099	3.32565e-06	#F36E9F	0.980248
CASP4	SCAF11	0.503864	7.33237e-10	#F36E9F	1.25966
CASP4	TFAM	0.36313	1.87414e-05	#F36E9F	0.907826
CASP5	CASP6	-0.461759	2.5046e-08	#4DAF3D	1.1544
CASP5	GSDMB	-0.33741	7.61057e-05	#4DAF3D	0.843526
CASP5	NLRC4	0.614677	4.51272e-15	#F36E9F	1.53669
CASP5	NLRP1	0.466032	1.78798e-08	#F36E9F	1.16508
CASP5	NLRP3	0.496694	1.38432e-09	#F36E9F	1.24174
CASP5	NLRP7	0.373291	1.04125e-05	#F36E9F	0.933227
CASP5	NOD2	0.451062	5.70765e-08	#F36E9F	1.12765
CASP5	PRKACA	0.583519	2.09469e-13	#F36E9F	1.4588
CASP5	VDR	0.635643	2.66199e-16	#F36E9F	1.58911
CASP5	NFE2L2	0.338433	7.21461e-05	#F36E9F	0.846083
CASP5	CEBPB	0.4112	9.69026e-07	#F36E9F	1.028
CASP5	TXNIP	0.378592	7.60212e-06	#F36E9F	0.94648
CASP6	GSDMB	0.571402	8.36677e-13	#F36E9F	1.42851
CASP6	NLRC4	-0.425597	3.63254e-07	#4DAF3D	1.06399
CASP6	NLRP1	-0.509932	4.23254e-10	#4DAF3D	1.27483
CASP6	NLRP3	-0.585423	1.67632e-13	#4DAF3D	1.46356
CASP6	NOD1	0.439529	1.34471e-07	#F36E9F	1.09882
CASP6	NOD2	-0.518651	1.88542e-10	#4DAF3D	1.29663
CASP6	PRKACA	-0.554549	5.24023e-12	#4DAF3D	1.38637
CASP6	PYCARD	-0.468576	1.45979e-08	#4DAF3D	1.17144
CASP6	VDR	-0.692308	3.7932e-20	#4DAF3D	1.73077
CASP6	CEBPB	-0.553949	5.58343e-12	#4DAF3D	1.38487
CASP6	TFAM	0.409631	1.07547e-06	#F36E9F	1.02408
CASP6	HMGB1	0.364779	1.70595e-05	#F36E9F	0.911948
CASP6	BNIP3	0.456987	3.62922e-08	#F36E9F	1.14247
CASP8	IL18	0.368745	1.35778e-05	#F36E9F	0.921861
CASP8	SCAF11	0.633009	3.84428e-16	#F36E9F	1.58252
CASP8	TFAM	0.452197	5.23665e-08	#F36E9F	1.13049
CASP9	GPX4	0.355095	2.94193e-05	#F36E9F	0.887737
CASP9	GSDMD	0.364038	1.77969e-05	#F36E9F	0.910095
CASP9	NLRP7	-0.352786	3.34136e-05	#4DAF3D	0.881966
CASP9	PYCARD	0.375136	9.33825e-06	#F36E9F	0.937841
GPX4	GSDMD	0.441585	1.15689e-07	#F36E9F	1.10396
GPX4	PYCARD	0.588752	1.13141e-13	#F36E9F	1.47188
GPX4	SCAF11	-0.377495	8.11728e-06	#4DAF3D	0.943737
GPX4	NFE2L2	-0.485925	3.49955e-09	#4DAF3D	1.21481
GPX4	CEBPB	0.368499	1.3772e-05	#F36E9F	0.921248
GPX4	BNIP3	-0.464214	2.06487e-08	#4DAF3D	1.16053
GSDMA	PLCG1	0.373222	1.04545e-05	#F36E9F	0.933056
GSDMB	NLRP3	-0.454859	4.27453e-08	#4DAF3D	1.13715
GSDMB	NOD1	0.478203	6.67378e-09	#F36E9F	1.19551
GSDMB	PRKACA	-0.363522	1.83286e-05	#4DAF3D	0.908804
GSDMB	PYCARD	-0.443348	1.01601e-07	#4DAF3D	1.10837
GSDMB	VDR	-0.541192	2.08875e-11	#4DAF3D	1.35298
GSDMB	CEBPB	-0.438543	1.44484e-07	#4DAF3D	1.09636
GSDMB	AGER	0.399378	2.09754e-06	#F36E9F	0.998445
GSDMB	BNIP3	0.409443	1.08893e-06	#F36E9F	1.02361
GSDMC	IL18	0.344702	5.17858e-05	#F36E9F	0.861755
GSDMC	NLRP6	-0.354645	3.016e-05	#4DAF3D	0.886614
GSDMD	NFE2L2	-0.385045	5.145e-06	#4DAF3D	0.962612
GSDMD	AGER	0.406798	1.29638e-06	#F36E9F	1.01699
IL18	SCAF11	0.335262	8.50931e-05	#F36E9F	0.838155
IL6	NLRP6	0.364375	1.74577e-05	#F36E9F	0.910938
IL6	NLRP7	0.464362	2.04086e-08	#F36E9F	1.16091
IL6	PLCG1	0.386348	4.75015e-06	#F36E9F	0.96587
NLRC4	NLRP1	0.516887	2.22458e-10	#F36E9F	1.29222
NLRC4	NLRP3	0.621211	1.91069e-15	#F36E9F	1.55303
NLRC4	NOD2	0.563237	2.06173e-12	#F36E9F	1.40809
NLRC4	PRKACA	0.693242	3.22252e-20	#F36E9F	1.73311
NLRC4	PYCARD	0.387163	4.51789e-06	#F36E9F	0.967908
NLRC4	TIRAP	0.381017	6.57123e-06	#F36E9F	0.952542
NLRC4	VDR	0.720281	2.16036e-22	#F36E9F	1.8007
NLRC4	CEBPB	0.582704	2.30329e-13	#F36E9F	1.45676
NLRC4	TXNIP	0.358293	2.46214e-05	#F36E9F	0.895733
NLRP1	NLRP3	0.459085	3.08537e-08	#F36E9F	1.14771
NLRP1	NOD2	0.703495	5.16159e-21	#F36E9F	1.75874
NLRP1	PRKACA	0.614105	4.86065e-15	#F36E9F	1.53526
NLRP1	TIRAP	0.335012	8.62031e-05	#F36E9F	0.837529
NLRP1	VDR	0.52461	1.07056e-10	#F36E9F	1.31152
NLRP1	CEBPB	0.450512	5.94982e-08	#F36E9F	1.12628
NLRP1	TFAM	-0.342917	5.69553e-05	#4DAF3D	0.857292
NLRP1	AGER	0.359368	2.31815e-05	#F36E9F	0.898421
NLRP1	HMGB1	-0.439398	1.35756e-07	#4DAF3D	1.0985
NLRP1	TXNIP	0.509175	4.53535e-10	#F36E9F	1.27294
NLRP3	NOD2	0.517503	2.09998e-10	#F36E9F	1.29376
NLRP3	PRKACA	0.527725	7.92876e-11	#F36E9F	1.31931
NLRP3	PYCARD	0.457488	3.49156e-08	#F36E9F	1.14372
NLRP3	VDR	0.68203	2.19257e-19	#F36E9F	1.70507
NLRP3	CEBPB	0.606768	1.24377e-14	#F36E9F	1.51692
NLRP3	BNIP3	-0.357276	2.60614e-05	#4DAF3D	0.89319
NLRP6	PLCG1	0.598733	3.38688e-14	#F36E9F	1.49683
NLRP7	PLCG1	0.408124	1.18811e-06	#F36E9F	1.02031
NOD2	PRKACA	0.714969	6.04474e-22	#F36E9F	1.78742
NOD2	PYCARD	0.447564	7.42646e-08	#F36E9F	1.11891
NOD2	TIRAP	0.342802	5.73037e-05	#F36E9F	0.857005
NOD2	TNF	0.365369	1.64933e-05	#F36E9F	0.913422
NOD2	VDR	0.63962	1.51832e-16	#F36E9F	1.59905
NOD2	CEBPB	0.490282	2.41402e-09	#F36E9F	1.2257
NOD2	TFAM	-0.336634	7.92445e-05	#4DAF3D	0.841586
NOD2	HMGB1	-0.366694	1.52847e-05	#4DAF3D	0.916735
NOD2	TXNIP	0.363579	1.82688e-05	#F36E9F	0.908947
PLCG1	TXNIP	0.343595	5.49367e-05	#F36E9F	0.858987
PRKACA	PYCARD	0.475276	8.4887e-09	#F36E9F	1.18819
PRKACA	TIRAP	0.427314	3.22158e-07	#F36E9F	1.06828
PRKACA	VDR	0.705175	3.79483e-21	#F36E9F	1.76294
PRKACA	CEBPB	0.623523	1.40303e-15	#F36E9F	1.55881
PRKACA	HMGB1	-0.350707	3.7443e-05	#4DAF3D	0.876767
PRKACA	TXNIP	0.416936	6.59087e-07	#F36E9F	1.04234
PYCARD	VDR	0.485753	3.55091e-09	#F36E9F	1.21438
PYCARD	CEBPB	0.609946	8.30406e-15	#F36E9F	1.52487
PYCARD	FOXO3	-0.363725	1.81174e-05	#4DAF3D	0.909313
PYCARD	TFAM	-0.416273	6.89352e-07	#4DAF3D	1.04068
PYCARD	HMGB1	-0.403244	1.63471e-06	#4DAF3D	1.00811
PYCARD	BNIP3	-0.442894	1.05061e-07	#4DAF3D	1.10724
SCAF11	JUN	-0.388379	4.19144e-06	#4DAF3D	0.970947
SCAF11	NFE2L2	0.45681	3.67921e-08	#F36E9F	1.14202
SCAF11	FOXO3	0.335132	8.56696e-05	#F36E9F	0.837829
SCAF11	TFAM	0.769406	4.46301e-27	#F36E9F	1.92352
SCAF11	HMGB1	0.565679	1.57844e-12	#F36E9F	1.4142
TIRAP	VDR	0.359373	2.31747e-05	#F36E9F	0.898434
TIRAP	NFE2L2	0.362989	1.88921e-05	#F36E9F	0.907473
TNF	JUN	0.363167	1.87025e-05	#F36E9F	0.907917
VDR	CEBPB	0.675966	5.97e-19	#F36E9F	1.68992
VDR	BNIP3	-0.334829	8.7021e-05	#4DAF3D	0.837073
JUN	TFAM	-0.449291	6.52362e-08	#4DAF3D	1.12323
CEBPB	TFAM	-0.37354	1.02611e-05	#4DAF3D	0.933849
CEBPB	HMGB1	-0.487271	3.12193e-09	#4DAF3D	1.21818
TFAM	HMGB1	0.722968	1.27209e-22	#F36E9F	1.80742
AGER	TXNIP	0.3418	6.043e-05	#F36E9F	0.8545
