# Supplementary material for: The pyroptosis-related gene signature predicts prognosis and reveals characterization of the tumor immune microenvironment in acute myeloid leukemia
Source: Front Pharmacol. 2022 Aug 10;13:951480. doi: 10.3389/fphar.2022.951480 (PMC9399441; doi:10.3389/fphar.2022.951480)
Supplement: Supplementary file 1 [file DataSheet1.ZIP › Supplementary Table S5.xlsx]

## Sheet: Table S5
Table S5 The prognstic value of 10 DEPRGs
Gene	HR(95%CI)	P.Value
CASP1	1.290(1.069-1.556)	0.008
CASP3	0.684(0.504-0.930)	0.015
CASP6	0.652(0.472-0.901)	0.009
ELANE	0.913(0.859-0.972)	0.004
GSDMA	6.086(1.441-25.710)	0.014
GSDMB	0.736(0.574-0.944)	0.016
NOD1	0.602(0.402-0.904)	0.014
PYCARD	1.727(1.269-2.351)	<0.001
VDR	1.400(1.125-1.742)	0.003
CEBPB	1.264(1.056-1.514)	0.011
