# Supplementary material for: The pyroptosis-related gene signature predicts prognosis and reveals characterization of the tumor immune microenvironment in acute myeloid leukemia
Source: Front Pharmacol. 2022 Aug 10;13:951480. doi: 10.3389/fphar.2022.951480 (PMC9399441; doi:10.3389/fphar.2022.951480)
Supplement: Supplementary file 1 [file DataSheet1.ZIP › Supplementary Table S6.xlsx]

## Sheet: Figure S7
Table S6 Functional annotation of the DEGs between the high-risk and low-risk categories in the TCGA cohort
GO terms											KEGG pathways
ONTOLOGY	ID	Description	GeneRatio	BgRatio	pvalue	p.adjust	qvalue	geneID	Count		ID	Description	GeneRatio	BgRatio	pvalue	p.adjust	qvalue	geneID	Count
BP	GO:0001819	positive regulation of cytokine production	77/894	447/18866	2.57995e-23	1.83125e-19	1.38394e-19	FGR/PYCARD/LILRB2/CASP1/LILRB1/IRF8/AIF1/TLR7/CD4/LILRA2/POU2F2/CD86/SCIMP/IL12RB1/TLR8/SIGLEC16/P2RX7/PTAFR/NLRP12/LY96/LILRA5/CCDC88B/TRIM6/NLRC4/TLR6/FCER1G/TYROBP/C5AR1/TLR5/CEBPB/NLRP3/CCR2/FFAR2/FCN1/CLEC7A/CD14/AIM2/CRTAM/SLC11A1/APOA2/HAVCR2/CD74/NOD2/MDK/SULF2/ELANE/TRPV4/TMIGD2/HLA-DPA1/IL10/HGF/CD36/SRC/TLR4/LEP/HLA-DPB1/HPSE/KIR2DL4/PF4/IL15/APP/TWIST1/NFAM1/RAB7B/MMP8/CADM1/IL33/CLNK…	77		hsa04060	Cytokine-cytokine receptor interaction	30/318	295/8112	1.37514e-06	0.000371289	0.000334377	7133/1524/9518/920/3627/6368/3557/58191/1436/652/943/1234/9966/3977/133396/90865/3586/653/970/5196/3952/1230/4352/5473/650/9173/85480/3568/5618/6387	30
BP	GO:0002283	neutrophil activation involved in immune response	78/894	490/18866	2.08566e-21	7.40201e-18	5.59396e-18	MVP/ITGAX/ITGAL/ITGAM/FGR/TNFRSF1B/PYCARD/LILRB2/CD300A/ITGB2/CTSZ/LILRA2/COTL1/PRKCD/CTSD/CTSS/SIGLEC9/FGL2/PECAM1/HK3/PTAFR/ACP3/SIRPB1/PSAP/RAB31/CD93/IGF2R/FCER1G/TYROBP/C5AR1/CXCR2/S100A9/FCN1/S100A8/CTSH/S100A12/TICAM2/CD14/HSPA6/SLC11A1/VNN1/CDA/ADGRE3/CYBB/LYZ/CFP/ADA2/PIGR/MPO/CST3/ELANE/MCEMP1/FPR1/CD36/LGALS3/SERPINB6/HPSE/CRISPLD2/CLEC4C/CXCR1/FOLR3/FPR2/FCGR2A/SLCO4C1/SERPINA1/ANXA2/…	78		hsa05146	Amoebiasis	15/318	102/8112	9.02509e-06	0.00121839	0.00109726	3689/3684/338382/3586/912/909/1284/3910/929/1282/3913/10319/1278/1281/911	15
BP	GO:0043312	neutrophil degranulation	77/894	487/18866	5.82014e-21	1.37704e-17	1.04068e-17	MVP/ITGAX/ITGAL/ITGAM/FGR/TNFRSF1B/PYCARD/LILRB2/CD300A/ITGB2/CTSZ/COTL1/PRKCD/CTSD/CTSS/SIGLEC9/FGL2/PECAM1/HK3/PTAFR/ACP3/SIRPB1/PSAP/RAB31/CD93/IGF2R/FCER1G/TYROBP/C5AR1/CXCR2/S100A9/FCN1/S100A8/CTSH/S100A12/TICAM2/CD14/HSPA6/SLC11A1/VNN1/CDA/ADGRE3/CYBB/LYZ/CFP/ADA2/PIGR/MPO/CST3/ELANE/MCEMP1/FPR1/CD36/LGALS3/SERPINB6/HPSE/CRISPLD2/CLEC4C/CXCR1/FOLR3/FPR2/FCGR2A/SLCO4C1/SERPINA1/ANXA2/PADI2/F…	77		hsa04613	Neutrophil extracellular trap formation	20/318	190/8112	5.13664e-05	0.00372444	0.00335418	3683/1991/3689/834/3684/4353/653361/728/9734/4688/64581/51284/27180/51311/55506/92815/2214/3690/366/566	20
BP	GO:0007159	leukocyte cell-cell adhesion	63/894	364/18866	2.32218e-19	4.1207e-16	3.11416e-16	VSIR/ITGAL/PYCARD/LILRB2/CD300A/ITGB2/LILRB4/LILRB1/PAK1/CX3CR1/AIF1/CD4/CD86/LGALS1/ITGB7/CD1D/IL12RB1/FGL2/PECAM1/PTAFR/SIRPB1/CCDC88B/ZBTB7B/CEBPB/S100A9/NLRP3/CCR2/S100A8/SCGB1A1/CRTAM/KLF4/VNN1/BCL6/HLA-DRB1/HAVCR2/CD209/FUT7/FCGR2B/CD74/EFNB3/NOD2/HFE/HLA-DMB/MDK/ELANE/TMIGD2/HLA-DPA1/IL10/BMP4/SRC/LEP/LGALS3/HLA-DPB1/IL15/TNFSF9/SELE/IGF2/PLA2G2F/CD70/CD276/IGFBP2/ASS1/OLR1	63		hsa05202	Transcriptional misregulation in cancer	20/318	192/8112	5.96293e-05	0.00372444	0.00335418	1991/6692/2078/1051/894/3684/3205/3206/3695/4353/1436/5090/942/7490/597/4211/3207/4914/929/862	20
BP	GO:1903037	regulation of leukocyte cell-cell adhesion	56/894	329/18866	5.35296e-17	7.59906e-14	5.74288e-14	VSIR/PYCARD/LILRB2/CD300A/ITGB2/LILRB4/LILRB1/PAK1/AIF1/CD4/CD86/LGALS1/CD1D/IL12RB1/FGL2/PTAFR/SIRPB1/CCDC88B/ZBTB7B/CEBPB/NLRP3/CCR2/SCGB1A1/CRTAM/KLF4/VNN1/BCL6/HLA-DRB1/HAVCR2/CD209/FUT7/FCGR2B/CD74/EFNB3/NOD2/HFE/HLA-DMB/MDK/ELANE/TMIGD2/HLA-DPA1/IL10/BMP4/SRC/LEP/LGALS3/HLA-DPB1/IL15/TNFSF9/SELE/IGF2/PLA2G2F/CD70/CD276/IGFBP2/ASS1	56		hsa04514	Cell adhesion molecules	17/318	149/8112	6.89711e-05	0.00372444	0.00335418	64115/3683/3689/3684/920/3695/9369/84628/942/137075/3127/22854/6401/3119/22871/7412/6383	17
BP	GO:0070663	regulation of leukocyte proliferation	47/894	240/18866	6.58628e-17	7.79157e-14	5.88836e-14	VSIR/LST1/TNFRSF1B/PYCARD/LILRB2/CD300A/LILRB1/AIF1/CD4/CD86/CD1D/IL12RB1/CCDC88B/ZBTB7B/TYROBP/CEBPB/CCR2/SCGB1A1/CRTAM/CSF1R/BCL6/HLA-DRB1/TNFSF8/HAVCR2/CD209/FCGR2B/CD74/HLA-DMB/MIR181B1/TMIGD2/HLA-DPA1/IL10/BMP4/MPL/TLR4/LEP/LGALS3/HLA-DPB1/IL15/TNFSF9/IL33/IGF2/PLA2G2F/CD70/CD276/IGFBP2/PTK2	47		hsa04145	Phagosome	17/318	152/8112	8.86988e-05	0.00399144	0.00359463	155066/3689/3684/10333/4353/4481/338382/653361/4688/64581/3127/8685/9902/3119/929/2214/3690	17
BP	GO:0032496	response to lipopolysaccharide	56/894	334/18866	1.07553e-16	1.03952e-13	7.85605e-14	TNFRSF1B/PYCARD/LILRB2/CCR5/CASP1/LILRB1/CARD16/CX3CR1/IRF8/LY86/HCK/LILRA2/CD180/CD86/SCIMP/P2RX7/PTAFR/LY96/TRIM6/C5AR1/IL10RA/CEBPB/S100A9/NLRP3/S100A8/TICAM2/SCGB1A1/CD14/SLC11A1/CXCL10/TNFRSF11A/HAVCR2/GGT1/NOD2/CARD17/MPO/ELANE/IL10/CD36/SRC/TLR4/AXL/SPARC/PF4/SELE/PTGES/LOXL1/SERPINE1/GJA1/APOB/PTGFR/PPBP/ASS1/LBP/PPARGC1A/PLSCR4	56		hsa04510	Focal adhesion	20/318	201/8112	0.000113338	0.00402747	0.00362708	894/3082/3695/3679/3691/394/1280/2318/7422/5156/55742/1284/3910/858/1282/3913/10319/1278/3791/3690	20
BP	GO:0002237	response to molecule of bacterial origin	58/894	356/18866	1.17162e-16	1.03952e-13	7.85605e-14	TNFRSF1B/PYCARD/LILRB2/CCR5/CASP1/LILRB1/CARD16/CX3CR1/IRF8/LY86/HCK/LILRA2/CD180/CD86/SCIMP/P2RX7/PTAFR/LY96/TRIM6/TLR6/C5AR1/IL10RA/CEBPB/S100A9/NLRP3/S100A8/TICAM2/SCGB1A1/CD14/SLC11A1/CXCL10/TNFRSF11A/HAVCR2/GGT1/FCGR2B/NOD2/CARD17/MPO/ELANE/IL10/CD36/SRC/TLR4/AXL/SPARC/PF4/SELE/PTGES/LOXL1/SERPINE1/GJA1/APOB/PTGFR/PPBP/ASS1/LBP/PPARGC1A/PLSCR4	58		hsa04640	Hematopoietic cell lineage	13/318	99/8112	0.000119332	0.00402747	0.00362708	3684/3815/920/1436/2208/3127/912/909/3119/929/3690/3568/911	13
BP	GO:0006909	phagocytosis	59/894	382/18866	7.93824e-16	5.76154e-13	4.3542e-13	ITGAL/ITGAM/FGR/PYCARD/CD300A/ITGB2/PAK1/IRF8/AIF1/HCK/NCF2/PRKCD/MYO7A/RAB39A/CD300LF/P2RX7/PECAM1/PLD2/SIRPB1/RAB31/CD93/FCER1G/TYROBP/CCR2/FCN1/CLEC7A/MSR1/TICAM2/LRP1/XKR7/CD14/SLC11A1/MARCO/FCGR1A/APOA2/PLD4/FCGR2B/ELANE/MIR181B1/FCN2/CD36/SRC/TLR4/LEP/AXL/FPR2/FCGR2A/IL15/FCGR3A/C2/DYSF/RAB7B/ICAM5/THBS1/ITGB3/PTK2/IGLL1/LBP/PRTN3	59		hsa04380	Osteoclast differentiation	15/318	128/8112	0.000135921	0.00407764	0.00367226	11024/10288/10859/11027/102725035/11006/79168/1436/653361/353514/4688/23547/10326/2214/3690	15
BP	GO:0022407	regulation of cell-cell adhesion	64/894	439/18866	8.11713e-16	5.76154e-13	4.3542e-13	VSIR/PYCARD/LILRB2/CD300A/ITGB2/LILRB4/LILRB1/PAK1/AIF1/CD4/CD86/IL1RN/LGALS1/PRKCD/CD1D/IL12RB1/FGL2/PTAFR/SIRPB1/CCDC88B/ZBTB7B/CEBPB/NLRP3/CCR2/SCGB1A1/CRTAM/KLF4/VNN1/BCL6/HLA-DRB1/HAVCR2/CD209/FUT7/FCGR2B/ZNF703/CD74/EFNB3/NOD2/HFE/HLA-DMB/MDK/ELANE/TRPV4/TMIGD2/HLA-DPA1/IL10/BMP4/SRC/LEP/EPHB3/LGALS3/HLA-DPB1/IL15/TNFSF9/SELE/IGF2/PLA2G2F/CD70/CD276/BMP2/IGFBP2/EPCAM/PTK2/ASS1	64		hsa04512	ECM-receptor interaction	11/318	88/8112	0.000608384	0.0159599	0.0143733	3695/3679/3691/1280/1284/3910/1282/3913/10319/1278/3690	11
BP	GO:0050670	regulation of lymphocyte proliferation	43/894	219/18866	1.27424e-15	8.22235e-13	6.21392e-13	VSIR/LST1/TNFRSF1B/PYCARD/LILRB2/CD300A/LILRB1/AIF1/CD4/CD86/CD1D/IL12RB1/CCDC88B/ZBTB7B/TYROBP/CEBPB/CCR2/SCGB1A1/CRTAM/BCL6/HLA-DRB1/TNFSF8/HAVCR2/CD209/FCGR2B/CD74/HLA-DMB/TMIGD2/HLA-DPA1/IL10/BMP4/MPL/TLR4/LEP/LGALS3/HLA-DPB1/IL15/TNFSF9/IGF2/PLA2G2F/CD70/CD276/IGFBP2	43		hsa05144	Malaria	8/318	50/8112	0.000650219	0.0159599	0.0143733	3683/3689/3082/3586/6401/7412/6383/4035	8
BP	GO:0042116	macrophage activation	29/894	101/18866	1.67996e-15	9.80517e-13	7.41012e-13	ITGAM/ITGB2/AIF1/TLR7/IL31RA/TLR8/CD93/TLR6/TYROBP/C5AR1/SLC11A1/PLA2G4A/HAVCR2/FCGR2B/CD74/LRRK2/IL10/TLR4/FPR2/APP/SLC7A2/C1QA/DYSF/MMP8/CST7/IL33/THBS1/LBP/CD200	29		hsa05418	Fluid shear stress and atherosclerosis	14/318	139/8112	0.00106327	0.0231393	0.0208389	4313/652/653361/59341/7422/4688/445/6401/858/3162/3791/7412/6383/3690	14
BP	GO:0032944	regulation of mononuclear cell proliferation	43/894	221/18866	1.79582e-15	9.80517e-13	7.41012e-13	VSIR/LST1/TNFRSF1B/PYCARD/LILRB2/CD300A/LILRB1/AIF1/CD4/CD86/CD1D/IL12RB1/CCDC88B/ZBTB7B/TYROBP/CEBPB/CCR2/SCGB1A1/CRTAM/BCL6/HLA-DRB1/TNFSF8/HAVCR2/CD209/FCGR2B/CD74/HLA-DMB/TMIGD2/HLA-DPA1/IL10/BMP4/MPL/TLR4/LEP/LGALS3/HLA-DPB1/IL15/TNFSF9/IGF2/PLA2G2F/CD70/CD276/IGFBP2	43		hsa05205	Proteoglycans in cancer	18/318	205/8112	0.00111412	0.0231393	0.0208389	3082/7475/4313/2318/7422/8325/6608/3481/858/1278/2260/7291/3791/1634/7477/6383/4060/3690	18
BP	GO:0070661	leukocyte proliferation	52/894	313/18866	2.02991e-15	1.02916e-12	7.77776e-13	VSIR/LST1/TNFRSF1B/PYCARD/LILRB2/CD300A/LILRB1/AIF1/CD4/CD180/CD86/PRKCD/CD1D/IL12RB1/P2RX7/CCDC88B/ZBTB7B/TYROBP/CEBPB/CCR2/SCGB1A1/CRTAM/SLC11A1/CSF1R/BCL6/HLA-DRB1/TNFSF8/HAVCR2/CD209/FCGR2B/CD74/KIT/HLA-DMB/MIR181B1/TMIGD2/HLA-DPA1/IL10/BMP4/MPL/TLR4/LEP/LGALS3/HLA-DPB1/IL15/TNFSF9/IL33/IGF2/PLA2G2F/CD70/CD276/IGFBP2/PTK2	52		hsa05150	Staphylococcus aureus infection	11/318	96/8112	0.0012692	0.0244774	0.0220439	3683/3689/3684/728/5724/3586/3127/3119/2214/3075/3872	11
BP	GO:0042110	T cell activation	66/894	483/18866	7.16885e-15	3.3923e-12	2.56368e-12	VSIR/ITGAL/TNFRSF1B/PYCARD/LILRB2/CD300A/LILRB4/LILRB1/PAK1/JAML/AIF1/CD4/LFNG/CD86/LGALS1/CD1D/IL12RB1/FGL2/P2RX7/CLEC4A/SIRPB1/CCDC88B/PSAP/ZBTB7B/SLC46A2/FCER1G/CEBPB/NLRP3/CCR2/CLEC7A/SCGB1A1/CRTAM/SLC11A1/MAFB/VNN1/BCL6/HLA-DRB1/CD1C/TNFSF8/HAVCR2/CD209/FUT7/FCGR2B/CTSL/CD74/KIT/EFNB3/NOD2/HFE/HLA-DMB/MDK/TMIGD2/HLA-DPA1/IL10/BMP4/SRC/LEP/LGALS3/HLA-DPB1/IL15/TNFSF9/IGF2/PLA2G2F/CD70/CD276/I…	66		hsa04151	PI3K-Akt signaling pathway	26/318	354/8112	0.00145858	0.0262545	0.0236444	2793/894/3815/3082/3695/23566/1436/3679/3691/1280/7422/5156/3481/55970/4915/4914/1284/3910/1282/3913/10319/1278/2260/3791/3690/5618	26
BP	GO:0050867	positive regulation of cell activation	60/894	421/18866	1.89726e-14	8.41672e-12	6.36081e-12	VSIR/ITGAM/FGR/PYCARD/LILRB2/ITGB2/LILRB4/LILRB1/PAK1/AIF1/CD4/LILRA2/CD86/LGALS1/TNFSF13/CD1D/IL12RB1/PTAFR/SIRPB1/LILRA5/CCDC88B/ZBTB7B/TLR6/FCER1G/TYROBP/NLRP3/CCR2/CLEC7A/VNN1/PLA2G4A/BCL6/HAVCR2/CD209/CD74/EFNB3/NOD2/HLA-DMB/MDK/TMIGD2/HLA-DPA1/LRRK2/IL10/MPL/SRC/TLR4/LEP/AXL/HLA-DPB1/IL15/TNFSF9/MMP8/IL33/IGF2/CD70/CD276/THBS1/IGFBP2/TSLP/IGLL1/LBP	60		hsa04061	Viral protein interaction with cytokine and cytokine receptor	11/318	100/8112	0.00177403	0.029041	0.0261539	7133/1524/3627/6368/1436/1234/3586/5196/1230/5473/6387	11
BP	GO:0032755	positive regulation of interleukin-6 production	26/894	88/18866	2.28406e-14	9.51883e-12	7.19371e-12	PYCARD/LILRB2/AIF1/TLR7/LILRA2/POU2F2/SCIMP/TLR8/SIGLEC16/P2RX7/LILRA5/TLR6/FCER1G/TYROBP/CLEC7A/CD74/NOD2/CD36/TLR4/APP/TWIST1/RAB7B/MMP8/IL33/TSLP/LBP	26		hsa05152	Tuberculosis	16/318	180/8112	0.00182851	0.029041	0.0261539	4046/3687/1509/3689/1051/3684/10333/7421/64581/3586/3127/3929/9902/3119/929/2214	16
BP	GO:0050863	regulation of T cell activation	52/894	332/18866	2.4139e-14	9.51883e-12	7.19371e-12	VSIR/TNFRSF1B/PYCARD/LILRB2/CD300A/LILRB4/LILRB1/PAK1/AIF1/CD4/CD86/LGALS1/CD1D/IL12RB1/FGL2/SIRPB1/CCDC88B/ZBTB7B/SLC46A2/CEBPB/NLRP3/CCR2/SCGB1A1/CRTAM/VNN1/BCL6/HLA-DRB1/TNFSF8/HAVCR2/CD209/FCGR2B/CD74/EFNB3/NOD2/HFE/HLA-DMB/MDK/TMIGD2/HLA-DPA1/IL10/BMP4/SRC/LEP/LGALS3/HLA-DPB1/IL15/TNFSF9/IGF2/PLA2G2F/CD70/CD276/IGFBP2	52		hsa05133	Pertussis	9/318	76/8112	0.00275221	0.0412832	0.037179	29108/3689/834/3684/3394/710/23643/3586/929	9
BP	GO:0046651	lymphocyte proliferation	47/894	283/18866	4.724e-14	1.67726e-11	1.26756e-11	VSIR/LST1/TNFRSF1B/PYCARD/LILRB2/CD300A/LILRB1/AIF1/CD4/CD180/CD86/PRKCD/CD1D/IL12RB1/P2RX7/CCDC88B/ZBTB7B/TYROBP/CEBPB/CCR2/SCGB1A1/CRTAM/SLC11A1/BCL6/HLA-DRB1/TNFSF8/HAVCR2/CD209/FCGR2B/CD74/HLA-DMB/TMIGD2/HLA-DPA1/IL10/BMP4/MPL/TLR4/LEP/LGALS3/HLA-DPB1/IL15/TNFSF9/IGF2/PLA2G2F/CD70/CD276/IGFBP2	47
BP	GO:0002696	positive regulation of leukocyte activation	58/894	406/18866	4.726e-14	1.67726e-11	1.26756e-11	VSIR/ITGAM/FGR/PYCARD/LILRB2/ITGB2/LILRB4/LILRB1/PAK1/AIF1/CD4/CD86/LGALS1/TNFSF13/CD1D/IL12RB1/PTAFR/SIRPB1/CCDC88B/ZBTB7B/TLR6/FCER1G/TYROBP/NLRP3/CCR2/CLEC7A/VNN1/PLA2G4A/BCL6/HAVCR2/CD209/CD74/EFNB3/NOD2/HLA-DMB/MDK/TMIGD2/HLA-DPA1/LRRK2/IL10/MPL/SRC/TLR4/LEP/AXL/HLA-DPB1/IL15/TNFSF9/MMP8/IL33/IGF2/CD70/CD276/THBS1/IGFBP2/TSLP/IGLL1/LBP	58
BP	GO:0097529	myeloid leukocyte migration	41/894	222/18866	5.21572e-14	1.68772e-11	1.27547e-11	CD300A/ITGB2/CX3CR1/JAML/AIF1/PTPRO/PECAM1/CCR1/FCER1G/CCL23/C5AR1/CCL22/CXCR2/S100A9/CCR2/S100A8/S100A12/CD200R1/CXCL10/CSF1R/TNFRSF11A/FUT7/CD74/KIT/MDK/TRPV4/LGALS3/CXCR1/CMKLR1/FPR2/PF4/C5AR2/DYSF/SERPINE1/THBS1/DPEP1/PPBP/PTK2/LBP/CD200/PRTN3	41
BP	GO:0019882	antigen processing and presentation	42/894	232/18866	5.23104e-14	1.68772e-11	1.27547e-11	PYCARD/LILRB2/NCF2/CTSD/CTSS/CD1D/FGL2/NCF1/CLEC4A/CD1A/IFI30/PSAP/AP1S2/CTSV/FCER1G/CTSH/SLC11A1/MARCHF1/FCGR1A/FCGR1B/CYBB/HLA-DRB1/HLA-DRB5/CD1C/CD209/FCGR2B/CTSL/CD74/NOD2/AP1S3/HFE/HLA-DMB/HLA-DRA/HLA-DPA1/HLA-DMA/CD36/KIF26A/HLA-DPB1/HLA-DQB1/HLA-DQA1/HLA-DQB2/THBS1	42
BP	GO:0032943	mononuclear cell proliferation	47/894	286/18866	7.07978e-14	2.18488e-11	1.65119e-11	VSIR/LST1/TNFRSF1B/PYCARD/LILRB2/CD300A/LILRB1/AIF1/CD4/CD180/CD86/PRKCD/CD1D/IL12RB1/P2RX7/CCDC88B/ZBTB7B/TYROBP/CEBPB/CCR2/SCGB1A1/CRTAM/SLC11A1/BCL6/HLA-DRB1/TNFSF8/HAVCR2/CD209/FCGR2B/CD74/HLA-DMB/TMIGD2/HLA-DPA1/IL10/BMP4/MPL/TLR4/LEP/LGALS3/HLA-DPB1/IL15/TNFSF9/IGF2/PLA2G2F/CD70/CD276/IGFBP2	47
BP	GO:0042129	regulation of T cell proliferation	35/894	167/18866	7.59952e-14	2.24756e-11	1.69856e-11	VSIR/TNFRSF1B/PYCARD/LILRB2/LILRB1/AIF1/CD4/CD86/CD1D/IL12RB1/CCDC88B/ZBTB7B/CEBPB/CCR2/SCGB1A1/CRTAM/HLA-DRB1/TNFSF8/HAVCR2/CD209/HLA-DMB/TMIGD2/HLA-DPA1/IL10/BMP4/LEP/LGALS3/HLA-DPB1/IL15/TNFSF9/IGF2/PLA2G2F/CD70/CD276/IGFBP2	35
BP	GO:1903039	positive regulation of leukocyte cell-cell adhesion	42/894	235/18866	8.26396e-14	2.3463e-11	1.77319e-11	VSIR/PYCARD/LILRB2/ITGB2/LILRB4/LILRB1/PAK1/AIF1/CD4/CD86/LGALS1/CD1D/IL12RB1/PTAFR/SIRPB1/CCDC88B/ZBTB7B/NLRP3/CCR2/VNN1/BCL6/HAVCR2/CD209/FUT7/CD74/EFNB3/NOD2/HLA-DMB/MDK/ELANE/TMIGD2/HLA-DPA1/SRC/LEP/HLA-DPB1/IL15/TNFSF9/SELE/IGF2/CD70/CD276/IGFBP2	42
BP	GO:0042098	T cell proliferation	37/894	195/18866	3.79705e-13	1.0366e-10	7.83392e-11	VSIR/TNFRSF1B/PYCARD/LILRB2/LILRB1/AIF1/CD4/CD86/CD1D/IL12RB1/P2RX7/CCDC88B/ZBTB7B/CEBPB/CCR2/SCGB1A1/CRTAM/SLC11A1/HLA-DRB1/TNFSF8/HAVCR2/CD209/HLA-DMB/TMIGD2/HLA-DPA1/IL10/BMP4/LEP/LGALS3/HLA-DPB1/IL15/TNFSF9/IGF2/PLA2G2F/CD70/CD276/IGFBP2	37
BP	GO:0032675	regulation of interleukin-6 production	33/894	159/18866	5.24871e-13	1.37983e-10	1.04279e-10	PYCARD/LILRB2/AIF1/TLR7/LILRA2/POU2F2/SCIMP/TLR8/SIGLEC16/P2RX7/NLRP12/LILRA5/TLR6/FCER1G/TYROBP/CLEC7A/CD200R1/HAVCR2/CD74/NOD2/IL10/HGF/CD36/TLR4/APP/C5AR2/TWIST1/RAB7B/MMP8/IL33/TSLP/LBP/CD200	33
BP	GO:0032635	interleukin-6 production	34/894	170/18866	7.15879e-13	1.81475e-10	1.37147e-10	PYCARD/LILRB2/AIF1/TLR7/LILRA2/POU2F2/SCIMP/TLR8/SIGLEC16/P2RX7/NLRP12/LILRA5/TLR6/FCER1G/TYROBP/CLEC7A/CD200R1/HAVCR2/CD74/NOD2/IL10/HGF/CD36/TLR4/LEP/APP/C5AR2/TWIST1/RAB7B/MMP8/IL33/TSLP/LBP/CD200	34
BP	GO:0030595	leukocyte chemotaxis	40/894	232/18866	1.08388e-12	2.65288e-10	2.00488e-10	CCR5/ITGB2/JAML/AIF1/PTPRO/CXCL16/CCR1/FCER1G/CCL23/C5AR1/CCL22/CXCR2/S100A9/CCR2/FFAR2/S100A8/S100A12/CXCL10/CSF1R/TNFRSF11A/CD74/KIT/MDK/TRPV4/IL10/LGALS3/CXCR1/CMKLR1/FPR2/PF4/C5AR2/PADI2/TRPM4/DYSF/SERPINE1/THBS1/DPEP1/PPBP/PTK2/LBP	40
BP	GO:0071219	cellular response to molecule of bacterial origin	39/894	222/18866	1.13171e-12	2.65757e-10	2.00842e-10	TNFRSF1B/PYCARD/LILRB2/CCR5/CASP1/LILRB1/CARD16/CX3CR1/IRF8/LY86/HCK/LILRA2/CD180/CD86/SCIMP/PTAFR/LY96/TLR6/CEBPB/NLRP3/TICAM2/CD14/CXCL10/HAVCR2/FCGR2B/NOD2/CARD17/IL10/CD36/SRC/TLR4/AXL/PF4/SERPINE1/PPBP/ASS1/LBP/PPARGC1A/PLSCR4	39
BP	GO:0050727	regulation of inflammatory response	57/894	425/18866	1.16067e-12	2.65757e-10	2.00842e-10	TNFRSF1B/PYCARD/CASP1/SIGLEC10/HCK/TLR7/PRKCD/MEFV/NLRP12/LILRA5/TLR6/FCER1G/ADCY7/CEBPB/S100A9/NLRP3/CCR2/FFAR2/S100A8/CLEC7A/S100A12/F12/SCGB1A1/KLF4/CD200R1/CASP5/BCL6/TNFRSF11A/HLA-DRB1/FFAR4/PLD4/FUT7/GGT1/FCGR2B/NOD2/MDK/ELANE/TRPV4/MIR181B1/LRRK2/IL10/HGF/TLR4/LEP/FPR2/IL1R2/IL15/SLC7A2/SELE/MMP8/CST7/IL33/SERPINE1/TSLP/PTGER3/LBP/CD200	57
BP	GO:0060326	cell chemotaxis	47/894	311/18866	1.64242e-12	3.6431e-10	2.75322e-10	CCR5/ITGB2/CX3CR1/JAML/AIF1/PTPRO/PRKCD/CXCL16/CCR1/FCER1G/CCL23/C5AR1/CCL22/CXCR2/S100A9/CCR2/FFAR2/S100A8/S100A12/CXCL10/CSF1R/TNFRSF11A/CCR3/CD74/KIT/ARHGEF16/MDK/TRPV4/IL10/HGF/LGALS3/CXCR1/CMKLR1/FPR2/PF4/C5AR2/PADI2/TRPM4/DYSF/LPAR1/SERPINE1/THBS1/DPEP1/PPBP/PTK2/LBP/HOXB9	47
BP	GO:0071222	cellular response to lipopolysaccharide	37/894	208/18866	2.92267e-12	6.2864e-10	4.75085e-10	TNFRSF1B/PYCARD/LILRB2/CCR5/CASP1/LILRB1/CARD16/CX3CR1/IRF8/LY86/HCK/LILRA2/CD180/CD86/SCIMP/PTAFR/LY96/CEBPB/NLRP3/TICAM2/CD14/CXCL10/HAVCR2/NOD2/CARD17/IL10/CD36/SRC/TLR4/AXL/PF4/SERPINE1/PPBP/ASS1/LBP/PPARGC1A/PLSCR4	37
BP	GO:0050870	positive regulation of T cell activation	37/894	214/18866	7.05597e-12	1.45727e-09	1.10131e-09	VSIR/PYCARD/LILRB2/LILRB4/LILRB1/PAK1/AIF1/CD4/CD86/LGALS1/CD1D/IL12RB1/SIRPB1/CCDC88B/ZBTB7B/NLRP3/CCR2/VNN1/BCL6/HAVCR2/CD209/CD74/EFNB3/NOD2/HLA-DMB/MDK/TMIGD2/HLA-DPA1/SRC/LEP/HLA-DPB1/IL15/TNFSF9/IGF2/CD70/CD276/IGFBP2	37
BP	GO:0007162	negative regulation of cell adhesion	45/894	301/18866	7.19365e-12	1.45727e-09	1.10131e-09	VSIR/LILRB2/CD300A/LILRB1/PTPRO/CD86/IL1RN/LGALS1/PRKCD/FGL2/SPOCK1/ZBTB7B/PLXNB1/ADAM22/CEBPB/LRP1/SCGB1A1/CRTAM/KLF4/BCL6/HLA-DRB1/HOXA7/HAVCR2/FCGR2B/ZNF703/CD74/HFE/MDK/CORO2B/TRPV4/IL10/BMP4/SRC/LGALS3/FBLN1/ADAMDEC1/SERPINE1/PLA2G2F/BMP2/THBS1/TGFBI/EPCAM/PTK2/ASS1/CYP1B1	45
BP	GO:0071216	cellular response to biotic stimulus	40/894	246/18866	7.41811e-12	1.45727e-09	1.10131e-09	TNFRSF1B/PYCARD/LILRB2/CCR5/CASP1/LILRB1/CARD16/CX3CR1/IRF8/LY86/HCK/LILRA2/CD180/CD86/SCIMP/PTAFR/LY96/TLR6/CEBPB/NLRP3/CLEC7A/TICAM2/CD14/CXCL10/HAVCR2/FCGR2B/NOD2/CARD17/IL10/CD36/SRC/TLR4/AXL/PF4/SERPINE1/PPBP/ASS1/LBP/PPARGC1A/PLSCR4	40
BP	GO:0022409	positive regulation of cell-cell adhesion	43/894	279/18866	7.59639e-12	1.45727e-09	1.10131e-09	VSIR/PYCARD/LILRB2/ITGB2/LILRB4/LILRB1/PAK1/AIF1/CD4/CD86/LGALS1/CD1D/IL12RB1/PTAFR/SIRPB1/CCDC88B/ZBTB7B/NLRP3/CCR2/VNN1/BCL6/HAVCR2/CD209/FUT7/CD74/EFNB3/NOD2/HLA-DMB/MDK/ELANE/TMIGD2/HLA-DPA1/IL10/SRC/LEP/HLA-DPB1/IL15/TNFSF9/SELE/IGF2/CD70/CD276/IGFBP2	43
BP	GO:0031349	positive regulation of defense response	52/894	385/18866	8.88842e-12	1.66026e-09	1.25472e-09	PYCARD/PAK1/HCK/TLR7/LILRA2/PRKCD/CD1D/TLR8/SIGLEC16/CLEC4A/NLRP12/LILRA5/TRIM6/NLRC4/TLR6/FCER1G/CEBPB/S100A9/CCR2/FFAR2/FCN1/S100A8/CLEC7A/S100A12/F12/AIM2/CRTAM/TNFRSF11A/HAVCR2/CD209/NOD2/MDK/TRPV4/MIR181B1/LRRK2/CLEC10A/SRC/TLR4/CLEC4C/FPR2/KIR2DL4/IL15/MMP8/CADM1/MUC19/IL33/CLNK/SERPINE1/GJA1/TSLP/PTGER3/LBP	52
BP	GO:0097530	granulocyte migration	30/894	150/18866	1.61463e-11	2.93863e-09	2.22083e-09	CD300A/ITGB2/JAML/PECAM1/FCER1G/CCL23/C5AR1/CCL22/CXCR2/S100A9/S100A8/S100A12/CXCL10/CSF1R/FUT7/CD74/MDK/TRPV4/LGALS3/CXCR1/CMKLR1/PF4/C5AR2/DYSF/THBS1/DPEP1/PPBP/PTK2/LBP/PRTN3	30
BP	GO:0030198	extracellular matrix organization	52/894	395/18866	2.35781e-11	4.18393e-09	3.16195e-09	ITGAX/ITGAL/ITGAM/TNFRSF1B/ITGB2/SPINT1/CTSS/ITGB7/PECAM1/ITGA7/CTSV/LOXL4/LRP1/MMP2/COL14A1/CTSL/VCAN/SULF2/COL2A1/CST3/ELANE/NTNG2/SCUBE1/RECK/ADAMTS7/AEBP1/ADAMTS3/MMP7/OLFML2A/CRISPLD2/WT1/FBLN1/PXDN/SPARC/APP/ADAMTS15/ANXA2/LAMB3/MMP8/CAV2/LOXL1/LAMC3/SERPINE1/ICAM5/ADAMTS9/LAMB2/LAMC1/THBS1/ITGB3/TGFBI/PTK2/CYP1B1	52
BP	GO:0043062	extracellular structure organization	52/894	396/18866	2.59385e-11	4.49053e-09	3.39365e-09	ITGAX/ITGAL/ITGAM/TNFRSF1B/ITGB2/SPINT1/CTSS/ITGB7/PECAM1/ITGA7/CTSV/LOXL4/LRP1/MMP2/COL14A1/CTSL/VCAN/SULF2/COL2A1/CST3/ELANE/NTNG2/SCUBE1/RECK/ADAMTS7/AEBP1/ADAMTS3/MMP7/OLFML2A/CRISPLD2/WT1/FBLN1/PXDN/SPARC/APP/ADAMTS15/ANXA2/LAMB3/MMP8/CAV2/LOXL1/LAMC3/SERPINE1/ICAM5/ADAMTS9/LAMB2/LAMC1/THBS1/ITGB3/TGFBI/PTK2/CYP1B1	52
BP	GO:0002695	negative regulation of leukocyte activation	33/894	184/18866	3.50775e-11	5.92809e-09	4.48007e-09	VSIR/LST1/FGR/LILRB2/CD300A/LILRB1/CD86/IL31RA/CD300LF/FGL2/ZBTB7B/TYROBP/CEBPB/CCR2/SCGB1A1/CRTAM/BCL6/HLA-DRB1/HMOX1/HAVCR2/FCGR2B/CD74/HFE/MDK/IL10/BMP4/LGALS3/AXL/CST7/CLNK/PLA2G2F/SFRP1/CD200	33
BP	GO:0150076	neuroinflammatory response	21/894	77/18866	3.92846e-11	6.4847e-09	4.90072e-09	ITGAM/TNFRSF1B/ITGB2/AIF1/TLR7/TLR8/TLR6/TYROBP/C5AR1/LRP1/CD200R1/SMO/MIR181B1/LRRK2/FPR2/APP/C1QA/MMP8/CST7/IL33/CD200	21
BP	GO:0050866	negative regulation of cell activation	35/894	207/18866	4.99007e-11	8.04989e-09	6.08359e-09	VSIR/LST1/FGR/LILRB2/CD300A/LILRB1/CD86/PRKCD/IL31RA/CD300LF/FGL2/ZBTB7B/TYROBP/CEBPB/CCR2/SCGB1A1/CRTAM/BCL6/HLA-DRB1/HMOX1/HAVCR2/FCGR2B/CD74/HFE/MDK/MIR181B1/IL10/BMP4/LGALS3/AXL/CST7/CLNK/PLA2G2F/SFRP1/CD200	35
BP	GO:0002504	antigen processing and presentation of peptide or polysaccharide antigen via MHC class II	24/894	104/18866	7.5677e-11	1.19368e-08	9.02106e-09	PYCARD/CTSD/CTSS/IFI30/AP1S2/CTSV/FCER1G/MARCHF1/HLA-DRB1/HLA-DRB5/FCGR2B/CTSL/CD74/AP1S3/HLA-DMB/HLA-DRA/HLA-DPA1/HLA-DMA/KIF26A/HLA-DPB1/HLA-DQB1/HLA-DQA1/HLA-DQB2/THBS1	24
BP	GO:0070665	positive regulation of leukocyte proliferation	29/894	150/18866	8.34274e-11	1.28732e-08	9.72875e-09	PYCARD/LILRB2/AIF1/CD4/CD86/CD1D/IL12RB1/CCDC88B/CCR2/CSF1R/BCL6/HAVCR2/CD209/CD74/HLA-DMB/MIR181B1/TMIGD2/HLA-DPA1/MPL/TLR4/LEP/HLA-DPB1/IL15/TNFSF9/IGF2/CD70/CD276/IGFBP2/PTK2	29
BP	GO:0002685	regulation of leukocyte migration	35/894	212/18866	9.89529e-11	1.4944e-08	1.12937e-08	PYCARD/CD300A/CX3CR1/AIF1/PTAFR/CCR1/C5AR1/CXCR2/CCR2/CD200R1/CXCL10/CSF1R/HOXA7/HMOX1/FUT7/CD74/MDK/ELANE/TRPV4/LGALS3/CMKLR1/FPR2/APP/C5AR2/PADI2/GCSAML/SELE/DYSF/IL33/SERPINE1/THBS1/PTK2/LBP/BMP5/CD200	35
BP	GO:0048002	antigen processing and presentation of peptide antigen	33/894	194/18866	1.5103e-10	2.23335e-08	1.68782e-08	PYCARD/NCF2/CTSD/CTSS/NCF1/CLEC4A/IFI30/AP1S2/CTSV/FCER1G/SLC11A1/MARCHF1/FCGR1A/FCGR1B/CYBB/HLA-DRB1/HLA-DRB5/CD209/FCGR2B/CTSL/CD74/AP1S3/HFE/HLA-DMB/HLA-DRA/HLA-DPA1/HLA-DMA/CD36/KIF26A/HLA-DPB1/HLA-DQB1/HLA-DQA1/HLA-DQB2	33
BP	GO:0061900	glial cell activation	18/894	60/18866	1.72511e-10	2.49895e-08	1.88854e-08	ITGAM/ITGB2/AIF1/TLR7/TLR8/TLR6/TYROBP/C5AR1/LRP1/SMO/MIR181B1/LRRK2/FPR2/APP/C1QA/MMP8/CST7/IL33	18
BP	GO:0071621	granulocyte chemotaxis	26/894	127/18866	2.11705e-10	3.00536e-08	2.27126e-08	ITGB2/JAML/FCER1G/CCL23/C5AR1/CCL22/CXCR2/S100A9/S100A8/S100A12/CXCL10/CSF1R/CD74/MDK/TRPV4/LGALS3/CXCR1/CMKLR1/PF4/C5AR2/DYSF/THBS1/DPEP1/PPBP/PTK2/LBP	26
BP	GO:0002703	regulation of leukocyte mediated immunity	34/894	211/18866	3.57571e-10	4.97654e-08	3.76095e-08	ITGAM/FGR/TNFRSF1B/CD300A/ITGB2/LILRB1/SCIMP/TNFSF13/CD1D/IL12RB1/P2RX7/PTAFR/CD1A/FCER1G/TYROBP/NLRP3/CCR2/CRTAM/BCL6/CD1C/HMOX1/HAVCR2/FUT7/FCGR2B/FCER2/NOD2/HFE/IL10/TLR4/LEP/KIR2DL4/TRPM4/CADM1/CLNK	34
BP	GO:0009595	detection of biotic stimulus	14/894	36/18866	3.72704e-10	5.07729e-08	3.83708e-08	PAK1/CD1D/LY96/NLRC4/TLR6/NLRP3/CLEC7A/CRTAM/HLA-DRB1/SMO/NAIP/NOD2/TLR4/LBP	14
BP	GO:0002495	antigen processing and presentation of peptide antigen via MHC class II	23/894	103/18866	3.79115e-10	5.07729e-08	3.83708e-08	PYCARD/CTSD/CTSS/IFI30/AP1S2/CTSV/FCER1G/MARCHF1/HLA-DRB1/HLA-DRB5/FCGR2B/CTSL/CD74/AP1S3/HLA-DMB/HLA-DRA/HLA-DPA1/HLA-DMA/KIF26A/HLA-DPB1/HLA-DQB1/HLA-DQA1/HLA-DQB2	23
BP	GO:0002367	cytokine production involved in immune response	23/894	104/18866	4.65277e-10	6.11581e-08	4.62193e-08	TNFRSF1B/LILRB1/SCIMP/IL31RA/TRIM6/FCER1G/NLRP3/CCR2/FFAR2/SLC11A1/BCL6/APOA2/HMOX1/CD74/KIT/NOD2/HFE/IL10/CD36/TLR4/KIR2DL4/TRPM4/CLNK	23
BP	GO:0002697	regulation of immune effector process	55/894	470/18866	5.77895e-10	7.45799e-08	5.63627e-08	ITGAM/FGR/TNFRSF1B/PYCARD/CD300A/ITGB2/LILRB1/CD86/SCIMP/TNFSF13/CD1D/IL12RB1/FGL2/P2RX7/PTAFR/CD1A/TRIM6/ZBTB7B/FCER1G/TYROBP/C5AR1/NLRP3/CCR2/FFAR2/AIM2/CRTAM/BCL6/APOA2/CD1C/HMOX1/HAVCR2/FUT7/CFP/FCGR2B/CD74/FCER2/NOD2/HFE/HLA-DMB/IL10/SERPING1/CD36/TLR4/LEP/LGALS3/KIR2DL4/IL15/C5AR2/C2/C1QA/TRPM4/CADM1/IL33/CLNK/LBP	55
BP	GO:0050663	cytokine secretion	19/894	72/18866	6.20219e-10	7.86128e-08	5.94104e-08	FGR/TLR8/P2RX7/NLRP12/HDAC9/TLR6/TLR5/NLRP3/S100A12/CD14/CRTAM/FFAR4/FCGR2B/NOD2/IL10/SRC/LGR4/DYSF/CADM1	19
BP	GO:0048704	embryonic skeletal system morphogenesis	22/894	97/18866	6.64311e-10	8.12979e-08	6.14397e-08	HOXA7/HOXA6/COL2A1/HOXA3/HOXA9/HOXA2/BMP4/HOXA4/HOXA5/HOXB7/HOXB5/HOXB6/TWIST1/HOXA1/HOXB4/HOXB2/IRX5/MDFI/HOXB3/NOG/HOXA11/HOXB9	22
BP	GO:0071674	mononuclear cell migration	22/894	97/18866	6.64311e-10	8.12979e-08	6.14397e-08	JAML/AIF1/PTPRO/PECAM1/CCR1/CCL23/C5AR1/CCL22/CCR2/S100A12/CXCL10/CSF1R/TNFRSF11A/MDK/TRPV4/LGALS3/CMKLR1/FPR2/SERPINE1/THBS1/PTK2/BMP5	22
BP	GO:0019884	antigen processing and presentation of exogenous antigen	31/894	185/18866	7.9732e-10	9.59216e-08	7.24914e-08	NCF2/CTSD/CTSS/CD1D/NCF1/CLEC4A/CD1A/IFI30/AP1S2/CTSV/FCER1G/FCGR1A/FCGR1B/CYBB/HLA-DRB1/HLA-DRB5/CD1C/FCGR2B/CTSL/CD74/AP1S3/HLA-DMB/HLA-DRA/HLA-DPA1/HLA-DMA/CD36/KIF26A/HLA-DPB1/HLA-DQB1/HLA-DQA1/HLA-DQB2	31
BP	GO:0002683	negative regulation of immune system process	54/894	463/18866	9.39118e-10	1.11098e-07	8.39604e-08	VSIR/LST1/FGR/SAMHD1/LILRB2/CD300A/LILRB4/LILRB1/CD86/IL31RA/CD300LF/FGL2/ZBTB7B/FCER1G/TYROBP/CEBPB/CXCR2/CCR2/SCGB1A1/CRTAM/MAFB/CD200R1/BCL6/HLA-DRB1/HOXA7/APOA2/HMOX1/HAVCR2/FCGR2B/CD74/HFE/MDK/HOXA9/MIR181B1/IL10/BMP4/SERPING1/TLR4/HOXA5/LGALS3/AXL/KIR2DL4/PF4/C5AR2/PADI2/CST7/MEIS1/IL33/CLNK/PLA2G2F/SFRP1/THBS1/BMP5/CD200	54
BP	GO:0050671	positive regulation of lymphocyte proliferation	26/894	136/18866	1.01547e-09	1.18161e-07	8.92986e-08	PYCARD/LILRB2/AIF1/CD4/CD86/CD1D/IL12RB1/CCDC88B/CCR2/BCL6/HAVCR2/CD209/CD74/HLA-DMB/TMIGD2/HLA-DPA1/MPL/TLR4/LEP/HLA-DPB1/IL15/TNFSF9/IGF2/CD70/CD276/IGFBP2	26
BP	GO:0032946	positive regulation of mononuclear cell proliferation	26/894	137/18866	1.19789e-09	1.37139e-07	1.03641e-07	PYCARD/LILRB2/AIF1/CD4/CD86/CD1D/IL12RB1/CCDC88B/CCR2/BCL6/HAVCR2/CD209/CD74/HLA-DMB/TMIGD2/HLA-DPA1/MPL/TLR4/LEP/HLA-DPB1/IL15/TNFSF9/IGF2/CD70/CD276/IGFBP2	26
BP	GO:0002718	regulation of cytokine production involved in immune response	20/894	83/18866	1.27014e-09	1.43102e-07	1.08147e-07	TNFRSF1B/LILRB1/SCIMP/TRIM6/FCER1G/NLRP3/CCR2/FFAR2/BCL6/APOA2/HMOX1/CD74/NOD2/HFE/IL10/CD36/TLR4/KIR2DL4/TRPM4/CLNK	20
BP	GO:0042102	positive regulation of T cell proliferation	22/894	101/18866	1.50729e-09	1.67168e-07	1.26335e-07	PYCARD/LILRB2/AIF1/CD4/CD86/CD1D/IL12RB1/CCDC88B/CCR2/HAVCR2/CD209/HLA-DMB/TMIGD2/HLA-DPA1/LEP/HLA-DPB1/IL15/TNFSF9/IGF2/CD70/CD276/IGFBP2	22
BP	GO:0032612	interleukin-1 production	24/894	121/18866	2.05257e-09	2.24141e-07	1.69391e-07	PYCARD/CASP1/CARD16/CX3CR1/LILRA2/TLR8/P2RX7/MEFV/NLRP12/LILRA5/NLRC4/TLR6/TYROBP/NLRP3/CLEC7A/AIM2/FFAR4/HAVCR2/NOD2/CARD17/IL10/CD36/TLR4/APP	24
BP	GO:0006968	cellular defense response	16/894	54/18866	2.19121e-09	2.35654e-07	1.78092e-07	CD300C/LILRB2/CCR5/CX3CR1/NCF2/NCF1/LSP1/LY96/TYROBP/C5AR1/CXCR2/CCR2/CCR3/KIR2DL4/IL33/LBP	16
BP	GO:1990266	neutrophil migration	24/894	122/18866	2.44239e-09	2.58748e-07	1.95545e-07	ITGB2/JAML/PECAM1/FCER1G/CCL23/C5AR1/CCL22/CXCR2/S100A9/S100A8/S100A12/CXCL10/FUT7/CD74/MDK/LGALS3/CXCR1/PF4/C5AR2/DYSF/DPEP1/PPBP/LBP/PRTN3	24
BP	GO:0002224	toll-like receptor signaling pathway	27/894	152/18866	2.64863e-09	2.7647e-07	2.08938e-07	UNC93B1/ITGAM/CD300A/ITGB2/TLR7/LILRA2/SCIMP/CTSS/TLR8/CD300LF/LY96/TLR6/TLR5/S100A9/S100A8/TICAM2/CD14/HAVCR2/CTSL/LILRA4/MIR181B1/CD36/TLR4/LGR4/RAB7B/APOB/LBP	27
BP	GO:0032649	regulation of interferon-gamma production	22/894	104/18866	2.70736e-09	2.78505e-07	2.10476e-07	VSIR/PYCARD/LILRB1/IRF8/TLR7/IL12RB1/TLR8/CCR2/CLEC7A/SCGB1A1/CD14/CRTAM/SLC11A1/HLA-DRB1/HAVCR2/HLA-DPA1/IL10/TLR4/AXL/HLA-DPB1/IL33/CD276	22
BP	GO:0001818	negative regulation of cytokine production	45/894	360/18866	2.8124e-09	2.85177e-07	2.15518e-07	VSIR/PYCARD/LILRB1/CARD16/CX3CR1/TLR8/CLEC4A/MEFV/NLRP12/LILRA5/HDAC9/TLR6/TYROBP/ADCY7/NLRP3/SCGB1A1/KLF4/SLC11A1/CD200R1/BCL6/HLA-DRB1/FFAR4/APOA2/HMOX1/HAVCR2/FCGR2B/HFE/CARD17/LILRA4/NDRG2/ELANE/IL10/HGF/TLR4/AXL/CMKLR1/IL1R2/LGR4/C5AR2/TWIST1/MMP8/IL33/THBS1/LBP/CD200	45
BP	GO:0051250	negative regulation of lymphocyte activation	27/894	154/18866	3.56242e-09	3.56142e-07	2.69149e-07	VSIR/LST1/FGR/LILRB2/CD300A/LILRB1/CD86/FGL2/ZBTB7B/TYROBP/CEBPB/SCGB1A1/CRTAM/BCL6/HLA-DRB1/HAVCR2/FCGR2B/CD74/HFE/MDK/IL10/BMP4/LGALS3/AXL/CLNK/PLA2G2F/SFRP1	27
BP	GO:0045785	positive regulation of cell adhesion	50/894	428/18866	3.76408e-09	3.71076e-07	2.80435e-07	VSIR/PYCARD/LILRB2/ITGB2/LILRB4/LILRB1/PAK1/AIF1/CD4/CD86/LGALS1/CD1D/IL12RB1/PTAFR/SIRPB1/CCDC88B/ZBTB7B/NLRP3/CCR2/RELL2/VNN1/NINJ1/BCL6/HAVCR2/CD209/FUT7/CD74/EFNB3/NOD2/HLA-DMB/MDK/ELANE/FUT1/TMIGD2/HLA-DPA1/IL10/CD36/SRC/LEP/HLA-DPB1/IL15/TNFSF9/SELE/RIN2/DYSF/IGF2/SFRP1/CD70/CD276/IGFBP2	50
BP	GO:0032611	interleukin-1 beta production	22/894	106/18866	3.94943e-09	3.84014e-07	2.90213e-07	PYCARD/CASP1/CARD16/CX3CR1/LILRA2/TLR8/P2RX7/MEFV/NLRP12/LILRA5/NLRC4/TLR6/TYROBP/NLRP3/CLEC7A/AIM2/FFAR4/NOD2/CARD17/CD36/TLR4/APP	22
BP	GO:0001774	microglial cell activation	15/894	50/18866	5.76177e-09	5.45294e-07	4.12098e-07	ITGAM/ITGB2/AIF1/TLR7/TLR8/TLR6/TYROBP/C5AR1/LRRK2/FPR2/APP/C1QA/MMP8/CST7/IL33	15
BP	GO:0002269	leukocyte activation involved in inflammatory response	15/894	50/18866	5.76177e-09	5.45294e-07	4.12098e-07	ITGAM/ITGB2/AIF1/TLR7/TLR8/TLR6/TYROBP/C5AR1/LRRK2/FPR2/APP/C1QA/MMP8/CST7/IL33	15
BP	GO:0019886	antigen processing and presentation of exogenous peptide antigen via MHC class II	21/894	99/18866	5.8855e-09	5.49675e-07	4.15409e-07	CTSD/CTSS/IFI30/AP1S2/CTSV/FCER1G/HLA-DRB1/HLA-DRB5/FCGR2B/CTSL/CD74/AP1S3/HLA-DMB/HLA-DRA/HLA-DPA1/HLA-DMA/KIF26A/HLA-DPB1/HLA-DQB1/HLA-DQA1/HLA-DQB2	21
BP	GO:0002699	positive regulation of immune effector process	33/894	223/18866	5.97071e-09	5.50391e-07	4.1595e-07	ITGAM/FGR/CD300A/ITGB2/LILRB1/CD86/SCIMP/TNFSF13/CD1D/IL12RB1/P2RX7/PTAFR/CD1A/TRIM6/FCER1G/TYROBP/NLRP3/CCR2/FFAR2/CRTAM/CD1C/HMOX1/CD74/FCER2/NOD2/HLA-DMB/CD36/TLR4/KIR2DL4/CADM1/IL33/CLNK/LBP	33
BP	GO:0002221	pattern recognition receptor signaling pathway	31/894	201/18866	6.31799e-09	5.69685e-07	4.30531e-07	UNC93B1/ITGAM/CD300A/ITGB2/TLR7/LILRA2/SCIMP/CTSS/TLR8/CD300LF/LY96/SLC46A2/TLR6/TLR5/S100A9/FFAR2/FCN1/S100A8/TICAM2/CD14/HAVCR2/CTSL/NOD2/LILRA4/MIR181B1/CD36/TLR4/LGR4/RAB7B/APOB/LBP	31
BP	GO:0050729	positive regulation of inflammatory response	27/894	158/18866	6.34054e-09	5.69685e-07	4.30531e-07	TLR7/NLRP12/LILRA5/TLR6/FCER1G/CEBPB/S100A9/CCR2/FFAR2/S100A8/CLEC7A/S100A12/F12/TNFRSF11A/NOD2/MDK/TRPV4/MIR181B1/LRRK2/TLR4/IL15/MMP8/IL33/SERPINE1/TSLP/PTGER3/LBP	27
BP	GO:0051251	positive regulation of lymphocyte activation	44/894	357/18866	6.52271e-09	5.78728e-07	4.37365e-07	VSIR/PYCARD/LILRB2/LILRB4/LILRB1/PAK1/AIF1/CD4/CD86/LGALS1/TNFSF13/CD1D/IL12RB1/SIRPB1/CCDC88B/ZBTB7B/TYROBP/NLRP3/CCR2/CLEC7A/VNN1/BCL6/HAVCR2/CD209/CD74/EFNB3/NOD2/HLA-DMB/MDK/TMIGD2/HLA-DPA1/MPL/SRC/TLR4/LEP/AXL/HLA-DPB1/IL15/TNFSF9/IGF2/CD70/CD276/IGFBP2/IGLL1	44
BP	GO:0034341	response to interferon-gamma	31/894	202/18866	7.13253e-09	6.2103e-07	4.69334e-07	CASP1/IRF8/AIF1/OAS1/HCK/PRKCD/IL12RB1/MEFV/CXCL16/PTAFR/IFI30/KYNU/CCL23/CCL22/OAS2/SLC11A1/OASL/FCGR1A/FCGR1B/HLA-DRB1/HLA-DRB5/HLA-DRA/HLA-DPA1/TLR4/HLA-DPB1/HLA-DQB1/CAMK2A/HLA-DQA1/RAB7B/HLA-DQB2/ASS1	31
BP	GO:0022408	negative regulation of cell-cell adhesion	30/894	191/18866	7.17448e-09	6.2103e-07	4.69334e-07	VSIR/LILRB2/CD300A/LILRB1/CD86/IL1RN/PRKCD/FGL2/ZBTB7B/CEBPB/SCGB1A1/CRTAM/KLF4/BCL6/HLA-DRB1/HAVCR2/FCGR2B/ZNF703/CD74/HFE/MDK/TRPV4/IL10/BMP4/LGALS3/PLA2G2F/BMP2/EPCAM/PTK2/ASS1	30
BP	GO:0071675	regulation of mononuclear cell migration	15/894	51/18866	7.80751e-09	6.67684e-07	5.04592e-07	AIF1/CCR1/C5AR1/CCR2/CXCL10/CSF1R/MDK/TRPV4/LGALS3/CMKLR1/FPR2/SERPINE1/THBS1/PTK2/BMP5	15
BP	GO:0032637	interleukin-8 production	21/894	101/18866	8.59605e-09	7.26366e-07	5.48941e-07	PYCARD/TLR7/LILRA2/TLR8/TLR6/TLR5/FFAR2/FCN1/CLEC7A/CD14/KLF4/APOA2/CD74/NOD2/ELANE/IL10/TLR4/LEP/C5AR2/SERPINE1/LBP	21
BP	GO:0043030	regulation of macrophage activation	16/894	59/18866	9.1184e-09	7.56482e-07	5.71701e-07	IL31RA/TLR6/PLA2G4A/HAVCR2/FCGR2B/CD74/LRRK2/IL10/TLR4/SLC7A2/MMP8/CST7/IL33/THBS1/LBP/CD200	16
BP	GO:0048706	embryonic skeletal system development	24/894	130/18866	9.16561e-09	7.56482e-07	5.71701e-07	HOXA7/HOXA6/SULF2/COL2A1/HOXA3/HOXA9/HOXA2/BMP4/HOXA4/HOXA5/HOXB7/HOXB5/HOXB6/TWIST1/HOXA1/HOXB4/HOXB2/IRX5/MDFI/PBX1/HOXB3/NOG/HOXA11/HOXB9	24
BP	GO:0002526	acute inflammatory response	22/894	111/18866	9.73483e-09	7.82237e-07	5.91164e-07	IL31RA/FCER1G/CEBPB/CXCR2/NLRP3/FFAR2/S100A8/F12/VNN1/TNFRSF11A/APOA2/FUT7/FCGR2B/CD163/HFE/ELANE/SERPINA1/TREM1/PTGES/ASS1/PTGER3/LBP	22
BP	GO:0032652	regulation of interleukin-1 production	22/894	111/18866	9.73483e-09	7.82237e-07	5.91164e-07	PYCARD/CASP1/CARD16/CX3CR1/LILRA2/TLR8/P2RX7/MEFV/NLRP12/LILRA5/NLRC4/TYROBP/NLRP3/CLEC7A/AIM2/FFAR4/HAVCR2/NOD2/CARD17/IL10/TLR4/APP	22
BP	GO:0002523	leukocyte migration involved in inflammatory response	9/894	16/18866	9.80826e-09	7.82237e-07	5.91164e-07	ITGB2/S100A9/FFAR2/S100A8/FUT7/MDK/ELANE/SELE/LBP	9
BP	GO:0032732	positive regulation of interleukin-1 production	16/894	60/18866	1.18921e-08	9.37886e-07	7.08794e-07	PYCARD/CASP1/LILRA2/TLR8/P2RX7/NLRP12/LILRA5/NLRC4/TYROBP/NLRP3/CLEC7A/AIM2/HAVCR2/NOD2/TLR4/APP	16
BP	GO:0002687	positive regulation of leukocyte migration	25/894	142/18866	1.23401e-08	9.58746e-07	7.24558e-07	PYCARD/CX3CR1/AIF1/PTAFR/CCR1/C5AR1/CXCR2/CCR2/CXCL10/CSF1R/FUT7/CD74/MDK/ELANE/TRPV4/LGALS3/CMKLR1/FPR2/APP/SELE/DYSF/SERPINE1/THBS1/PTK2/LBP	25
BP	GO:0030593	neutrophil chemotaxis	21/894	103/18866	1.24267e-08	9.58746e-07	7.24558e-07	ITGB2/JAML/FCER1G/CCL23/C5AR1/CCL22/CXCR2/S100A9/S100A8/S100A12/CXCL10/CD74/MDK/LGALS3/CXCR1/PF4/C5AR2/DYSF/DPEP1/PPBP/LBP	21
BP	GO:0009952	anterior/posterior pattern specification	32/894	219/18866	1.38497e-08	1.05704e-06	7.98845e-07	LFNG/VANGL2/TIFAB/HOXA7/SMO/HOXA10/DLL3/HOXA6/HOXA3/HOXA9/HOXA2/BMP4/PBX3/HOXA4/HOXA5/SIX3/HOXB7/ALDH1A2/HOXB5/HOXB6/WT1/BASP1/HOXB4/HOXB2/SFRP1/BMP2/PBX1/HOXB3/NOG/COBL/HOXA11/HOXB9	32
BP	GO:0032731	positive regulation of interleukin-1 beta production	15/894	53/18866	1.40021e-08	1.05731e-06	7.99047e-07	PYCARD/CASP1/LILRA2/TLR8/P2RX7/NLRP12/LILRA5/NLRC4/TYROBP/NLRP3/CLEC7A/AIM2/NOD2/TLR4/APP	15
BP	GO:0032757	positive regulation of interleukin-8 production	15/894	54/18866	1.85448e-08	1.38559e-06	1.04714e-06	PYCARD/TLR7/TLR8/TLR5/FFAR2/FCN1/CLEC7A/CD14/APOA2/CD74/NOD2/ELANE/TLR4/SERPINE1/LBP	15
BP	GO:0032609	interferon-gamma production	22/894	115/18866	1.92496e-08	1.41467e-06	1.06912e-06	VSIR/PYCARD/LILRB1/IRF8/TLR7/IL12RB1/TLR8/CCR2/CLEC7A/SCGB1A1/CD14/CRTAM/SLC11A1/HLA-DRB1/HAVCR2/HLA-DPA1/IL10/TLR4/AXL/HLA-DPB1/IL33/CD276	22
BP	GO:0002478	antigen processing and presentation of exogenous peptide antigen	28/894	177/18866	1.93327e-08	1.41467e-06	1.06912e-06	NCF2/CTSD/CTSS/NCF1/CLEC4A/IFI30/AP1S2/CTSV/FCER1G/FCGR1A/FCGR1B/CYBB/HLA-DRB1/HLA-DRB5/FCGR2B/CTSL/CD74/AP1S3/HLA-DMB/HLA-DRA/HLA-DPA1/HLA-DMA/CD36/KIF26A/HLA-DPB1/HLA-DQB1/HLA-DQA1/HLA-DQB2	28
BP	GO:0032651	regulation of interleukin-1 beta production	20/894	97/18866	2.25394e-08	1.61601e-06	1.22128e-06	PYCARD/CASP1/CARD16/CX3CR1/LILRA2/TLR8/P2RX7/MEFV/NLRP12/LILRA5/NLRC4/TYROBP/NLRP3/CLEC7A/AIM2/FFAR4/NOD2/CARD17/TLR4/APP	20
BP	GO:0050764	regulation of phagocytosis	20/894	97/18866	2.25394e-08	1.61601e-06	1.22128e-06	FGR/PYCARD/CD300A/HCK/CD300LF/SIRPB1/RAB31/FCER1G/CLEC7A/LRP1/SLC11A1/APOA2/FCGR2B/MIR181B1/CD36/FPR2/IL15/C2/DYSF/PRTN3	20
BP	GO:0060333	interferon-gamma-mediated signaling pathway	19/894	91/18866	4.07553e-08	2.89281e-06	2.1862e-06	IRF8/OAS1/HCK/PRKCD/PTAFR/IFI30/OAS2/OASL/FCGR1A/FCGR1B/HLA-DRB1/HLA-DRB5/HLA-DRA/HLA-DPA1/HLA-DPB1/HLA-DQB1/CAMK2A/HLA-DQA1/HLA-DQB2	19
BP	GO:0032615	interleukin-12 production	15/894	57/18866	4.13686e-08	2.90727e-06	2.19713e-06	LILRB1/IRF8/SCIMP/PRKCD/TLR8/MEFV/LILRA5/CLEC7A/MDK/IL10/CD36/TLR4/LEP/CMKLR1/THBS1	15
BP	GO:0098581	detection of external biotic stimulus	10/894	24/18866	5.80733e-08	4.04122e-06	3.05409e-06	CD1D/LY96/NLRC4/TLR6/CLEC7A/HLA-DRB1/NAIP/NOD2/TLR4/LBP	10
BP	GO:0032677	regulation of interleukin-8 production	19/894	93/18866	5.90158e-08	4.06694e-06	3.07353e-06	PYCARD/TLR7/TLR8/TLR6/TLR5/FFAR2/FCN1/CLEC7A/CD14/KLF4/APOA2/CD74/NOD2/ELANE/IL10/TLR4/C5AR2/SERPINE1/LBP	19
BP	GO:0050707	regulation of cytokine secretion	15/894	59/18866	6.84632e-08	4.67262e-06	3.53126e-06	FGR/TLR8/P2RX7/NLRP12/HDAC9/TLR6/TLR5/CD14/CRTAM/FFAR4/FCGR2B/IL10/SRC/LGR4/CADM1	15
BP	GO:0048732	gland development	48/894	443/18866	8.28212e-08	5.59871e-06	4.23115e-06	VDR/PSAP/ZBTB7B/SLC46A2/IGF2R/CRIP1/OAS2/CEBPB/RXRA/ARHGAP5/MAFB/CSF1R/TNFRSF11A/PRLR/HMOX1/SMO/ZNF703/HFE/MDK/SULF2/CST3/HOXA3/HOXA9/ATP7B/IL10/BMP4/GCM2/HGF/SRC/HOXA5/SIX3/EPHB3/ALDH1A2/CELA1/AR/ONECUT2/WT1/IGF2/SFRP1/BMP2/WNT7B/PBX1/HOXB3/NOG/ASS1/COBL/IGFBP5/HOXB9	48
BP	GO:0070664	negative regulation of leukocyte proliferation	18/894	86/18866	8.87951e-08	5.94592e-06	4.49354e-06	VSIR/LST1/LILRB2/CD300A/LILRB1/CD86/ZBTB7B/TYROBP/CEBPB/SCGB1A1/CRTAM/HLA-DRB1/HAVCR2/FCGR2B/IL10/BMP4/IL33/PLA2G2F	18
BP	GO:0002819	regulation of adaptive immune response	26/894	168/18866	9.72107e-08	6.44862e-06	4.87345e-06	TNFRSF1B/PYCARD/LILRB1/CD4/TNFSF13/CD1D/IL12RB1/P2RX7/CD1A/ZBTB7B/FCER1G/ADCY7/NLRP3/CCR2/SLC11A1/PLA2G4A/BCL6/CD1C/HAVCR2/FUT7/FCGR2B/FCER2/HFE/IL10/TRPM4/IL33	26
BP	GO:0070374	positive regulation of ERK1 and ERK2 cascade	30/894	215/18866	1.11743e-07	7.34402e-06	5.55013e-06	PYCARD/CD4/SCIMP/CCR1/GPBAR1/CCL23/C5AR1/CCL22/LRP1/MARCO/CSF1R/TNFRSF11A/HLA-DRB1/FFAR4/HAVCR2/SPRY2/CD74/NOD2/TRPV4/BMP4/CD36/SRC/TLR4/FPR2/APP/C5AR2/NTRK1/CAVIN3/BMP2/FLT4	30
BP	GO:1903038	negative regulation of leukocyte cell-cell adhesion	23/894	137/18866	1.16525e-07	7.58803e-06	5.73454e-06	VSIR/LILRB2/CD300A/LILRB1/CD86/FGL2/ZBTB7B/CEBPB/SCGB1A1/CRTAM/KLF4/BCL6/HLA-DRB1/HAVCR2/FCGR2B/CD74/HFE/MDK/IL10/BMP4/LGALS3/PLA2G2F/ASS1	23
BP	GO:0002577	regulation of antigen processing and presentation	9/894	20/18866	1.21246e-07	7.82367e-06	5.91262e-06	PYCARD/LILRB2/FGL2/SLC11A1/FCGR2B/CD74/NOD2/HFE/THBS1	9
BP	GO:0048705	skeletal system morphogenesis	31/894	228/18866	1.25228e-07	8.00785e-06	6.05182e-06	FGR/P2RX7/TIFAB/HHIP/MMP2/HOXA7/PHOSPHO1/HOXA6/COL2A1/HOXA3/HOXA9/TRPV4/HOXA2/BMP4/HOXA4/HOXA5/HOXB7/HOXB5/HOXB6/TWIST1/HOXA1/HOXB4/HOXB2/IRX5/UNCX/SFRP1/MDFI/HOXB3/NOG/HOXA11/HOXB9	31
BP	GO:0050672	negative regulation of lymphocyte proliferation	17/894	79/18866	1.31681e-07	8.29443e-06	6.2684e-06	VSIR/LST1/LILRB2/CD300A/LILRB1/CD86/ZBTB7B/TYROBP/CEBPB/SCGB1A1/CRTAM/HLA-DRB1/HAVCR2/FCGR2B/IL10/BMP4/PLA2G2F	17
BP	GO:0003002	regionalization	41/894	355/18866	1.32047e-07	8.29443e-06	6.2684e-06	ITGAM/LFNG/VANGL2/TIFAB/HHIP/MAFB/IRX1/HOXA7/SMO/HOXA10/DLL3/HOXA6/HOXA3/HOXA9/HOXA2/BMP4/PBX3/HOXA4/HOXA5/SIX3/HOXB7/ALDH1A2/HOXB5/HOXB6/AR/WT1/EGR2/C1QA/BASP1/HOXB4/HOXB2/SFRP1/MDFI/BMP2/WNT7B/PBX1/HOXB3/NOG/COBL/HOXA11/HOXB9	41
BP	GO:0071346	cellular response to interferon-gamma	27/894	182/18866	1.35272e-07	8.42244e-06	6.36514e-06	CASP1/IRF8/AIF1/OAS1/HCK/PRKCD/IL12RB1/PTAFR/IFI30/CCL23/CCL22/OAS2/OASL/FCGR1A/FCGR1B/HLA-DRB1/HLA-DRB5/HLA-DRA/HLA-DPA1/TLR4/HLA-DPB1/HLA-DQB1/CAMK2A/HLA-DQA1/RAB7B/HLA-DQB2/ASS1	27
BP	GO:0050868	negative regulation of T cell activation	21/894	118/18866	1.47995e-07	9.13448e-06	6.90325e-06	VSIR/LILRB2/CD300A/LILRB1/CD86/FGL2/ZBTB7B/CEBPB/SCGB1A1/CRTAM/BCL6/HLA-DRB1/HAVCR2/FCGR2B/CD74/HFE/MDK/IL10/BMP4/LGALS3/PLA2G2F	21
BP	GO:0032945	negative regulation of mononuclear cell proliferation	17/894	80/18866	1.59919e-07	9.78538e-06	7.39516e-06	VSIR/LST1/LILRB2/CD300A/LILRB1/CD86/ZBTB7B/TYROBP/CEBPB/SCGB1A1/CRTAM/HLA-DRB1/HAVCR2/FCGR2B/IL10/BMP4/PLA2G2F	17
BP	GO:0032613	interleukin-10 production	15/894	63/18866	1.75492e-07	1.06465e-05	8.04597e-06	VSIR/PYCARD/LILRB1/PRKCD/LILRA5/FCER1G/TYROBP/CLEC7A/HLA-DRB1/FCGR2B/NOD2/HGF/TLR4/MMP8/TSLP	15
BP	GO:0042742	defense response to bacterium	40/894	348/18866	2.13191e-07	1.2824e-05	9.69155e-06	MPEG1/FGR/PYCARD/IRF8/CD4/RNASE6/PRKCD/SIGLEC16/P2RX7/NLRC4/TLR6/FCER1G/C5AR1/TLR5/CEBPB/S100A9/NLRP3/S100A8/S100A12/SLC11A1/LYZ/TNFSF8/HAVCR2/CFP/LPO/NAIP/NOD2/MPO/ELANE/MIR181B1/FCN2/IL10/CD36/TLR4/FPR2/SERPINE1/PPBP/IGLL1/LBP/CAMP	40
BP	GO:0002573	myeloid leukocyte differentiation	29/894	210/18866	2.27069e-07	1.3544e-05	1.02357e-05	LILRB4/LILRB1/CD4/IL31RA/CD101/CCR1/FCER1G/TYROBP/CEBPB/BATF2/MAFB/CSF1R/TNFRSF11A/HLA-DRB1/HOXA7/FAM20C/CD74/KIT/BMP4/SRC/TLR4/PF4/IL15/APP/ANXA2/OSCAR/CD109/SFRP1/PRTN3	29
BP	GO:0002822	regulation of adaptive immune response based on somatic recombination of immune receptors built from immunoglobulin superfamily domains	24/894	153/18866	2.32171e-07	1.37329e-05	1.03785e-05	TNFRSF1B/LILRB1/CD4/TNFSF13/CD1D/IL12RB1/P2RX7/CD1A/ZBTB7B/FCER1G/NLRP3/CCR2/SLC11A1/PLA2G4A/BCL6/CD1C/HAVCR2/FUT7/FCGR2B/FCER2/HFE/IL10/TRPM4/IL33	24
BP	GO:0061138	morphogenesis of a branching epithelium	27/894	187/18866	2.375e-07	1.3932e-05	1.05289e-05	PAK1/VDR/CTSZ/SPINT1/VANGL2/RXRA/CTSH/ST14/HHIP/SMO/SPRY2/MDK/IL10/BMP4/HGF/SRC/HOXA5/HOXB7/AR/WT1/WNT6/LGR4/SFRP1/BMP2/PBX1/NOG/HOXA11	27
BP	GO:0002706	regulation of lymphocyte mediated immunity	24/894	154/18866	2.62912e-07	1.52963e-05	1.156e-05	TNFRSF1B/LILRB1/TNFSF13/CD1D/IL12RB1/P2RX7/CD1A/FCER1G/NLRP3/CCR2/CRTAM/BCL6/CD1C/HAVCR2/FUT7/FCGR2B/FCER2/HFE/IL10/LEP/KIR2DL4/TRPM4/CADM1/CLNK	24
BP	GO:0032729	positive regulation of interferon-gamma production	15/894	65/18866	2.72681e-07	1.57357e-05	1.1892e-05	PYCARD/IRF8/TLR7/IL12RB1/TLR8/CCR2/CLEC7A/CD14/CRTAM/SLC11A1/HAVCR2/HLA-DPA1/TLR4/HLA-DPB1/CD276	15
BP	GO:0002700	regulation of production of molecular mediator of immune response	23/894	144/18866	2.95803e-07	1.69323e-05	1.27964e-05	TNFRSF1B/LILRB1/SCIMP/TNFSF13/TRIM6/FCER1G/NLRP3/CCR2/FFAR2/BCL6/APOA2/HMOX1/FCGR2B/CD74/NOD2/HFE/IL10/CD36/TLR4/KIR2DL4/TRPM4/IL33/CLNK	23
BP	GO:0001763	morphogenesis of a branching structure	28/894	201/18866	3.04696e-07	1.73018e-05	1.30756e-05	PAK1/VDR/CTSZ/SPINT1/VANGL2/RXRA/CTSH/ST14/HHIP/SMO/SPRY2/MDK/LRRK2/IL10/BMP4/HGF/SRC/HOXA5/HOXB7/AR/WT1/WNT6/LGR4/SFRP1/BMP2/PBX1/NOG/HOXA11	28
BP	GO:0072503	cellular divalent inorganic cation homeostasis	50/894	492/18866	3.2614e-07	1.83726e-05	1.38848e-05	CCR5/VDR/CX3CR1/CD4/CDH23/RYR3/P2RX7/CACNA1C/CCR1/GPR35/SLC8A1/CCL23/C5AR1/CXCR2/S100A9/KCTD17/CCR2/GPR65/S100A8/LRP1/JPH4/GPR12/SLC11A1/CXCL10/FFAR4/CCR3/ELANE/TRPV4/ATP7B/AVPR1B/GCM2/FPR1/MT1E/CD36/RYR1/CXCR1/CMKLR1/FPR2/GLP1R/APP/C5AR2/TRPM4/SLC24A4/TNNI3/LPAR1/CAV2/GJA1/PTGFR/SLC24A3/PTGER3	50
BP	GO:0002468	dendritic cell antigen processing and presentation	7/894	12/18866	3.3686e-07	1.8827e-05	1.42283e-05	FGL2/CLEC4A/SLC11A1/FCGR2B/CD74/NOD2/THBS1	7
BP	GO:0002833	positive regulation of response to biotic stimulus	32/894	251/18866	3.50565e-07	1.93152e-05	1.45972e-05	PYCARD/PAK1/LY86/HCK/LILRA2/CD180/SCIMP/PRKCD/CD1D/TLR8/SIGLEC16/CLEC4A/LY96/TRIM6/NLRC4/FCER1G/FFAR2/FCN1/AIM2/CRTAM/HAVCR2/CD209/CLEC10A/SRC/TLR4/CLEC4C/FPR2/KIR2DL4/CADM1/MUC19/CLNK/LBP	32
BP	GO:0002831	regulation of response to biotic stimulus	44/894	409/18866	3.51037e-07	1.93152e-05	1.45972e-05	FGR/SAMHD1/PYCARD/LILRB1/CARD16/PAK1/LY86/HCK/LILRA2/CD180/SCIMP/PRKCD/CD1D/IL12RB1/TLR8/FGL2/SIGLEC16/CLEC4A/LY96/TRIM6/NLRC4/FCER1G/FFAR2/FCN1/AIM2/CRTAM/HAVCR2/CD209/FCGR2B/MIR181B1/CLEC10A/SERPING1/CD36/SRC/TLR4/LEP/CLEC4C/FPR2/KIR2DL4/IL15/CADM1/MUC19/CLNK/LBP	44
BP	GO:0007389	pattern specification process	47/894	455/18866	4.6135e-07	2.51897e-05	1.90368e-05	ITGAM/LFNG/VANGL2/TIFAB/HHIP/MAFB/IRX1/HOXA7/SMO/HOXA10/DLL3/HOXA6/HOXA3/HOXA9/HOXA2/BMP4/PBX3/FST/HOXA4/HOXA5/SIX3/HOXB7/BICC1/ALDH1A2/HOXB5/HOXB6/AR/WT1/WNT6/EGR2/C1QA/BASP1/HOXB4/MEIS1/HOXB2/UNCX/SFRP1/MDFI/BMP2/WNT7B/PBX1/HOXB3/NOG/COBL/BMP5/HOXA11/HOXB9	47
BP	GO:0043032	positive regulation of macrophage activation	10/894	29/18866	4.7761e-07	2.58784e-05	1.95573e-05	TLR6/PLA2G4A/HAVCR2/LRRK2/IL10/TLR4/MMP8/IL33/THBS1/LBP	10
BP	GO:0031589	cell-substrate adhesion	40/894	359/18866	4.83844e-07	2.59043e-05	1.95768e-05	ITGAL/ITGB2/PTPRO/LGALS1/ITGB7/PECAM1/ITGA7/SPOCK1/OTOA/LRP1/RELL2/MEGF9/NINJ1/BCL6/HOXA7/MDK/CORO2B/FUT1/NTNG2/CD36/SRC/SIGLEC1/EPHB3/AXL/HPSE/ONECUT2/FBLN1/LYPD5/RIN2/LAMB3/BVES/LAMC3/SERPINE1/ADAMTS9/SFRP1/LAMB2/LAMC1/THBS1/ITGB3/PTK2	40
BP	GO:0002440	production of molecular mediator of immune response	36/894	306/18866	4.89148e-07	2.59043e-05	1.95768e-05	TNFRSF1B/SAMHD1/LILRB1/POU2F2/CD86/SCIMP/TNFSF13/IL31RA/FGL2/TRIM6/ITM2A/FCER1G/NLRP3/CCR2/FFAR2/SLC11A1/BCL6/HLA-DRB1/APOA2/HMOX1/FCGR2B/CD74/KIT/NOD2/HFE/ELANE/TMIGD2/IL10/CD36/TLR4/HLA-DQB1/KIR2DL4/TRPM4/IL33/CLNK/TRDV2	36
BP	GO:0070372	regulation of ERK1 and ERK2 cascade	36/894	306/18866	4.89148e-07	2.59043e-05	1.95768e-05	PYCARD/CD4/SCIMP/NLRP12/CCR1/GPBAR1/CCL23/C5AR1/CCL22/LRP1/KLF4/MARCO/CSF1R/TNFRSF11A/HLA-DRB1/FFAR4/HAVCR2/SPRY2/CD74/NOD2/NDRG2/DUSP6/TRPV4/BMP4/EPHB2/CD36/SRC/TLR4/FBLN1/FPR2/APP/C5AR2/NTRK1/CAVIN3/BMP2/FLT4	36
BP	GO:0032640	tumor necrosis factor production	20/894	116/18866	4.96232e-07	2.59043e-05	1.95768e-05	VSIR/PYCARD/CLEC4A/PTAFR/LY96/FCER1G/CD14/HAVCR2/NOD2/LILRA4/IL10/CD36/TLR4/LEP/AXL/PF4/APP/C5AR2/TWIST1/LBP	20
BP	GO:0043277	apoptotic cell clearance	13/894	51/18866	4.96334e-07	2.59043e-05	1.95768e-05	CD300LF/TYROBP/CCR2/FCN1/LRP1/XKR7/MARCO/FCN2/CD36/AXL/C2/THBS1/ITGB3	13
BP	GO:0032653	regulation of interleukin-10 production	14/894	60/18866	5.88383e-07	3.04843e-05	2.3038e-05	VSIR/PYCARD/LILRB1/LILRA5/FCER1G/TYROBP/CLEC7A/HLA-DRB1/FCGR2B/NOD2/HGF/TLR4/MMP8/TSLP	14
BP	GO:0071706	tumor necrosis factor superfamily cytokine production	20/894	119/18866	7.57309e-07	3.8952e-05	2.94374e-05	VSIR/PYCARD/CLEC4A/PTAFR/LY96/FCER1G/CD14/HAVCR2/NOD2/LILRA4/IL10/CD36/TLR4/LEP/AXL/PF4/APP/C5AR2/TWIST1/LBP	20
BP	GO:0070371	ERK1 and ERK2 cascade	37/894	325/18866	7.66624e-07	3.91475e-05	2.95851e-05	PYCARD/CD4/SCIMP/NLRP12/CCR1/GPBAR1/CCL23/C5AR1/CCL22/CTSH/LRP1/KLF4/MARCO/CSF1R/TNFRSF11A/HLA-DRB1/FFAR4/HAVCR2/SPRY2/CD74/NOD2/NDRG2/DUSP6/TRPV4/BMP4/EPHB2/CD36/SRC/TLR4/FBLN1/FPR2/APP/C5AR2/NTRK1/CAVIN3/BMP2/FLT4	37
BP	GO:0014002	astrocyte development	12/894	45/18866	8.05035e-07	4.05258e-05	3.06268e-05	C5AR1/S100A9/S100A8/LRP1/SMO/MIR181B1/TLR4/FPR2/APP/C1QA/LAMC3/LAMB2	12
BP	GO:0034122	negative regulation of toll-like receptor signaling pathway	12/894	45/18866	8.05035e-07	4.05258e-05	3.06268e-05	CD300A/LILRA2/CD300LF/LY96/TLR6/TICAM2/CD14/LILRA4/MIR181B1/TLR4/LGR4/RAB7B	12
BP	GO:0016485	protein processing	29/894	223/18866	8.14661e-07	4.07216e-05	3.07747e-05	VSIR/PYCARD/CASP1/CARD16/CTSZ/CTSS/P2RX7/NLRC4/CTSH/F12/CIDEB/KLK1/CPA3/GGT1/CTSL/LRRK2/CPM/SRC/AEBP1/CES1/LDLRAD3/PRSS37/ADAMTS3/IL1R2/MYRFL/CST7/SERPINE1/THBS1/ENPEP	29
BP	GO:0048568	embryonic organ development	46/894	451/18866	8.72795e-07	4.33224e-05	3.27403e-05	TFEB/SPINT1/MYO7A/VANGL2/CEBPB/ST14/TIFAB/PTK7/MAFB/PDZD7/HOXA7/SMO/SPRY2/KIT/HOXA6/COL2A1/HOXA3/HOXA9/IL10/HOXA2/BMP4/EPHB2/PBX3/HOXA4/HOXA5/SIX3/HOXB7/ALDH1A2/HOXB5/HOXB6/TWIST1/HOXA1/HOXB4/TEAD4/HOXB2/IGF2/IRX5/MDFI/WNT7B/PBX1/HOXB3/NOG/COBL/BMP5/HOXA11/HOXB9	46
BP	GO:0030098	lymphocyte differentiation	40/894	368/18866	9.16805e-07	4.51908e-05	3.41523e-05	VSIR/LILRB2/LILRB4/CD4/LFNG/POU2F2/CD86/LGALS1/CD1D/IL12RB1/FGL2/PSAP/ITM2A/ZBTB7B/SLC46A2/HDAC9/FCER1G/NLRP3/CCR2/CRTAM/MAFB/VNN1/BCL6/TNFSF8/FUT7/FCGR2B/CTSL/CD74/KIT/MDK/IL10/BMP4/BLNK/LEP/AXL/IL15/TNFSF9/NFAM1/NTRK1/SFRP1	40
BP	GO:0032680	regulation of tumor necrosis factor production	19/894	110/18866	9.2609e-07	4.53337e-05	3.42603e-05	VSIR/PYCARD/CLEC4A/PTAFR/LY96/FCER1G/CD14/HAVCR2/NOD2/LILRA4/IL10/CD36/TLR4/LEP/AXL/PF4/C5AR2/TWIST1/LBP	19
BP	GO:0098543	detection of other organism	8/894	19/18866	1.16794e-06	5.6781e-05	4.29114e-05	CD1D/NLRC4/TLR6/CLEC7A/HLA-DRB1/NAIP/NOD2/TLR4	8
BP	GO:0006874	cellular calcium ion homeostasis	46/894	456/18866	1.18641e-06	5.72867e-05	4.32936e-05	CCR5/VDR/CX3CR1/CD4/CDH23/RYR3/P2RX7/CACNA1C/CCR1/GPR35/SLC8A1/CCL23/C5AR1/CXCR2/KCTD17/CCR2/GPR65/LRP1/JPH4/GPR12/CXCL10/FFAR4/CCR3/ELANE/TRPV4/ATP7B/AVPR1B/GCM2/FPR1/CD36/RYR1/CXCR1/CMKLR1/FPR2/GLP1R/APP/C5AR2/TRPM4/SLC24A4/TNNI3/LPAR1/CAV2/GJA1/PTGFR/SLC24A3/PTGER3	46
BP	GO:0032655	regulation of interleukin-12 production	13/894	55/18866	1.26836e-06	6.08298e-05	4.59712e-05	LILRB1/IRF8/SCIMP/TLR8/MEFV/LILRA5/CLEC7A/MDK/IL10/CD36/TLR4/CMKLR1/THBS1	13
BP	GO:1903555	regulation of tumor necrosis factor superfamily cytokine production	19/894	113/18866	1.41453e-06	6.73847e-05	5.0925e-05	VSIR/PYCARD/CLEC4A/PTAFR/LY96/FCER1G/CD14/HAVCR2/NOD2/LILRA4/IL10/CD36/TLR4/LEP/AXL/PF4/C5AR2/TWIST1/LBP	19
BP	GO:0034121	regulation of toll-like receptor signaling pathway	15/894	74/18866	1.60961e-06	7.61668e-05	5.7562e-05	CD300A/LILRA2/CD300LF/LY96/TLR6/TLR5/TICAM2/CD14/LILRA4/MIR181B1/CD36/TLR4/LGR4/RAB7B/LBP	15
BP	GO:0034142	toll-like receptor 4 signaling pathway	11/894	40/18866	1.66055e-06	7.77401e-05	5.87509e-05	ITGAM/ITGB2/LILRA2/SCIMP/LY96/TICAM2/CD14/MIR181B1/TLR4/RAB7B/LBP	11
BP	GO:0032102	negative regulation of response to external stimulus	44/894	433/18866	1.66476e-06	7.77401e-05	5.87509e-05	TNFRSF1B/SAMHD1/PYCARD/LILRB1/CARD16/SIGLEC10/AIF1/PTPRO/LILRA2/PRKCD/FGL2/MEFV/NLRP12/ADCY7/NLRP3/F12/KLF4/CD200R1/HLA-DRB1/FFAR4/HAVCR2/FCGR2B/MDK/ELANE/MIR181B1/IL10/RTN4R/SERPING1/HGF/SERPINB2/LEP/FPR2/IL1R2/KIR2DL4/ANXA2/C5AR2/PADI2/CST7/SEMA6D/SERPINE1/CD109/GJA1/THBS1/CD200	44
BP	GO:0051092	positive regulation of NF-kappaB transcription factor activity	23/894	159/18866	1.76899e-06	8.2067e-05	6.2021e-05	PYCARD/ITGB2/CARD16/CX3CR1/TRIM6/NLRC4/TLR6/S100A9/NLRP3/S100A8/S100A12/AIM2/CTH/TNFRSF11A/CARD14/NOD2/CD36/TLR4/CAMK2A/AR/APP/RAB7B/NTRK1	23
BP	GO:1903034	regulation of response to wounding	25/894	183/18866	1.86763e-06	8.60806e-05	6.50542e-05	SIGLEC10/PRKCD/FCER1G/CLEC7A/LRP1/F12/KLF4/PLA2G4A/MDK/IL10/RTN4R/EPHB2/SERPING1/CD36/TLR4/SERPINB2/HPSE/ANXA2/NTRK3/SERPINE1/ADRA2A/CD109/GJA1/THBS1/PTK2	25
BP	GO:0032602	chemokine production	15/894	75/18866	1.92488e-06	8.81473e-05	6.6616e-05	TLR7/MEFV/S100A9/FFAR2/S100A8/CLEC7A/KLF4/HAVCR2/CD74/TRPV4/IL10/TLR4/TWIST1/TSLP/LBP	15
BP	GO:0002291	T cell activation via T cell receptor contact with antigen bound to MHC molecule on antigen presenting cell	6/894	10/18866	1.9849e-06	9.03129e-05	6.82526e-05	ITGAL/LILRB1/FGL2/HAVCR2/HLA-DMB/LGALS3	6
BP	GO:0002449	lymphocyte mediated immunity	39/894	366/18866	2.04819e-06	9.25989e-05	6.99802e-05	TNFRSF1B/LILRB1/POU2F2/PRKCD/TNFSF13/IL31RA/CD1D/IL12RB1/TLR8/FGL2/P2RX7/CD1A/FCER1G/NLRP3/CCR2/CTSH/CRTAM/SLC11A1/BCL6/HLA-DRB1/CD1C/HAVCR2/FUT7/FCGR2B/CD74/FCER2/HFE/IL10/SERPING1/LEP/HLA-DQB1/KIR2DL4/C2/C1QA/TRPM4/CADM1/CLNK/CD70/IGLL1	39
BP	GO:0050673	epithelial cell proliferation	45/894	453/18866	2.34377e-06	0.000105292	7.95725e-05	VDR/JAML/GPBAR1/C5AR1/CEBPB/HMOX1/SMO/CCR3/ZNF703/KIT/NOD2/MDK/SULF2/FUT1/MIR181B1/TNFSF12/IL10/BMP4/HGF/TLR4/FST/LEP/HOXA5/ALDH1A2/CDKN2B/AR/SPARC/LGR4/TGFA/C5AR2/TWIST1/DYSF/CAV2/IGF2/CD109/GJA1/SFRP1/BMP2/LAMC1/THBS1/ITGB3/FLT4/NOG/BMP5/IGFBP5	45
BP	GO:0002690	positive regulation of leukocyte chemotaxis	17/894	96/18866	2.4074e-06	0.00010727	8.10674e-05	AIF1/CCR1/C5AR1/CXCR2/CCR2/CXCL10/CSF1R/CD74/MDK/TRPV4/CMKLR1/FPR2/DYSF/SERPINE1/THBS1/PTK2/LBP	17
BP	GO:0055074	calcium ion homeostasis	46/894	468/18866	2.41802e-06	0.00010727	8.10674e-05	CCR5/VDR/CX3CR1/CD4/CDH23/RYR3/P2RX7/CACNA1C/CCR1/GPR35/SLC8A1/CCL23/C5AR1/CXCR2/KCTD17/CCR2/GPR65/LRP1/JPH4/GPR12/CXCL10/FFAR4/CCR3/ELANE/TRPV4/ATP7B/AVPR1B/GCM2/FPR1/CD36/RYR1/CXCR1/CMKLR1/FPR2/GLP1R/APP/C5AR2/TRPM4/SLC24A4/TNNI3/LPAR1/CAV2/GJA1/PTGFR/SLC24A3/PTGER3	46
BP	GO:0045123	cellular extravasation	14/894	67/18866	2.43723e-06	0.00010745	8.12038e-05	ITGAL/ITGB2/CX3CR1/JAML/ITGB7/PECAM1/PTAFR/CCR2/FUT7/MDK/ELANE/LEP/SELE/PRTN3	14
BP	GO:0006898	receptor-mediated endocytosis	36/894	328/18866	2.54964e-06	0.000111712	8.44246e-05	ITGAM/ITGB2/LILRB1/DNM1/CXCL16/RAB31/IGF2R/FCER1G/CXCR2/MSR1/LRP1/MX2/CD14/MARCO/FOLR2/FCGR1A/FCGR1B/FCGR2B/CTSL/LRP1B/CD163/HFE/CD36/SIGLEC1/LDLRAD3/FNBP1L/CXCR1/FPR2/SPARC/ANXA2/WASF1/SELE/CAV2/SERPINE1/APOB/ITGB3	36
BP	GO:0072593	reactive oxygen species metabolic process	33/894	288/18866	2.60892e-06	0.000113608	8.58578e-05	ITGAM/ITGB2/CX3CR1/AIF1/NCF2/PRKCD/P2RX7/NCF1C/NCF1/NCF1B/TLR6/TYROBP/CLEC7A/KLF4/CYBB/LPO/MPO/MIR181B1/PID1/LRRK2/IL10/PDK4/CD36/TLR4/LEP/FPR2/PXDN/SLC18A2/SLC7A2/MMP8/THBS1/ASS1/CYP1B1	33
BP	GO:0050679	positive regulation of epithelial cell proliferation	27/894	211/18866	2.64726e-06	0.000114575	8.65881e-05	JAML/GPBAR1/C5AR1/HMOX1/SMO/CCR3/ZNF703/NOD2/MDK/TNFSF12/IL10/BMP4/TLR4/AR/TGFA/C5AR2/TWIST1/DYSF/CAV2/IGF2/SFRP1/BMP2/LAMC1/ITGB3/FLT4/NOG/BMP5	27
BP	GO:0002460	adaptive immune response based on somatic recombination of immune receptors built from immunoglobulin superfamily domains	39/894	370/18866	2.6722e-06	0.000114953	8.68741e-05	TNFRSF1B/LILRB1/CD4/POU2F2/PRKCD/TNFSF13/IL31RA/CD1D/IL12RB1/TLR8/FGL2/P2RX7/CD1A/ZBTB7B/FCER1G/NLRP3/CCR2/CTSH/SLC11A1/PLA2G4A/BCL6/HLA-DRB1/CD1C/HAVCR2/FUT7/FCGR2B/CD74/FCER2/HFE/IL10/SERPING1/TLR4/HLA-DQB1/C2/C1QA/TRPM4/IL33/CD70/IGLL1	39
BP	GO:0032760	positive regulation of tumor necrosis factor production	12/894	50/18866	2.73049e-06	0.000116753	8.82345e-05	PYCARD/PTAFR/LY96/FCER1G/CD14/NOD2/CD36/TLR4/LEP/PF4/TWIST1/LBP	12
BP	GO:0002576	platelet degranulation	20/894	129/18866	2.79119e-06	0.000118634	8.9656e-05	PECAM1/PSAP/FCER1G/SERPING1/HGF/CD36/ANXA5/F5/SPARC/PF4/RAB27B/SERPINA1/APP/SELENOP/SERPINE1/IGF2/CD109/THBS1/ITGB3/PPBP	20
BP	GO:0050766	positive regulation of phagocytosis	14/894	68/18866	2.9367e-06	0.000124076	9.37683e-05	PYCARD/CD300LF/SIRPB1/RAB31/FCER1G/CLEC7A/LRP1/SLC11A1/APOA2/FCGR2B/CD36/FPR2/IL15/C2	14
BP	GO:1902105	regulation of leukocyte differentiation	33/894	290/18866	3.03564e-06	0.000127497	9.63539e-05	VSIR/LILRB2/LILRB4/LILRB1/CD4/CD86/IL12RB1/FGL2/CD101/CCR1/ZBTB7B/SLC46A2/TYROBP/CEBPB/NLRP3/CCR2/CRTAM/MAFB/VNN1/BCL6/HLA-DRB1/HOXA7/FCGR2B/CD74/MDK/BMP4/TLR4/AXL/PF4/IL15/TNFSF9/NFAM1/SFRP1	33
BP	GO:0045089	positive regulation of innate immune response	27/894	213/18866	3.1742e-06	0.000132532	0.000100159	PYCARD/PAK1/HCK/LILRA2/PRKCD/CD1D/TLR8/CLEC4A/TRIM6/NLRC4/FCER1G/FFAR2/FCN1/AIM2/CRTAM/HAVCR2/CD209/CLEC10A/SRC/TLR4/CLEC4C/FPR2/KIR2DL4/CADM1/MUC19/CLNK/LBP	27
BP	GO:0070098	chemokine-mediated signaling pathway	16/894	88/18866	3.31253e-06	0.000137499	0.000103913	CCR5/CX3CR1/CCR1/GPR35/CCL23/CCL22/CXCR2/CCR2/CXCL10/CCR3/MPL/CXCR1/CMKLR1/PF4/PADI2/PPBP	16
BP	GO:0045088	regulation of innate immune response	34/894	307/18866	3.94879e-06	0.000162956	0.000123152	FGR/SAMHD1/PYCARD/LILRB1/PAK1/HCK/LILRA2/PRKCD/CD1D/TLR8/CLEC4A/TRIM6/NLRC4/FCER1G/FFAR2/FCN1/AIM2/CRTAM/HAVCR2/CD209/FCGR2B/MIR181B1/CLEC10A/SERPING1/SRC/TLR4/LEP/CLEC4C/FPR2/KIR2DL4/CADM1/MUC19/CLNK/LBP	34
BP	GO:0002604	regulation of dendritic cell antigen processing and presentation	6/894	11/18866	4.19114e-06	0.000171958	0.000129955	FGL2/SLC11A1/FCGR2B/CD74/NOD2/THBS1	6
BP	GO:0071622	regulation of granulocyte chemotaxis	12/894	52/18866	4.25331e-06	0.000172514	0.000130375	C5AR1/CXCR2/CSF1R/CD74/MDK/TRPV4/CMKLR1/C5AR2/DYSF/THBS1/PTK2/LBP	12
BP	GO:1903557	positive regulation of tumor necrosis factor superfamily cytokine production	12/894	52/18866	4.25331e-06	0.000172514	0.000130375	PYCARD/PTAFR/LY96/FCER1G/CD14/NOD2/CD36/TLR4/LEP/PF4/TWIST1/LBP	12
BP	GO:0002755	MyD88-dependent toll-like receptor signaling pathway	10/894	36/18866	4.47895e-06	0.000180634	0.000136511	CD300A/TLR7/TLR8/CD300LF/LY96/TLR6/TLR5/CD14/CD36/TLR4	10
BP	GO:0021546	rhombomere development	5/894	7/18866	4.58233e-06	0.000183759	0.000138873	MAFB/HOXA2/EGR2/HOXB2/HOXB3	5
BP	GO:0002399	MHC class II protein complex assembly	4/894	4/18866	5.01015e-06	0.00019867	0.000150142	HLA-DRB1/HLA-DMB/HLA-DRA/HLA-DMA	4
BP	GO:0002503	peptide antigen assembly with MHC class II protein complex	4/894	4/18866	5.01015e-06	0.00019867	0.000150142	HLA-DRB1/HLA-DMB/HLA-DRA/HLA-DMA	4
BP	GO:0034113	heterotypic cell-cell adhesion	13/894	62/18866	5.33947e-06	0.000210553	0.000159123	ITGAX/LILRB2/ITGB2/IL1RN/ITGB7/CD1D/ITGA7/KLF4/CD200R1/IZUMO1/IL10/ITGB3/CD200	13
BP	GO:0002688	regulation of leukocyte chemotaxis	19/894	124/18866	5.87351e-06	0.000229267	0.000173265	AIF1/CCR1/C5AR1/CXCR2/CCR2/CXCL10/CSF1R/CD74/MDK/TRPV4/CMKLR1/FPR2/C5AR2/PADI2/DYSF/SERPINE1/THBS1/PTK2/LBP	19
BP	GO:0045730	respiratory burst	10/894	37/18866	5.87863e-06	0.000229267	0.000173265	HCK/NCF2/NCF1C/NCF1/NCF1B/CLEC7A/SLC11A1/CYBB/MPO/LBP	10
BP	GO:0031341	regulation of cell killing	16/894	92/18866	6.0415e-06	0.000234331	0.000177092	ITGAM/LILRB1/CD1D/IL12RB1/P2RX7/CD1A/TYROBP/CLEC7A/CRTAM/CD1C/HAVCR2/FCGR2B/FCER2/LEP/KIR2DL4/CADM1	16
BP	GO:0019932	second-messenger-mediated signaling	44/894	456/18866	6.42554e-06	0.000247872	0.000187326	CCR5/CX3CR1/CD4/P2RX7/CACNA1C/CCR1/SLC8A1/ADCY7/CXCR2/CCR2/GPR65/LAT2/JPH4/ADGRD1/GPR12/CXCL10/PDE7B/ADGRE3/PDE4A/FFAR4/CCR3/ADGRE1/LRRK2/FPR1/CD36/CXCR1/CMKLR1/FPR2/PF4/GLP1R/RGS2/LGR4/ADGRL3/SELE/TRPM4/TNNI3/LPAR1/ADRA2A/PTGFR/THBS1/CHRM3/PTGER3/ADRB1/RXFP2	44
BP	GO:0032695	negative regulation of interleukin-12 production	7/894	17/18866	6.7107e-06	0.000257473	0.000194582	LILRB1/TLR8/MEFV/LILRA5/IL10/CMKLR1/THBS1	7
BP	GO:0048608	reproductive structure development	43/894	443/18866	7.04332e-06	0.000268782	0.000203128	TFEB/VDR/LFNG/SPINT1/PSAP/CTSV/CRIP1/CEBPB/UTF1/RXRA/ST14/TIFAB/TNFSF10/STOX2/RHOBTB3/PRLR/HOXA10/KIT/CST3/HOXA9/IL10/BMP4/SRC/FST/LEP/AXL/AR/WT1/LGR4/BASP1/NTRK1/IGF2/IRX5/TPPP3/GJA1/SFRP1/MDFI/WNT7B/PTK2/NOG/BMP5/HOXA11/RXFP2	43
BP	GO:0048708	astrocyte differentiation	15/894	83/18866	7.21014e-06	0.000273677	0.000206827	C5AR1/S100A9/S100A8/LRP1/SMO/MIR181B1/TLR4/FPR2/APP/C1QA/NTRK3/LAMC3/LAMB2/BMP2/NOG	15
BP	GO:0002456	T cell mediated immunity	17/894	104/18866	7.43515e-06	0.000280716	0.000212147	TNFRSF1B/LILRB1/IL31RA/CD1D/IL12RB1/P2RX7/CD1A/NLRP3/CCR2/CTSH/SLC11A1/CD1C/FUT7/FCGR2B/HFE/TRPM4/CD70	17
BP	GO:0042130	negative regulation of T cell proliferation	13/894	64/18866	7.73342e-06	0.000290433	0.00021949	VSIR/LILRB2/LILRB1/CD86/ZBTB7B/CEBPB/SCGB1A1/CRTAM/HLA-DRB1/HAVCR2/IL10/BMP4/PLA2G2F	13
BP	GO:0002720	positive regulation of cytokine production involved in immune response	12/894	55/18866	7.93153e-06	0.000296305	0.000223928	LILRB1/SCIMP/TRIM6/FCER1G/NLRP3/FFAR2/CD74/NOD2/CD36/TLR4/KIR2DL4/CLNK	12
BP	GO:0002705	positive regulation of leukocyte mediated immunity	20/894	138/18866	7.99868e-06	0.000297249	0.000224642	ITGAM/FGR/ITGB2/SCIMP/TNFSF13/CD1D/IL12RB1/P2RX7/PTAFR/CD1A/FCER1G/TYROBP/NLRP3/CRTAM/CD1C/FCER2/NOD2/KIR2DL4/CADM1/CLNK	20
BP	GO:0030099	myeloid cell differentiation	42/894	431/18866	8.15892e-06	0.000301625	0.000227949	LILRB4/LILRB1/IRF8/CD4/ZNF385A/IL31RA/CD101/CCR1/RASGRP4/FCER1G/TYROBP/CEBPB/BATF2/MAFB/CSF1R/BCL6/TNFRSF11A/HLA-DRB1/HOXA7/FAM20C/CD74/KIT/HOXA9/BMP4/MPL/SRC/TLR4/HOXA5/HOXB7/LGALS3/CDKN2B/PF4/IL15/APP/ANXA2/RAB7B/OSCAR/MEIS1/CD109/SFRP1/THBS1/PRTN3	42
BP	GO:0018108	peptidyl-tyrosine phosphorylation	38/894	374/18866	8.45661e-06	0.00031101	0.000235042	MVP/FGR/CD300A/ITGB2/HCK/CD4/PRKCD/IL31RA/NCF1/PECAM1/LILRA5/SLA/FCGR1A/CSF1R/PRLR/CD74/KIT/EPHB2/HGF/CD36/SRC/IGF1R/LEP/EPHB3/AXL/IL15/TGFA/APP/NTRK3/NTRK1/BMX/IGF2/ADRA2A/SFRP1/ITGB3/FLT4/PTK2/TSLP	38
BP	GO:0061458	reproductive system development	43/894	447/18866	8.8153e-06	0.000322531	0.000243748	TFEB/VDR/LFNG/SPINT1/PSAP/CTSV/CRIP1/CEBPB/UTF1/RXRA/ST14/TIFAB/TNFSF10/STOX2/RHOBTB3/PRLR/HOXA10/KIT/CST3/HOXA9/IL10/BMP4/SRC/FST/LEP/AXL/AR/WT1/LGR4/BASP1/NTRK1/IGF2/IRX5/TPPP3/GJA1/SFRP1/MDFI/WNT7B/PTK2/NOG/BMP5/HOXA11/RXFP2	43
BP	GO:0002285	lymphocyte activation involved in immune response	24/894	187/18866	8.91206e-06	0.000324399	0.00024516	ITGAL/LILRB1/LFNG/CD180/CD86/LGALS1/TNFSF13/IL12RB1/FGL2/ITM2A/ZBTB7B/FCER1G/NLRP3/SLC11A1/BCL6/CD1C/HAVCR2/FCGR2B/CD74/HLA-DMB/MDK/IL10/TLR4/LGALS3	24
BP	GO:0030574	collagen catabolic process	11/894	47/18866	9.22962e-06	0.000334244	0.0002526	VSIR/CTSD/CTSS/MMP2/CTSL/CST3/MRC2/ADAMTS3/MMP7/MMP8/PRTN3	11
BP	GO:2000379	positive regulation of reactive oxygen species metabolic process	17/894	106/18866	9.66762e-06	0.000348329	0.000263244	ITGAM/ITGB2/AIF1/PRKCD/TLR6/TYROBP/CLEC7A/KLF4/MIR181B1/PID1/CD36/TLR4/LEP/FPR2/MMP8/THBS1/ASS1	17
BP	GO:0001910	regulation of leukocyte mediated cytotoxicity	14/894	75/18866	9.81493e-06	0.00035185	0.000265906	ITGAM/LILRB1/CD1D/IL12RB1/P2RX7/CD1A/TYROBP/CRTAM/CD1C/HAVCR2/FCGR2B/LEP/KIR2DL4/CADM1	14
BP	GO:0018212	peptidyl-tyrosine modification	38/894	377/18866	1.01609e-05	0.000362424	0.000273897	MVP/FGR/CD300A/ITGB2/HCK/CD4/PRKCD/IL31RA/NCF1/PECAM1/LILRA5/SLA/FCGR1A/CSF1R/PRLR/CD74/KIT/EPHB2/HGF/CD36/SRC/IGF1R/LEP/EPHB3/AXL/IL15/TGFA/APP/NTRK3/NTRK1/BMX/IGF2/ADRA2A/SFRP1/ITGB3/FLT4/PTK2/TSLP	38
BP	GO:0030217	T cell differentiation	29/894	253/18866	1.03266e-05	0.000366491	0.000276971	VSIR/LILRB2/LILRB4/CD4/LFNG/CD86/CD1D/IL12RB1/FGL2/PSAP/ZBTB7B/SLC46A2/FCER1G/NLRP3/CCR2/CRTAM/MAFB/VNN1/BCL6/TNFSF8/FUT7/CTSL/CD74/KIT/MDK/BMP4/LEP/IL15/TNFSF9	29
BP	GO:0052547	regulation of peptidase activity	44/894	466/18866	1.11142e-05	0.000392481	0.000296612	VSIR/PYCARD/CASP1/CARD16/TNFSF15/CTSD/SPINT1/MEFV/NLRP12/SPOCK1/NLRC4/S100A9/NLRP3/S100A8/SERPINI2/CLEC7A/CTSH/LRP1/AIM2/TNFSF10/KLF4/CIDEB/NAIP/CARD17/CST3/RECK/SERPING1/HGF/SRC/SERPINB2/RCN3/SERPINB6/FBLN1/CSTA/SERPINA1/APP/ANXA2/CST7/SERPINE1/SPINK2/CD109/THBS1/DPEP1/ANXA8	44
BP	GO:1905517	macrophage migration	12/894	57/18866	1.17179e-05	0.000410519	0.000310244	CX3CR1/C5AR1/CCR2/CD200R1/CSF1R/MDK/TRPV4/LGALS3/CMKLR1/THBS1/PTK2/CD200	12
BP	GO:1903238	positive regulation of leukocyte tethering or rolling	5/894	8/18866	1.17407e-05	0.000410519	0.000310244	PTAFR/CCR2/FUT7/ELANE/SELE	5
BP	GO:1990868	response to chemokine	16/894	97/18866	1.21761e-05	0.000421589	0.00031861	CCR5/CX3CR1/CCR1/GPR35/CCL23/CCL22/CXCR2/CCR2/CXCL10/CCR3/MPL/CXCR1/CMKLR1/PF4/PADI2/PPBP	16
BP	GO:1990869	cellular response to chemokine	16/894	97/18866	1.21761e-05	0.000421589	0.00031861	CCR5/CX3CR1/CCR1/GPR35/CCL23/CCL22/CXCR2/CCR2/CXCL10/CCR3/MPL/CXCR1/CMKLR1/PF4/PADI2/PPBP	16
BP	GO:0051051	negative regulation of transport	45/894	483/18866	1.24264e-05	0.000428168	0.000323582	TNFRSF1B/LILRB2/CD300A/LILRB1/RHBDF2/SLC43A2/CD300LF/NLRP12/GPR35/HDAC9/KCNE1/CCR2/TIFAB/FFAR4/APOA2/HMOX1/FCGR2B/CD74/KCNE1B/MIR181B1/PID1/LRRK2/CYP4F2/GABRE/EPHB2/CD36/LEP/TRH/BAG3/LGALS3/RGS2/LGR4/PACSIN1/TWIST1/RAB11FIP5/DYSF/IL33/ADRA2A/GJA1/SFRP1/THBS1/ITGB3/PTGER3/CD200/PRTN3	45
BP	GO:0050678	regulation of epithelial cell proliferation	39/894	395/18866	1.26126e-05	0.000432485	0.000326844	VDR/JAML/GPBAR1/C5AR1/HMOX1/SMO/CCR3/ZNF703/NOD2/MDK/SULF2/FUT1/MIR181B1/TNFSF12/IL10/BMP4/TLR4/LEP/HOXA5/ALDH1A2/CDKN2B/AR/SPARC/TGFA/C5AR2/TWIST1/DYSF/CAV2/IGF2/CD109/GJA1/SFRP1/BMP2/LAMC1/THBS1/ITGB3/FLT4/NOG/BMP5	39
BP	GO:0022604	regulation of cell morphogenesis	46/894	499/18866	1.30896e-05	0.000446682	0.000337574	LST1/FGD2/FGR/ITGB2/PAK1/HCK/PTPRO/PALM/CDC42EP3/SYT17/ITGA7/MFSD2A/PLXNB1/FGD4/LRP1/SHTN1/RHOBTB3/CDC42EP1/CSF1R/FGF13/KIT/EFNB3/MDK/LRRK2/NTNG2/RTN4R/EPHB2/MPL/EPS8/SRC/EPB41L3/EPHB3/UST/NLGN1/KNDC1/FBLN1/SPARC/SHANK3/BVES/NTRK3/LPAR1/FAM171A1/ATP10A/SEMA6D/SDC2/PTK2	46
BP	GO:0051091	positive regulation of DNA-binding transcription factor activity	30/894	270/18866	1.35157e-05	0.000459015	0.000346894	PYCARD/ITGB2/CARD16/CX3CR1/TRIM6/NLRC4/TLR6/S100A9/NLRP3/S100A8/S100A12/CYTL1/AIM2/CTH/TNFRSF11A/CARD14/SMO/KIT/NOD2/IL10/CD36/TLR4/CAMK2A/AR/APP/NFAM1/RAB7B/NTRK1/PPARGC1A/CD200	30
BP	GO:0048754	branching morphogenesis of an epithelial tube	21/894	155/18866	1.38957e-05	0.000468315	0.000353923	PAK1/VDR/CTSZ/VANGL2/CTSH/HHIP/SMO/SPRY2/MDK/BMP4/SRC/HOXA5/HOXB7/AR/WT1/WNT6/LGR4/BMP2/PBX1/NOG/HOXA11	21
BP	GO:0030316	osteoclast differentiation	16/894	98/18866	1.39215e-05	0.000468315	0.000353923	LILRB4/LILRB1/CCR1/FCER1G/TYROBP/CEBPB/MAFB/CSF1R/TNFRSF11A/FAM20C/SRC/TLR4/ANXA2/OSCAR/CD109/SFRP1	16
BP	GO:0031638	zymogen activation	12/894	58/18866	1.41441e-05	0.000471383	0.000356241	VSIR/PYCARD/CTSZ/NLRC4/CTSH/F12/CIDEB/KLK1/GGT1/CTSL/SERPINE1/THBS1	12
BP	GO:0002286	T cell activation involved in immune response	17/894	109/18866	1.41455e-05	0.000471383	0.000356241	ITGAL/LILRB1/CD86/IL12RB1/FGL2/ZBTB7B/FCER1G/NLRP3/SLC11A1/BCL6/CD1C/HAVCR2/FCGR2B/CD74/HLA-DMB/MDK/LGALS3	17
BP	GO:0001503	ossification	40/894	412/18866	1.45407e-05	0.000482288	0.000364482	FGR/P2RX7/CCR1/ASGR2/SLC8A1/PLXNB1/CEBPB/SORT1/MMP2/TNFRSF11A/FFAR4/FAM20C/SGMS2/SMO/VCAN/PHOSPHO1/MDK/COL2A1/HOXA2/BMP4/HGF/LEP/MRC2/RYR1/SPARC/LGR4/EGR2/TWIST1/TRPM4/IGF2/SFRP1/SLC24A3/BMP2/WNT7B/PBX1/PTK2/NOG/BMP5/IGFBP5/CDH11	40
BP	GO:0008360	regulation of cell shape	21/894	156/18866	1.53545e-05	0.000506913	0.000383092	LST1/FGD2/FGR/ITGB2/HCK/PALM/CDC42EP3/ITGA7/PLXNB1/FGD4/RHOBTB3/CDC42EP1/CSF1R/KIT/EPS8/EPB41L3/BVES/LPAR1/FAM171A1/ATP10A/PTK2	21
BP	GO:0032642	regulation of chemokine production	13/894	68/18866	1.54961e-05	0.00050922	0.000384836	TLR7/MEFV/FFAR2/CLEC7A/KLF4/HAVCR2/CD74/TRPV4/IL10/TLR4/TWIST1/TSLP/LBP	13
BP	GO:0062207	regulation of pattern recognition receptor signaling pathway	16/894	99/18866	1.58859e-05	0.000519622	0.000392697	CD300A/LILRA2/CD300LF/LY96/SLC46A2/TLR6/TLR5/TICAM2/CD14/LILRA4/MIR181B1/CD36/TLR4/LGR4/RAB7B/LBP	16
BP	GO:0010759	positive regulation of macrophage chemotaxis	7/894	19/18866	1.59947e-05	0.000520781	0.000393573	C5AR1/CSF1R/MDK/TRPV4/CMKLR1/THBS1/PTK2	7
BP	GO:0043405	regulation of MAP kinase activity	35/894	342/18866	1.63031e-05	0.000528401	0.000399331	FGD2/CD300A/PAK1/PRKCD/P2RX7/TLR6/VANGL2/C5AR1/S100A12/TNFRSF11A/GDF15/SPRY2/CD74/KIT/NOD2/DUSP6/ELANE/LRRK2/BMP4/EPHB2/FPR1/HGF/SRC/TLR4/IGF1R/RGS2/TGFA/NTRK3/LPAR1/NTRK1/ADRA2A/SFRP1/BMP2/WNT7B/THBS1	35
BP	GO:0007188	adenylate cyclase-modulating G protein-coupled receptor signaling pathway	27/894	233/18866	1.69494e-05	0.000545929	0.000412578	PALM/PSAP/ADCY7/GPR65/ADGRD1/GPR12/MARCO/CXCL10/ADGRE3/SSTR2/CCR3/ADGRE1/HTR1F/FPR1/FPR2/PF4/GLP1R/RGS2/LGR4/ADGRL3/LPAR1/ADRA2A/PTGFR/CHRM3/PTGER3/ADRB1/RXFP2	27
BP	GO:0031663	lipopolysaccharide-mediated signaling pathway	12/894	59/18866	1.69978e-05	0.000545929	0.000412578	CARD16/LY86/HCK/LILRA2/CD180/SCIMP/PTAFR/LY96/CD14/CD36/TLR4/LBP	12
BP	GO:1905523	positive regulation of macrophage migration	8/894	26/18866	1.79491e-05	0.000573886	0.000433706	CX3CR1/C5AR1/CSF1R/MDK/TRPV4/CMKLR1/THBS1/PTK2	8
BP	GO:0006809	nitric oxide biosynthetic process	14/894	79/18866	1.82663e-05	0.000581409	0.000439392	ITGB2/CX3CR1/AIF1/TLR6/CLEC7A/KLF4/MIR181B1/IL10/CD36/TLR4/SLC7A2/MMP8/ASS1/CYP1B1	14
BP	GO:0048562	embryonic organ morphogenesis	32/894	302/18866	1.86222e-05	0.000588112	0.000444457	MYO7A/VANGL2/TIFAB/PTK7/MAFB/PDZD7/HOXA7/SMO/SPRY2/HOXA6/COL2A1/HOXA3/HOXA9/HOXA2/BMP4/EPHB2/HOXA4/HOXA5/SIX3/HOXB7/HOXB5/HOXB6/TWIST1/HOXA1/HOXB4/HOXB2/IRX5/MDFI/HOXB3/NOG/HOXA11/HOXB9	32
BP	GO:0001655	urogenital system development	34/894	330/18866	1.86426e-05	0.000588112	0.000444457	PTPRO/UPK3A/PECAM1/PSAP/VANGL2/CRIP1/CXCR2/RXRA/CTSH/IRX1/PRLR/SMO/SULF2/LRRK2/BMP4/EPHB2/EPHB3/HOXB7/ALDH1A2/AR/WT1/WNT6/LGR4/BASP1/SFRP1/LAMB2/BMP2/WNT7B/PBX1/EPCAM/ENPEP/NOG/ASS1/HOXA11	34
BP	GO:0032147	activation of protein kinase activity	34/894	331/18866	1.98575e-05	0.000623666	0.000471327	CD300A/PAK1/TNFSF15/CD86/PRKCD/P2RX7/TLR6/C5AR1/ADCY7/SLC11A1/CARD14/PRLR/GDF15/FGF13/CD74/KIT/NOD2/DUSP6/LRRK2/BMP4/FPR1/HGF/SRC/TLR4/LEP/TGFA/NTRK3/LPAR1/NTRK1/ADRA2A/BMP2/WNT7B/THBS1/ITGB3	34
BP	GO:0009612	response to mechanical stimulus	25/894	209/18866	2.00529e-05	0.000627027	0.000473867	CASP1/TLR7/TLR8/P2RX7/SLC8A1/TLR5/TNFRSF8/TIFAB/PDZD7/CXCL10/CASP5/KCNJ2/KIT/MDK/MPO/TRPV4/SRC/TLR4/MMP7/BAG3/SHANK3/NTRK1/GJA1/THBS1/IGFBP2	25
BP	GO:0060191	regulation of lipase activity	16/894	101/18866	2.05676e-05	0.000640303	0.0004839	CD86/PTAFR/RASGRP4/HDAC9/C5AR1/LRP1/SORT1/APOA2/KIT/AVPR1B/RGS2/LIPC/SELE/NTRK3/LPAR1/ANXA8	16
BP	GO:0007187	G protein-coupled receptor signaling pathway, coupled to cyclic nucleotide second messenger	29/894	263/18866	2.16175e-05	0.000670049	0.00050638	HTR7/PALM/CCR1/PSAP/ADCY7/GPR65/ADGRD1/GPR12/MARCO/CXCL10/ADGRE3/SSTR2/CCR3/ADGRE1/HTR1F/FPR1/FPR2/PF4/GLP1R/RGS2/LGR4/ADGRL3/LPAR1/ADRA2A/PTGFR/CHRM3/PTGER3/ADRB1/RXFP2	29
BP	GO:0052548	regulation of endopeptidase activity	41/894	434/18866	2.17381e-05	0.000670858	0.000506991	VSIR/PYCARD/CASP1/CARD16/TNFSF15/CTSD/SPINT1/MEFV/NLRP12/SPOCK1/NLRC4/S100A9/NLRP3/S100A8/SERPINI2/CLEC7A/CTSH/AIM2/TNFSF10/KLF4/CIDEB/NAIP/CARD17/CST3/RECK/SERPING1/HGF/SRC/SERPINB2/SERPINB6/CSTA/SERPINA1/APP/ANXA2/CST7/SERPINE1/SPINK2/CD109/THBS1/DPEP1/ANXA8	41
BP	GO:0001906	cell killing	22/894	172/18866	2.19727e-05	0.000675161	0.000510243	ITGAM/LILRB1/CD1D/IL12RB1/P2RX7/CD1A/TYROBP/CLEC7A/CTSH/S100A12/CRTAM/LYZ/CD1C/HAVCR2/FCGR2B/FCER2/ELANE/LEP/KIR2DL4/PF4/CADM1/CAMP	22
BP	GO:0002544	chronic inflammatory response	7/894	20/18866	2.36026e-05	0.000719018	0.000543387	S100A9/S100A8/VNN1/IL10/PTGES/GJA1/THBS1	7
BP	GO:0045056	transcytosis	7/894	20/18866	2.36026e-05	0.000719018	0.000543387	MFSD2A/PTAFR/LRP1/RAB17/PIGR/SRC/IGF1R	7
BP	GO:0002429	immune response-activating cell surface receptor signaling pathway	44/894	481/18866	2.42572e-05	0.00073267	0.000553704	FGR/CD300A/LILRB4/PAK1/HCK/CD4/LILRA2/PRKCD/CLEC4A/PLD2/FCER1G/C5AR1/FFAR2/FCN1/LAT2/FCGR1A/HLA-DRB1/HLA-DRB5/CD209/FCGR2B/HLA-DRA/HLA-DPA1/CLEC10A/FPR1/SRC/BLNK/LGALS3/HLA-DPB1/HLA-DQB1/CLEC4C/CMKLR1/FPR2/FCGR2A/FCGR3A/C5AR2/GCSAML/HLA-DQA1/NFAM1/HLA-DQB2/MUC19/BMX/CD276/PTK2/IGLL1	44
BP	GO:0002757	immune response-activating signal transduction	44/894	481/18866	2.42572e-05	0.00073267	0.000553704	FGR/CD300A/LILRB4/PAK1/HCK/CD4/LILRA2/PRKCD/CLEC4A/PLD2/FCER1G/C5AR1/FFAR2/FCN1/LAT2/FCGR1A/HLA-DRB1/HLA-DRB5/CD209/FCGR2B/HLA-DRA/HLA-DPA1/CLEC10A/FPR1/SRC/BLNK/LGALS3/HLA-DPB1/HLA-DQB1/CLEC4C/CMKLR1/FPR2/FCGR2A/FCGR3A/C5AR2/GCSAML/HLA-DQA1/NFAM1/HLA-DQB2/MUC19/BMX/CD276/PTK2/IGLL1	44
BP	GO:0002578	negative regulation of antigen processing and presentation	5/894	9/18866	2.53824e-05	0.000763409	0.000576935	LILRB2/FGL2/FCGR2B/HFE/THBS1	5
BP	GO:0007409	axonogenesis	44/894	482/18866	2.55094e-05	0.000763989	0.000577374	DOK2/PAK1/PTPRO/ALS2/VANGL2/S100A6/PLXNB1/UNC5A/LRP1/AUTS2/SHTN1/NEXN/CSF1R/SMO/FGF13/EFNB3/NRXN3/ISL2/HOXA2/NTNG2/RTN4R/EPHB2/SRC/GFRA3/EPHB3/UST/PARD3/GFRA2/APP/SHANK3/EGR2/NTRK3/SLITRK5/ENAH/NTRK1/SEMA6D/FLRT3/LAMB2/PTK2/NOG/CRMP1/GFRA1/COBL/CDH11	44
BP	GO:0051604	protein maturation	31/894	293/18866	2.57678e-05	0.000768486	0.000580772	VSIR/PYCARD/CASP1/CARD16/CTSZ/CTSS/P2RX7/NLRC4/AANAT/CTSH/F12/CIDEB/KLK1/CPA3/GGT1/CTSL/ATP7B/LRRK2/CPM/SRC/AEBP1/CES1/LDLRAD3/PRSS37/ADAMTS3/IL1R2/MYRFL/CST7/SERPINE1/THBS1/ENPEP	31
BP	GO:0044706	multi-multicellular organism process	26/894	226/18866	2.73837e-05	0.000811024	0.00061292	VDR/PTAFR/CTSV/RXRA/SCGB1A1/STOX2/MMP2/PRLR/HAVCR2/FUT7/SYDE1/HFE/CST3/STS/RECK/LEP/MMP7/AR/FBLN1/ACR/RGS2/TPPP3/GJA1/PTGFR/IGFBP2/IGFBP5	26
BP	GO:0007204	positive regulation of cytosolic calcium ion concentration	33/894	322/18866	2.74226e-05	0.000811024	0.00061292	CCR5/CX3CR1/CD4/RYR3/P2RX7/CACNA1C/CCR1/GPR35/SLC8A1/C5AR1/CXCR2/CCR2/GPR65/LRP1/JPH4/CXCL10/FFAR4/CCR3/TRPV4/AVPR1B/FPR1/CD36/RYR1/CXCR1/CMKLR1/FPR2/GLP1R/C5AR2/TRPM4/LPAR1/GJA1/PTGFR/PTGER3	33
BP	GO:0002532	production of molecular mediator involved in inflammatory response	15/894	93/18866	2.97723e-05	0.000876862	0.000662676	PYCARD/MEFV/TLR6/FCER1G/ADCY7/CLEC7A/PLD4/NOD2/CD36/TLR4/LEP/IL1R2/SLC7A2/SERPINE1/LBP	15
BP	GO:1905521	regulation of macrophage migration	10/894	44/18866	3.09748e-05	0.000908509	0.000686593	CX3CR1/C5AR1/CD200R1/CSF1R/MDK/TRPV4/CMKLR1/THBS1/PTK2/CD200	10
BP	GO:0061756	leukocyte adhesion to vascular endothelial cell	11/894	53/18866	3.11409e-05	0.000909622	0.000687434	ITGB2/CX3CR1/ITGB7/PTAFR/CCR2/KLF4/FUT7/MDK/ELANE/LEP/SELE	11
BP	GO:0060993	kidney morphogenesis	15/894	94/18866	3.38972e-05	0.00098452	0.000744036	VANGL2/IRX1/SMO/LRRK2/BMP4/HOXB7/WT1/WNT6/LGR4/BASP1/BMP2/WNT7B/PBX1/NOG/HOXA11	15
BP	GO:0002709	regulation of T cell mediated immunity	13/894	73/18866	3.42387e-05	0.00098452	0.000744036	TNFRSF1B/LILRB1/CD1D/IL12RB1/P2RX7/CD1A/NLRP3/CCR2/CD1C/FUT7/FCGR2B/HFE/TRPM4	13
BP	GO:0042554	superoxide anion generation	9/894	36/18866	3.42598e-05	0.00098452	0.000744036	ITGAM/ITGB2/NCF2/PRKCD/NCF1/TYROBP/CLEC7A/CYBB/FPR2	9
BP	GO:1905332	positive regulation of morphogenesis of an epithelium	9/894	36/18866	3.42598e-05	0.00098452	0.000744036	ITGAX/SMO/MDK/BMP4/HOXB7/AR/LGR4/GJA1/NOG	9
BP	GO:0051048	negative regulation of secretion	23/894	190/18866	3.51592e-05	0.00100629	0.00076049	TNFRSF1B/CD300A/LILRB1/RHBDF2/NLRP12/HDAC9/CCR2/TIFAB/FFAR4/HMOX1/FCGR2B/CD74/CYP4F2/LEP/TRH/LGR4/RAB11FIP5/IL33/ADRA2A/GJA1/SFRP1/PTGER3/CD200	23
BP	GO:0007411	axon guidance	30/894	284/18866	3.5656e-05	0.00101641	0.000768137	DOK2/PTPRO/VANGL2/PLXNB1/UNC5A/LRP1/NEXN/CSF1R/SMO/EFNB3/NRXN3/ISL2/HOXA2/EPHB2/SRC/GFRA3/EPHB3/GFRA2/APP/SHANK3/EGR2/ENAH/NTRK1/SEMA6D/FLRT3/LAMB2/PTK2/NOG/CRMP1/GFRA1	30
BP	GO:0046209	nitric oxide metabolic process	14/894	84/18866	3.7401e-05	0.00106189	0.000802506	ITGB2/CX3CR1/AIF1/TLR6/CLEC7A/KLF4/MIR181B1/IL10/CD36/TLR4/SLC7A2/MMP8/ASS1/CYP1B1	14
BP	GO:0097485	neuron projection guidance	30/894	285/18866	3.80925e-05	0.00107027	0.00080884	DOK2/PTPRO/VANGL2/PLXNB1/UNC5A/LRP1/NEXN/CSF1R/SMO/EFNB3/NRXN3/ISL2/HOXA2/EPHB2/SRC/GFRA3/EPHB3/GFRA2/APP/SHANK3/EGR2/ENAH/NTRK1/SEMA6D/FLRT3/LAMB2/PTK2/NOG/CRMP1/GFRA1	30
BP	GO:0032722	positive regulation of chemokine production	10/894	45/18866	3.81485e-05	0.00107027	0.00080884	TLR7/FFAR2/CLEC7A/HAVCR2/CD74/TRPV4/TLR4/TWIST1/TSLP/LBP	10
BP	GO:0045429	positive regulation of nitric oxide biosynthetic process	10/894	45/18866	3.81485e-05	0.00107027	0.00080884	ITGB2/AIF1/TLR6/CLEC7A/KLF4/MIR181B1/CD36/TLR4/MMP8/ASS1	10
BP	GO:0060348	bone development	24/894	204/18866	3.83204e-05	0.00107086	0.000809286	LILRB1/ZNF385A/PLXNB1/TYROBP/TIFAB/FAM20C/KIT/PHOSPHO1/SULF2/COL2A1/TRPV4/BMP4/SRC/LEP/RYR1/SPARC/ANXA2/TWIST1/HOXB4/MEIS1/GJA1/BMP2/PLS3/HOXA11	24
BP	GO:0006801	superoxide metabolic process	13/894	74/18866	3.97576e-05	0.00110234	0.000833078	ITGAM/ITGB2/NCF2/PRKCD/NCF1C/NCF1/NCF1B/TYROBP/CLEC7A/CYBB/MPO/CD36/FPR2	13
BP	GO:1903036	positive regulation of response to wounding	13/894	74/18866	3.97576e-05	0.00110234	0.000833078	CLEC7A/LRP1/F12/PLA2G4A/MDK/CD36/TLR4/HPSE/NTRK3/SERPINE1/ADRA2A/THBS1/PTK2	13
BP	GO:0051480	regulation of cytosolic calcium ion concentration	35/894	357/18866	4.01675e-05	0.00110937	0.000838392	CCR5/CX3CR1/CD4/CDH23/RYR3/P2RX7/CACNA1C/CCR1/GPR35/SLC8A1/C5AR1/CXCR2/CCR2/GPR65/LRP1/JPH4/CXCL10/FFAR4/CCR3/TRPV4/AVPR1B/FPR1/CD36/RYR1/CXCR1/CMKLR1/FPR2/GLP1R/C5AR2/TRPM4/LPAR1/CAV2/GJA1/PTGFR/PTGER3	35
BP	GO:0030879	mammary gland development	19/894	142/18866	4.1942e-05	0.00114944	0.00086867	VDR/ZBTB7B/OAS2/CEBPB/ARHGAP5/CSF1R/TNFRSF11A/PRLR/SMO/ZNF703/HOXA9/ATP7B/BMP4/SRC/HOXA5/AR/WNT7B/IGFBP5/HOXB9	19
BP	GO:0072073	kidney epithelium development	19/894	142/18866	4.1942e-05	0.00114944	0.00086867	PTPRO/PECAM1/CXCR2/IRX1/SMO/BMP4/HOXB7/WT1/WNT6/LGR4/BASP1/SFRP1/LAMB2/BMP2/WNT7B/PBX1/EPCAM/NOG/HOXA11	19
BP	GO:0110110	positive regulation of animal organ morphogenesis	14/894	85/18866	4.28519e-05	0.00116986	0.000884102	VDR/SMO/MDK/BMP4/HOXB7/AR/WT1/WNT6/LGR4/TWIST1/BASP1/BMP2/NOG/HOXA11	14
BP	GO:0021602	cranial nerve morphogenesis	8/894	29/18866	4.34466e-05	0.00117256	0.000886146	TIFAB/MAFB/HOXA3/EPHB2/EGR2/HOXA1/HOXB2/HOXB3	8
BP	GO:0036336	dendritic cell migration	8/894	29/18866	4.34466e-05	0.00117256	0.000886146	CCR5/NLRP12/CCR1/CXCR2/CCR2/EPS8/CXCR1/TRPM4	8
BP	GO:0050901	leukocyte tethering or rolling	8/894	29/18866	4.34466e-05	0.00117256	0.000886146	CX3CR1/ITGB7/PTAFR/CCR2/FUT7/ELANE/LEP/SELE	8
BP	GO:1990845	adaptive thermogenesis	20/894	155/18866	4.51273e-05	0.00121331	0.00091694	ZBTB7B/CEBPB/CCR2/FFAR4/PRLR/TRPV4/CD36/TLR4/IGF1R/LEP/CMKLR1/ZNF423/IL15/LGR4/ELOVL3/GJA1/GATM/PRDM16/ADRB1/PPARGC1A	20
BP	GO:0072006	nephron development	19/894	143/18866	4.62623e-05	0.0012383	0.000935825	PTPRO/PECAM1/VANGL2/IRX1/SMO/SULF2/BMP4/HOXB7/WT1/WNT6/LGR4/BASP1/LAMB2/BMP2/WNT7B/PBX1/ENPEP/NOG/HOXA11	19
BP	GO:0071902	positive regulation of protein serine/threonine kinase activity	34/894	345/18866	4.64056e-05	0.0012383	0.000935825	FGD2/PAK1/P2RX7/ALS2/TLR6/VANGL2/CCND2/C5AR1/CAMK1/S100A12/CSF1R/TNFRSF11A/GDF15/SPRY2/CD74/KIT/NOD2/DUSP6/ELANE/LRRK2/BMP4/FPR1/HGF/SRC/TLR4/TGFA/NTRK3/LPAR1/NTRK1/IGF2/ADRA2A/BMP2/WNT7B/THBS1	34
BP	GO:1904407	positive regulation of nitric oxide metabolic process	10/894	46/18866	4.66944e-05	0.00124134	0.000938123	ITGB2/AIF1/TLR6/CLEC7A/KLF4/MIR181B1/CD36/TLR4/MMP8/ASS1	10
BP	GO:0060562	epithelial tube morphogenesis	33/894	331/18866	4.75592e-05	0.00125961	0.000951932	ITGAX/PAK1/VDR/CTSZ/SPINT1/VANGL2/CXCR2/CTSH/ST14/PTK7/HHIP/IRX1/CXCL10/CSF1R/SMO/SPRY2/MDK/BMP4/SRC/HOXA5/HOXB7/AR/WT1/WNT6/LGR4/TWIST1/SFRP1/BMP2/PBX1/NOG/COBL/BMP5/HOXA11	33
BP	GO:0001909	leukocyte mediated cytotoxicity	16/894	108/18866	4.80334e-05	0.00126744	0.000957848	ITGAM/LILRB1/CD1D/IL12RB1/P2RX7/CD1A/TYROBP/CTSH/CRTAM/CD1C/HAVCR2/FCGR2B/ELANE/LEP/KIR2DL4/CADM1	16
BP	GO:0034154	toll-like receptor 7 signaling pathway	5/894	10/18866	4.878e-05	0.00127294	0.000962008	UNC93B1/TLR7/SCIMP/HAVCR2/LILRA4	5
BP	GO:0035860	glial cell-derived neurotrophic factor receptor signaling pathway	5/894	10/18866	4.878e-05	0.00127294	0.000962008	GDF15/SULF2/GFRA3/GFRA2/GFRA1	5
BP	GO:0051541	elastin metabolic process	5/894	10/18866	4.878e-05	0.00127294	0.000962008	CTSL/CST3/MIR181B1/LEP/CELA1	5
BP	GO:2000106	regulation of leukocyte apoptotic process	14/894	86/18866	4.89855e-05	0.00127362	0.000962521	CCR5/LILRB1/P2RX7/GIMAP8/SLC46A2/FCER1G/CXCR2/BCL6/CD74/NOD2/IL10/BMP4/LGALS3/AXL	14
BP	GO:0120162	positive regulation of cold-induced thermogenesis	15/894	97/18866	4.94449e-05	0.00127779	0.000965668	ZBTB7B/CEBPB/CCR2/FFAR4/PRLR/CD36/IGF1R/LEP/CMKLR1/ELOVL3/GJA1/GATM/PRDM16/ADRB1/PPARGC1A	15
BP	GO:0030902	hindbrain development	20/894	156/18866	4.95056e-05	0.00127779	0.000965668	PAK1/AIF1/PSAP/C5AR1/MAFB/SSTR2/SMO/FCGR2B/MDK/HOXA2/ALDH1A2/KNDC1/EGR2/TRNP1/LPAR1/HOXB2/HOXB3/NOG/BMP5/PPARGC1A	20
BP	GO:0050921	positive regulation of chemotaxis	19/894	144/18866	5.09738e-05	0.00130148	0.000983577	AIF1/CCR1/C5AR1/CXCR2/CCR2/CXCL10/CSF1R/CD74/MDK/TRPV4/CMKLR1/FPR2/NTRK3/DYSF/LPAR1/SERPINE1/THBS1/PTK2/LBP	19
BP	GO:0106106	cold-induced thermogenesis	19/894	144/18866	5.09738e-05	0.00130148	0.000983577	ZBTB7B/CEBPB/CCR2/FFAR4/PRLR/CD36/TLR4/IGF1R/LEP/CMKLR1/ZNF423/IL15/LGR4/ELOVL3/GJA1/GATM/PRDM16/ADRB1/PPARGC1A	19
BP	GO:0120161	regulation of cold-induced thermogenesis	19/894	144/18866	5.09738e-05	0.00130148	0.000983577	ZBTB7B/CEBPB/CCR2/FFAR4/PRLR/CD36/TLR4/IGF1R/LEP/CMKLR1/ZNF423/IL15/LGR4/ELOVL3/GJA1/GATM/PRDM16/ADRB1/PPARGC1A	19
BP	GO:0060688	regulation of morphogenesis of a branching structure	11/894	56/18866	5.34259e-05	0.00135183	0.00102162	RXRA/SMO/MDK/LRRK2/BMP4/HGF/HOXB7/AR/LGR4/SFRP1/NOG	11
BP	GO:1904645	response to amyloid-beta	11/894	56/18866	5.34259e-05	0.00135183	0.00102162	DNM1/TLR6/LRP1/MMP2/FCGR2B/CD36/TLR4/IGF1R/FPR2/APP/GJA1	11
BP	GO:1904018	positive regulation of vasculature development	26/894	235/18866	5.3517e-05	0.00135183	0.00102162	ITGAX/ITGB2/CX3CR1/HDAC9/C5AR1/CXCR2/CTSH/KLF4/CTH/CYBB/HMOX1/CCR3/KIT/MDK/FUT1/MIR181B1/TMIGD2/TNFSF12/IL10/HGF/CELA1/TWIST1/RIN2/SERPINE1/THBS1/CYP1B1	26
BP	GO:0032689	negative regulation of interferon-gamma production	9/894	38/18866	5.44744e-05	0.00137113	0.00103621	VSIR/LILRB1/SCGB1A1/HLA-DRB1/HAVCR2/IL10/TLR4/AXL/IL33	9
BP	GO:2001057	reactive nitrogen species metabolic process	14/894	87/18866	5.58727e-05	0.00140136	0.00105906	ITGB2/CX3CR1/AIF1/TLR6/CLEC7A/KLF4/MIR181B1/IL10/CD36/TLR4/SLC7A2/MMP8/ASS1/CYP1B1	14
BP	GO:0061082	myeloid leukocyte cytokine production	8/894	30/18866	5.67991e-05	0.00141958	0.00107282	LILRB1/FCER1G/BCL6/HMOX1/CD74/KIT/CD36/TLR4	8
BP	GO:0007565	female pregnancy	23/894	196/18866	5.74169e-05	0.00142998	0.00108069	VDR/CTSV/RXRA/SCGB1A1/STOX2/MMP2/PRLR/HAVCR2/FUT7/SYDE1/HFE/CST3/STS/RECK/LEP/MMP7/AR/FBLN1/RGS2/TPPP3/GJA1/IGFBP2/IGFBP5	23
BP	GO:0043406	positive regulation of MAP kinase activity	28/894	264/18866	5.97902e-05	0.00148388	0.00112142	FGD2/PAK1/P2RX7/TLR6/VANGL2/C5AR1/S100A12/TNFRSF11A/GDF15/CD74/KIT/NOD2/DUSP6/ELANE/LRRK2/BMP4/FPR1/HGF/SRC/TLR4/TGFA/NTRK3/LPAR1/NTRK1/ADRA2A/BMP2/WNT7B/THBS1	28
BP	GO:0072009	nephron epithelium development	16/894	110/18866	6.03076e-05	0.00149151	0.00112719	PTPRO/PECAM1/IRX1/SMO/BMP4/HOXB7/WT1/WNT6/LGR4/BASP1/LAMB2/BMP2/WNT7B/PBX1/NOG/HOXA11	16
BP	GO:0021782	glial cell development	17/894	122/18866	6.25216e-05	0.0015409	0.00116451	C5AR1/ADAM22/S100A9/S100A8/LRP1/SMO/MDK/MIR181B1/TLR4/FPR2/PARD3/APP/C1QA/NTRK3/LPAR1/LAMC3/LAMB2	17
BP	GO:0050818	regulation of coagulation	14/894	88/18866	6.35905e-05	0.00156182	0.00118032	PRKCD/FCER1G/F12/PLA2G4A/EPHB2/SERPING1/CD36/TLR4/SERPINB2/ANXA5/HPSE/ANXA2/SERPINE1/THBS1	14
BP	GO:0002548	monocyte chemotaxis	12/894	67/18866	6.42716e-05	0.0015677	0.00118476	AIF1/PTPRO/CCR1/CCL23/CCL22/CCR2/S100A12/CXCL10/TNFRSF11A/LGALS3/FPR2/SERPINE1	12
BP	GO:0070613	regulation of protein processing	12/894	67/18866	6.42716e-05	0.0015677	0.00118476	CARD16/CTSZ/NLRC4/F12/LRRK2/SRC/LDLRAD3/PRSS37/IL1R2/CST7/SERPINE1/THBS1	12
BP	GO:1902107	positive regulation of leukocyte differentiation	20/894	159/18866	6.4998e-05	0.00157999	0.00119405	VSIR/LILRB2/LILRB4/CD4/CD86/IL12RB1/CD101/CCR1/ZBTB7B/TYROBP/NLRP3/VNN1/BCL6/HLA-DRB1/CD74/MDK/AXL/PF4/IL15/TNFSF9	20
BP	GO:1904996	positive regulation of leukocyte adhesion to vascular endothelial cell	7/894	23/18866	6.5881e-05	0.00159598	0.00120614	ITGB2/PTAFR/CCR2/FUT7/MDK/ELANE/SELE	7
BP	GO:0042092	type 2 immune response	9/894	39/18866	6.78639e-05	0.00163843	0.00123822	CD86/IL31RA/NLRP3/CCR2/BCL6/CD74/NOD2/IL10/IL33	9
BP	GO:0002501	peptide antigen assembly with MHC protein complex	4/894	6/18866	6.95899e-05	0.00165755	0.00125267	HLA-DRB1/HLA-DMB/HLA-DRA/HLA-DMA	4
BP	GO:0060309	elastin catabolic process	4/894	6/18866	6.95899e-05	0.00165755	0.00125267	CTSL/CST3/MIR181B1/CELA1	4
BP	GO:2001186	negative regulation of CD8-positive, alpha-beta T cell activation	4/894	6/18866	6.95899e-05	0.00165755	0.00125267	VSIR/LILRB1/ZBTB7B/HFE	4
BP	GO:2001188	regulation of T cell activation via T cell receptor contact with antigen bound to MHC molecule on antigen presenting cell	4/894	6/18866	6.95899e-05	0.00165755	0.00125267	LILRB1/HAVCR2/HLA-DMB/LGALS3	4
BP	GO:0045428	regulation of nitric oxide biosynthetic process	12/894	68/18866	7.47235e-05	0.00176757	0.00133581	ITGB2/CX3CR1/AIF1/TLR6/CLEC7A/KLF4/MIR181B1/IL10/CD36/TLR4/MMP8/ASS1	12
BP	GO:0007566	embryo implantation	11/894	58/18866	7.49274e-05	0.00176757	0.00133581	RXRA/SCGB1A1/MMP2/PRLR/FUT7/SYDE1/CST3/RECK/FBLN1/TPPP3/GJA1	11
BP	GO:0034765	regulation of ion transmembrane transport	43/894	489/18866	7.49561e-05	0.00176757	0.00133581	SLC43A2/CTSS/KCNMB1/KCNQ1/P2RX7/CACNA1C/PTAFR/GPR35/SLC8A1/KCNE1/CCR2/CACNA2D3/JPH4/CLCN1/CXCL10/KCNJ2/CYBB/CATSPER1/FGF13/KCNE1B/KCNC3/KCNK13/FXYD6/CLCNKA/EPHB2/KCNK10/KCNQ5/PIRT/NLGN1/RGS2/APP/CACNA2D4/SHANK3/KCNIP3/TWIST1/KCNJ6/DYSF/SCN9A/ADRA2A/THBS1/CHRM3/PPARGC1A/DPP10	43
BP	GO:0001659	temperature homeostasis	21/894	174/18866	7.9211e-05	0.00186172	0.00140697	ZBTB7B/CEBPB/CCR2/TNFRSF11A/FFAR4/PRLR/CD36/TLR4/IGF1R/LEP/CMKLR1/ZNF423/IL15/LGR4/ELOVL3/GJA1/GATM/PRDM16/PTGER3/ADRB1/PPARGC1A	21
BP	GO:2000107	negative regulation of leukocyte apoptotic process	10/894	49/18866	8.27554e-05	0.00193861	0.00146507	CCR5/LILRB1/SLC46A2/FCER1G/CXCR2/BCL6/CD74/NOD2/BMP4/AXL	10
BP	GO:0031348	negative regulation of defense response	28/894	269/18866	8.30684e-05	0.00193954	0.00146578	TNFRSF1B/SAMHD1/PYCARD/LILRB1/SIGLEC10/PRKCD/FGL2/MEFV/NLRP12/ADCY7/NLRP3/KLF4/CD200R1/HLA-DRB1/FFAR4/HAVCR2/FCGR2B/MDK/ELANE/MIR181B1/IL10/SERPING1/HGF/FPR2/IL1R2/KIR2DL4/CST7/CD200	28
BP	GO:1903317	regulation of protein maturation	12/894	69/18866	8.66073e-05	0.00201554	0.00152321	CARD16/CTSZ/NLRC4/F12/LRRK2/SRC/LDLRAD3/PRSS37/IL1R2/CST7/SERPINE1/THBS1	12
BP	GO:0016045	detection of bacterium	6/894	17/18866	8.78272e-05	0.00203061	0.0015346	CD1D/NLRC4/TLR6/HLA-DRB1/NAIP/NOD2	6
BP	GO:0044546	NLRP3 inflammasome complex assembly	6/894	17/18866	8.78272e-05	0.00203061	0.0015346	MEFV/TLR6/NLRP3/AIM2/CD36/TLR4	6
BP	GO:0022600	digestive system process	15/894	102/18866	8.94333e-05	0.00206103	0.00155759	VDR/KCNQ1/TYMP/TIFAB/APOA2/NOD2/CD36/CRACD/TLR4/LEP/TFF3/SGK1/ADRA2A/CHRM3/PTGER3	15
BP	GO:0032673	regulation of interleukin-4 production	8/894	32/18866	9.38256e-05	0.00215526	0.0016288	CD86/FCER1G/CEBPB/NLRP3/SCGB1A1/HLA-DRB1/HAVCR2/IL33	8
BP	GO:0007160	cell-matrix adhesion	25/894	230/18866	9.85403e-05	0.00225626	0.00170513	ITGAL/ITGB2/ITGB7/PECAM1/ITGA7/OTOA/LRP1/NINJ1/BCL6/HOXA7/CORO2B/FUT1/CD36/SRC/SIGLEC1/HPSE/ONECUT2/LYPD5/RIN2/SERPINE1/ADAMTS9/SFRP1/THBS1/ITGB3/PTK2	25
BP	GO:0050873	brown fat cell differentiation	10/894	50/18866	9.90994e-05	0.00226176	0.00170929	ZBTB7B/CEBPB/FFAR4/TRPV4/LEP/RGS2/LAMB3/PRDM16/ADRB1/PPARGC1A	10
BP	GO:0021569	rhombomere 3 development	3/894	3/18866	0.000106068	0.00237451	0.0017945	HOXA2/EGR2/HOXB2	3
BP	GO:0035283	central nervous system segmentation	3/894	3/18866	0.000106068	0.00237451	0.0017945	MAFB/HOXA2/EGR2	3
BP	GO:0035284	brain segmentation	3/894	3/18866	0.000106068	0.00237451	0.0017945	MAFB/HOXA2/EGR2	3
BP	GO:2000361	regulation of prostaglandin-E synthase activity	3/894	3/18866	0.000106068	0.00237451	0.0017945	ITGAM/ITGB2/NOD2	3
BP	GO:2000363	positive regulation of prostaglandin-E synthase activity	3/894	3/18866	0.000106068	0.00237451	0.0017945	ITGAM/ITGB2/NOD2	3
BP	GO:2001189	negative regulation of T cell activation via T cell receptor contact with antigen bound to MHC molecule on antigen presenting cell	3/894	3/18866	0.000106068	0.00237451	0.0017945	LILRB1/HAVCR2/LGALS3	3
BP	GO:1903708	positive regulation of hemopoiesis	23/894	204/18866	0.000106381	0.00237451	0.0017945	VSIR/LILRB2/LILRB4/CD4/CD86/IL12RB1/CD101/CCR1/ZBTB7B/TYROBP/NLRP3/VNN1/BCL6/HLA-DRB1/CD74/MDK/MPL/HOXA5/AXL/PF4/IL15/TNFSF9/RAB7B	23
BP	GO:0048771	tissue remodeling	21/894	178/18866	0.000109983	0.0024472	0.00184944	VDR/P2RX7/CCR2/MMP2/CSF1R/TNFRSF11A/MDK/CST3/HOXA3/PDK4/SRC/LEP/AXL/CELA1/IL15/LGR4/GJA1/SFRP1/ITGB3/FLT4/IGFBP5	21
BP	GO:0003012	muscle system process	41/894	467/18866	0.000113244	0.0025119	0.00189833	TNNI2/TNFRSF1B/HTR7/PAK1/AIF1/KCNQ1/CACNA1C/PTAFR/SLC8A1/MYOF/MYBPC1/KCNE1/TIFAB/KLF4/MYBPH/CLCN1/KCNJ2/SSTR2/HMOX1/FGF13/KIT/KCNE1B/SULF2/LEP/RYR1/IL15/RGS2/TRPM4/DYSF/TNNI3/DES/TNNT1/ADRA2A/GJA1/DTNA/CHRM3/GATM/PTK2/PTGER3/IGFBP5/PPARGC1A	41
BP	GO:1903409	reactive oxygen species biosynthetic process	17/894	128/18866	0.000114827	0.00253907	0.00191886	ITGB2/CX3CR1/AIF1/TLR6/CLEC7A/KLF4/CYBB/MPO/MIR181B1/IL10/CD36/TLR4/SLC18A2/SLC7A2/MMP8/ASS1/CYP1B1	17
BP	GO:0021545	cranial nerve development	10/894	51/18866	0.000118095	0.00259631	0.00196212	TIFAB/MAFB/HOXA3/EPHB2/EGR2/HOXA1/LPAR1/NTRK1/HOXB2/HOXB3	10
BP	GO:0009954	proximal/distal pattern formation	8/894	33/18866	0.000118745	0.00259631	0.00196212	IRX1/HOXA10/HOXA9/SIX3/ALDH1A2/PBX1/HOXA11/HOXB9	8
BP	GO:0061217	regulation of mesonephros development	7/894	25/18866	0.000118879	0.00259631	0.00196212	SMO/BMP4/HOXB7/WT1/LGR4/BASP1/NOG	7
BP	GO:0071677	positive regulation of mononuclear cell migration	7/894	25/18866	0.000118879	0.00259631	0.00196212	AIF1/CCR1/CCR2/CXCL10/LGALS3/FPR2/SERPINE1	7
BP	GO:0030193	regulation of blood coagulation	13/894	82/18866	0.000119483	0.0026015	0.00196605	PRKCD/FCER1G/F12/PLA2G4A/EPHB2/SERPING1/CD36/TLR4/SERPINB2/HPSE/ANXA2/SERPINE1/THBS1	13
BP	GO:0031343	positive regulation of cell killing	11/894	61/18866	0.00012086	0.00262344	0.00198263	ITGAM/CD1D/IL12RB1/P2RX7/CD1A/TYROBP/CLEC7A/CRTAM/CD1C/FCER2/CADM1	11
BP	GO:0072676	lymphocyte migration	16/894	117/18866	0.000127671	0.00276282	0.00208796	ITGAL/PYCARD/AIF1/ITGB7/CXCL16/CCL23/CCL22/CCR2/CRTAM/CD200R1/CXCL10/FUT7/APP/PADI2/GCSAML/CD200	16
BP	GO:0051090	regulation of DNA-binding transcription factor activity	40/894	455/18866	0.00013286	0.00286638	0.00216623	PYCARD/ITGB2/CARD16/CX3CR1/HCK/NLRP12/TRIM6/NLRC4/TLR6/S100A9/NLRP3/S100A8/S100A12/CYTL1/AIM2/KLF4/CTH/TNFRSF11A/CARD14/HMOX1/SMO/HAVCR2/KIT/NOD2/IL10/CD36/TLR4/CAMK2A/AR/CMKLR1/APP/TWIST1/NFAM1/RAB7B/SGK1/NTRK1/MDFI/CYP1B1/PPARGC1A/CD200	40
BP	GO:1900046	regulation of hemostasis	13/894	83/18866	0.000135624	0.00291715	0.0022046	PRKCD/FCER1G/F12/PLA2G4A/EPHB2/SERPING1/CD36/TLR4/SERPINB2/HPSE/ANXA2/SERPINE1/THBS1	13
BP	GO:0098742	cell-cell adhesion via plasma-membrane adhesion molecules	28/894	277/18866	0.00013752	0.00294899	0.00222866	ITGAL/ITGAM/ITGB2/JAML/CDH23/IL1RN/PECAM1/CRTAM/KLF4/NEXN/CD209/IL10/CLDN23/NTNG2/NECTIN4/NLGN1/MPZL2/CADM3/ADGRL3/IGSF9B/SELE/CADM1/CLDN10/FLRT3/BMP2/EPCAM/CDH11/PCDH18	28
BP	GO:0034446	substrate adhesion-dependent cell spreading	15/894	106/18866	0.000139413	0.00297528	0.00224853	ITGB7/MEGF9/MDK/NTNG2/SRC/EPHB3/AXL/FBLN1/LAMB3/BVES/LAMC3/LAMB2/LAMC1/ITGB3/PTK2	15
BP	GO:0045619	regulation of lymphocyte differentiation	21/894	181/18866	0.000139584	0.00297528	0.00224853	VSIR/LILRB2/LILRB4/CD86/IL12RB1/FGL2/ZBTB7B/SLC46A2/NLRP3/CCR2/CRTAM/VNN1/BCL6/CD74/MDK/BMP4/AXL/IL15/TNFSF9/NFAM1/SFRP1	21
BP	GO:0032490	detection of molecule of bacterial origin	5/894	12/18866	0.000141574	0.00300867	0.00227376	LY96/TLR6/NOD2/TLR4/LBP	5
BP	GO:0045766	positive regulation of angiogenesis	23/894	208/18866	0.000142653	0.00302254	0.00228424	ITGAX/ITGB2/CX3CR1/HDAC9/C5AR1/CXCR2/CTSH/KLF4/CYBB/HMOX1/CCR3/MDK/FUT1/MIR181B1/TMIGD2/TNFSF12/IL10/HGF/CELA1/TWIST1/SERPINE1/THBS1/CYP1B1	23
BP	GO:0010038	response to metal ion	34/894	366/18866	0.000147953	0.00311635	0.00235514	RYR3/KCNMB1/P2RX7/NCF1/SYT17/ALOX5AP/CRIP1/FBP1/ADCY7/S100A8/AANAT/GPHN/CD14/CYBB/AQP9/SYT15/HMOX1/KIT/HFE/ATP7B/LRRK2/MT1E/CPNE8/NLGN1/RYR1/SPARC/APP/C1QA/PTGES/THBS1/DPEP1/IGFBP2/ASS1/PPARGC1A	34
BP	GO:0002791	regulation of peptide secretion	35/894	381/18866	0.000147959	0.00311635	0.00235514	FGR/RHBDF2/TLR8/P2RX7/CACNA1C/NLRP12/HDAC9/TLR6/TLR5/FFAR2/S100A8/LRP1/CD14/CRTAM/HLA-DRB1/FFAR4/FCGR2B/CD74/HFE/IL10/SRC/TLR4/LEP/TRH/GLP1R/LGR4/DOC2B/RAB11FIP5/TRPM4/CADM1/IL33/ADRA2A/GJA1/SFRP1/CD200	35
BP	GO:0010517	regulation of phospholipase activity	12/894	73/18866	0.000151832	0.00318847	0.00240964	CD86/PTAFR/RASGRP4/C5AR1/LRP1/KIT/AVPR1B/RGS2/SELE/NTRK3/LPAR1/ANXA8	12
BP	GO:0031664	regulation of lipopolysaccharide-mediated signaling pathway	7/894	26/18866	0.000156063	0.00323377	0.00244387	CARD16/LY86/LILRA2/CD180/SCIMP/LY96/CD36	7
BP	GO:0042832	defense response to protozoan	7/894	26/18866	0.000156063	0.00323377	0.00244387	IRF8/CCDC88B/CLEC7A/SLC11A1/BATF2/IL10/PF4	7
BP	GO:0002396	MHC protein complex assembly	4/894	7/18866	0.000156267	0.00323377	0.00244387	HLA-DRB1/HLA-DMB/HLA-DRA/HLA-DMA	4
BP	GO:0032762	mast cell cytokine production	4/894	7/18866	0.000156267	0.00323377	0.00244387	FCER1G/BCL6/HMOX1/KIT	4
BP	GO:0034128	negative regulation of MyD88-independent toll-like receptor signaling pathway	4/894	7/18866	0.000156267	0.00323377	0.00244387	LY96/TICAM2/CD14/TLR4	4
BP	GO:0050728	negative regulation of inflammatory response	22/894	196/18866	0.000158945	0.00327963	0.00247853	TNFRSF1B/PYCARD/SIGLEC10/PRKCD/MEFV/NLRP12/ADCY7/NLRP3/KLF4/CD200R1/HLA-DRB1/FFAR4/FCGR2B/MDK/ELANE/MIR181B1/IL10/HGF/FPR2/IL1R2/CST7/CD200	22
BP	GO:1901342	regulation of vasculature development	39/894	444/18866	0.0001633	0.00335972	0.00253906	ITGAX/ITGB2/CX3CR1/HTATIP2/HDAC9/C5AR1/CXCR2/CCR2/CTSH/KLF4/CTH/CXCL10/CYBB/HMOX1/CCR3/SPRY2/KIT/MDK/FUT1/MIR181B1/TMIGD2/TNFSF12/IL10/BMP4/RECK/HGF/LEP/HOXA5/CELA1/WT1/SPARC/PF4/TWIST1/RIN2/SERPINE1/ADAMTS9/SFRP1/THBS1/CYP1B1	39
BP	GO:0032874	positive regulation of stress-activated MAPK cascade	20/894	170/18866	0.000165062	0.00338353	0.00255706	FGD2/PYCARD/PAK1/SCIMP/NCF1/TLR6/VANGL2/RELL2/TNFRSF11A/FCGR2B/NOD2/TRPV4/MIR181B1/TLR4/LEP/APP/MMP8/BMP2/WNT7B/FLT4	20
BP	GO:0071320	cellular response to cAMP	10/894	53/18866	0.000165411	0.00338353	0.00255706	KCNQ1/PTAFR/SLC8A1/KCNE1/AANAT/AQP9/WT1/APP/ASS1/IGFBP5	10
BP	GO:0071887	leukocyte apoptotic process	15/894	108/18866	0.00017245	0.00351739	0.00265822	CCR5/LILRB1/P2RX7/GIMAP8/SLC46A2/FCER1G/CXCR2/BCL6/CTSL/CD74/NOD2/IL10/BMP4/LGALS3/AXL	15
BP	GO:0031643	positive regulation of myelination	6/894	19/18866	0.000177466	0.00358875	0.00271214	ITGAX/TNFRSF1B/HGF/PARD3/EGR2/CST7	6
BP	GO:0032930	positive regulation of superoxide anion generation	6/894	19/18866	0.000177466	0.00358875	0.00271214	ITGAM/ITGB2/PRKCD/TYROBP/CLEC7A/FPR2	6
BP	GO:0090026	positive regulation of monocyte chemotaxis	6/894	19/18866	0.000177466	0.00358875	0.00271214	AIF1/CCR1/CCR2/CXCL10/FPR2/SERPINE1	6
BP	GO:0009306	protein secretion	40/894	462/18866	0.000183189	0.00369396	0.00279166	FGR/RHBDF2/POU2F2/IL1RN/TLR8/P2RX7/CACNA1C/NLRP12/PSAP/HDAC9/TLR6/TLR5/NLRP3/S100A12/LRP1/CD14/CRTAM/HLA-DRB1/FFAR4/FCGR2B/NOD2/IL10/CTAGE3P/SRC/TLR4/LEP/RCN3/TRH/GLP1R/LGR4/DOC2B/RAB11FIP5/TRPM4/DYSF/CADM1/IL33/ADRA2A/GJA1/SFRP1/CD200	40
BP	GO:0032633	interleukin-4 production	8/894	35/18866	0.000185055	0.00371051	0.00280416	CD86/FCER1G/CEBPB/NLRP3/SCGB1A1/HLA-DRB1/HAVCR2/IL33	8
BP	GO:0098751	bone cell development	8/894	35/18866	0.000185055	0.00371051	0.00280416	LILRB1/ZNF385A/TYROBP/FAM20C/KIT/SRC/ANXA2/MEIS1	8
BP	GO:0032835	glomerulus development	11/894	64/18866	0.000188855	0.00377604	0.00285368	PTPRO/PECAM1/VANGL2/SULF2/BMP4/WT1/LGR4/BASP1/LAMB2/ENPEP/NOG	11
BP	GO:0035592	establishment of protein localization to extracellular region	40/894	463/18866	0.000191634	0.00382083	0.00288754	FGR/RHBDF2/POU2F2/IL1RN/TLR8/P2RX7/CACNA1C/NLRP12/PSAP/HDAC9/TLR6/TLR5/NLRP3/S100A12/LRP1/CD14/CRTAM/HLA-DRB1/FFAR4/FCGR2B/NOD2/IL10/CTAGE3P/SRC/TLR4/LEP/RCN3/TRH/GLP1R/LGR4/DOC2B/RAB11FIP5/TRPM4/DYSF/CADM1/IL33/ADRA2A/GJA1/SFRP1/CD200	40
BP	GO:0070304	positive regulation of stress-activated protein kinase signaling cascade	20/894	172/18866	0.00019351	0.00384743	0.00290764	FGD2/PYCARD/PAK1/SCIMP/NCF1/TLR6/VANGL2/RELL2/TNFRSF11A/FCGR2B/NOD2/TRPV4/MIR181B1/TLR4/LEP/APP/MMP8/BMP2/WNT7B/FLT4	20
BP	GO:0050777	negative regulation of immune response	19/894	159/18866	0.000194278	0.00385191	0.00291102	SAMHD1/CD300A/LILRB1/FGL2/ZBTB7B/CCR2/BCL6/HLA-DRB1/APOA2/HMOX1/HAVCR2/FCGR2B/HFE/MIR181B1/IL10/SERPING1/LGALS3/KIR2DL4/IL33	19
BP	GO:0050808	synapse organization	38/894	433/18866	0.000200712	0.00394148	0.00297871	ITGAM/LILRB2/CX3CR1/PTPRO/PALM/ALS2/PLXNB1/C5AR1/IL10RA/CAMK1/PPFIBP2/GPHN/RAB17/FGF13/FCGR2B/LRRK2/IL10/NTNG2/EPHB2/IGF1R/EPHB3/NLGN1/PPFIA4/SPARC/APP/WASF1/SHANK3/ADGRL3/IGSF9B/C1QA/NTRK3/SLITRK5/NTRK1/FLRT3/LAMB2/WNT7B/PTK2/TANC1	38
BP	GO:0046718	viral entry into host cell	17/894	134/18866	0.000202126	0.00394148	0.00297871	CCR5/CD4/CD86/LGALS1/ITGB7/TRIM6/FCN1/HLA-DRB1/CD209/CTSL/CD74/EFNB3/SIGLEC1/NECTIN4/AXL/CAV2/ITGB3	17
BP	GO:0001562	response to protozoan	7/894	27/18866	0.000202127	0.00394148	0.00297871	IRF8/CCDC88B/CLEC7A/SLC11A1/BATF2/IL10/PF4	7
BP	GO:0006516	glycoprotein catabolic process	7/894	27/18866	0.000202127	0.00394148	0.00297871	SGSH/CTSL/CST3/MIR181B1/CELA1/HPSE/ADAMTS9	7
BP	GO:0036037	CD8-positive, alpha-beta T cell activation	7/894	27/18866	0.000202127	0.00394148	0.00297871	VSIR/LILRB1/CLEC4A/ZBTB7B/CRTAM/TNFSF8/HFE	7
BP	GO:0048143	astrocyte activation	7/894	27/18866	0.000202127	0.00394148	0.00297871	C5AR1/LRP1/SMO/MIR181B1/FPR2/APP/C1QA	7
BP	GO:0044409	entry into host	18/894	147/18866	0.000208765	0.00405976	0.0030681	CCR5/CD4/CD86/LGALS1/ITGB7/TRIM6/FCN1/HLA-DRB1/CD209/CTSL/CD74/EFNB3/SRC/SIGLEC1/NECTIN4/AXL/CAV2/ITGB3	18
BP	GO:1904646	cellular response to amyloid-beta	9/894	45/18866	0.000219892	0.00425293	0.00321409	TLR6/LRP1/FCGR2B/CD36/TLR4/IGF1R/FPR2/APP/GJA1	9
BP	GO:0002430	complement receptor mediated signaling pathway	5/894	13/18866	0.000221095	0.00425293	0.00321409	C5AR1/FPR1/CMKLR1/FPR2/C5AR2	5
BP	GO:1902563	regulation of neutrophil activation	5/894	13/18866	0.000221095	0.00425293	0.00321409	ITGAM/CD300A/ITGB2/PTAFR/FCGR2B	5
BP	GO:1903236	regulation of leukocyte tethering or rolling	5/894	13/18866	0.000221095	0.00425293	0.00321409	PTAFR/CCR2/FUT7/ELANE/SELE	5
BP	GO:0015718	monocarboxylic acid transport	20/894	174/18866	0.000226177	0.00433894	0.00327909	SLC6A12/P2RX7/MFSD2A/RXRA/PLA2G4A/TNFRSF11A/AQP9/AVPR1B/SLC16A2/CYP4F2/CD36/ABCC3/CES1/LEP/TRH/SLC16A6/SLC27A6/PLA2G2F/THBS1/PLA2G2C	20
BP	GO:0032720	negative regulation of tumor necrosis factor production	10/894	55/18866	0.000227751	0.00435305	0.00328975	VSIR/CLEC4A/HAVCR2/LILRA4/IL10/TLR4/AXL/C5AR2/TWIST1/LBP	10
BP	GO:0002701	negative regulation of production of molecular mediator of immune response	8/894	36/18866	0.000228139	0.00435305	0.00328975	LILRB1/BCL6/APOA2/HMOX1/FCGR2B/HFE/IL10/IL33	8
BP	GO:0050920	regulation of chemotaxis	24/894	229/18866	0.000234957	0.0044632	0.003373	AIF1/PTPRO/CCR1/C5AR1/CXCR2/CCR2/CXCL10/CSF1R/CD74/MDK/ELANE/TRPV4/CMKLR1/FPR2/C5AR2/PADI2/NTRK3/DYSF/LPAR1/SEMA6D/SERPINE1/THBS1/PTK2/LBP	24
BP	GO:0007249	I-kappaB kinase/NF-kappaB signaling	28/894	286/18866	0.00023517	0.0044632	0.003373	PYCARD/CASP1/CARD16/CX3CR1/S100A4/TLR7/CD4/LGALS1/TLR8/NLRP12/LY96/TRIM6/SECTM1/TLR6/S100A12/TICAM2/CD14/TIFAB/TNFSF10/CTH/HLA-DRB1/HMOX1/CD74/NOD2/CD36/TLR4/LPAR1/GJA1	28
BP	GO:0043123	positive regulation of I-kappaB kinase/NF-kappaB signaling	21/894	188/18866	0.000237504	0.00449548	0.00339739	CASP1/CARD16/CX3CR1/S100A4/CD4/LGALS1/TRIM6/SECTM1/TLR6/S100A12/TICAM2/TNFSF10/CTH/HLA-DRB1/HMOX1/CD74/NOD2/CD36/TLR4/LPAR1/GJA1	21
BP	GO:0002698	negative regulation of immune effector process	16/894	124/18866	0.000253169	0.00477924	0.00361184	CD300A/LILRB1/FGL2/ZBTB7B/CCR2/BCL6/APOA2/HMOX1/HAVCR2/FCGR2B/HFE/IL10/SERPING1/LGALS3/KIR2DL4/IL33	16
BP	GO:0002702	positive regulation of production of molecular mediator of immune response	14/894	100/18866	0.000258249	0.00484244	0.0036596	LILRB1/SCIMP/TNFSF13/TRIM6/FCER1G/NLRP3/FFAR2/CD74/NOD2/CD36/TLR4/KIR2DL4/IL33/CLNK	14
BP	GO:0030194	positive regulation of blood coagulation	7/894	28/18866	0.000258564	0.00484244	0.0036596	F12/PLA2G4A/CD36/TLR4/HPSE/SERPINE1/THBS1	7
BP	GO:1900048	positive regulation of hemostasis	7/894	28/18866	0.000258564	0.00484244	0.0036596	F12/PLA2G4A/CD36/TLR4/HPSE/SERPINE1/THBS1	7
BP	GO:0071692	protein localization to extracellular region	40/894	470/18866	0.000261248	0.00487984	0.00368787	FGR/RHBDF2/POU2F2/IL1RN/TLR8/P2RX7/CACNA1C/NLRP12/PSAP/HDAC9/TLR6/TLR5/NLRP3/S100A12/LRP1/CD14/CRTAM/HLA-DRB1/FFAR4/FCGR2B/NOD2/IL10/CTAGE3P/SRC/TLR4/LEP/RCN3/TRH/GLP1R/LGR4/DOC2B/RAB11FIP5/TRPM4/DYSF/CADM1/IL33/ADRA2A/GJA1/SFRP1/CD200	40
BP	GO:0010863	positive regulation of phospholipase C activity	9/894	46/18866	0.000262021	0.00488144	0.00368908	CD86/PTAFR/RASGRP4/C5AR1/KIT/AVPR1B/SELE/NTRK3/LPAR1	9
BP	GO:0045580	regulation of T cell differentiation	18/894	150/18866	0.000268976	0.00499789	0.00377708	VSIR/LILRB2/LILRB4/CD86/IL12RB1/FGL2/ZBTB7B/SLC46A2/NLRP3/CCR2/CRTAM/VNN1/BCL6/CD74/MDK/BMP4/IL15/TNFSF9	18
BP	GO:0097242	amyloid-beta clearance	8/894	37/18866	0.000279107	0.00515911	0.00389893	ITGAM/ITGB2/C5AR1/MSR1/LRP1/MARCO/CD36/IGF1R	8
BP	GO:1904994	regulation of leukocyte adhesion to vascular endothelial cell	8/894	37/18866	0.000279107	0.00515911	0.00389893	ITGB2/PTAFR/CCR2/KLF4/FUT7/MDK/ELANE/SELE	8
BP	GO:0061041	regulation of wound healing	18/894	151/18866	0.000292156	0.0053863	0.00407062	PRKCD/FCER1G/CLEC7A/F12/PLA2G4A/EPHB2/SERPING1/CD36/TLR4/SERPINB2/HPSE/ANXA2/SERPINE1/ADRA2A/CD109/GJA1/THBS1/PTK2	18
BP	GO:0034127	regulation of MyD88-independent toll-like receptor signaling pathway	4/894	8/18866	0.000300793	0.00551687	0.00416929	LY96/TICAM2/CD14/TLR4	4
BP	GO:0120040	regulation of macrophage proliferation	4/894	8/18866	0.000300793	0.00551687	0.00416929	CSF1R/MIR181B1/IL33/PTK2	4
BP	GO:0071398	cellular response to fatty acid	10/894	57/18866	0.00030868	0.00563241	0.00425661	PTAFR/FFAR2/PID1/PDK4/SRC/SFRP1/APOB/PTGFR/ASS1/PPARGC1A	10
BP	GO:1903556	negative regulation of tumor necrosis factor superfamily cytokine production	10/894	57/18866	0.00030868	0.00563241	0.00425661	VSIR/CLEC4A/HAVCR2/LILRA4/IL10/TLR4/AXL/C5AR2/TWIST1/LBP	10
BP	GO:0007157	heterophilic cell-cell adhesion via plasma membrane cell adhesion molecules	9/894	47/18866	0.000310622	0.00563886	0.00426148	ITGAL/JAML/CRTAM/CD209/NECTIN4/NLGN1/CADM3/SELE/CADM1	9
BP	GO:0043300	regulation of leukocyte degranulation	9/894	47/18866	0.000310622	0.00563886	0.00426148	ITGAM/FGR/CD300A/ITGB2/PTAFR/FCER1G/CCR2/HMOX1/FCGR2B	9
BP	GO:0021675	nerve development	12/894	79/18866	0.000326041	0.00585928	0.00442806	CTSV/TIFAB/MAFB/SULF2/HOXA3/EPHB2/EGR2/HOXA1/LPAR1/NTRK1/HOXB2/HOXB3	12
BP	GO:0050820	positive regulation of coagulation	7/894	29/18866	0.00032701	0.00585928	0.00442806	F12/PLA2G4A/CD36/TLR4/HPSE/SERPINE1/THBS1	7
BP	GO:0060441	epithelial tube branching involved in lung morphogenesis	7/894	29/18866	0.00032701	0.00585928	0.00442806	CTSZ/VANGL2/CTSH/HHIP/SPRY2/BMP4/HOXA5	7
BP	GO:0002693	positive regulation of cellular extravasation	6/894	21/18866	0.000327186	0.00585928	0.00442806	PTAFR/CCR2/FUT7/MDK/ELANE/SELE	6
BP	GO:0061213	positive regulation of mesonephros development	6/894	21/18866	0.000327186	0.00585928	0.00442806	SMO/HOXB7/WT1/LGR4/BASP1/NOG	6
BP	GO:0010812	negative regulation of cell-substrate adhesion	11/894	68/18866	0.000327717	0.00585928	0.00442806	PTPRO/LGALS1/SPOCK1/LRP1/BCL6/HOXA7/CORO2B/SRC/FBLN1/SERPINE1/THBS1	11
BP	GO:0072672	neutrophil extravasation	5/894	14/18866	0.000330542	0.00589494	0.00445501	JAML/PECAM1/FUT7/MDK/PRTN3	5
BP	GO:0032733	positive regulation of interleukin-10 production	8/894	38/18866	0.000339009	0.00601788	0.00454792	PYCARD/LILRA5/FCER1G/CLEC7A/NOD2/HGF/TLR4/TSLP	8
BP	GO:1903531	negative regulation of secretion by cell	19/894	166/18866	0.000339131	0.00601788	0.00454792	TNFRSF1B/CD300A/LILRB1/RHBDF2/NLRP12/HDAC9/CCR2/FFAR4/HMOX1/FCGR2B/LEP/TRH/LGR4/RAB11FIP5/IL33/ADRA2A/GJA1/SFRP1/CD200	19
BP	GO:0030048	actin filament-based movement	18/894	153/18866	0.000343776	0.00608509	0.00459872	TNNI2/MYO7A/KCNQ1/CACNA1C/MYBPC1/KCNE1/SHTN1/KCNJ2/FRMD6/FGF13/KCNE1B/FNBP1L/MYO5C/TRPM4/TNNI3/DES/TNNT1/GJA1	18
BP	GO:0034103	regulation of tissue remodeling	13/894	91/18866	0.000346923	0.00612552	0.00462927	VDR/P2RX7/CSF1R/TNFRSF11A/MDK/CST3/PDK4/SRC/LEP/IL15/SFRP1/ITGB3/FLT4	13
BP	GO:0002886	regulation of myeloid leukocyte mediated immunity	10/894	58/18866	0.000357378	0.00629447	0.00475695	ITGAM/FGR/CD300A/ITGB2/PTAFR/FCER1G/TYROBP/CCR2/HMOX1/FCGR2B	10
BP	GO:1900274	regulation of phospholipase C activity	9/894	48/18866	0.000366437	0.0064377	0.0048652	CD86/PTAFR/RASGRP4/C5AR1/KIT/AVPR1B/SELE/NTRK3/LPAR1	9
BP	GO:1901224	positive regulation of NIK/NF-kappaB signaling	12/894	80/18866	0.000367324	0.0064377	0.0048652	TLR7/TNFSF15/CD86/NLRP12/TLR6/CD14/CARD14/HAVCR2/NOD2/TLR4/APP/MMP8	12
BP	GO:0007586	digestion	17/894	141/18866	0.000372513	0.00651255	0.00492177	VDR/KCNQ1/TYMP/TIFAB/GUCY2C/APOA2/NOD2/CD36/CRACD/TLR4/LEP/TFF3/SGK1/ADRA2A/CHRM3/PTGER3/PPARGC1A	17
BP	GO:0007548	sex differentiation	27/894	280/18866	0.000383766	0.0066928	0.00505798	LFNG/CTSV/CBX2/CEBPB/UTF1/TIFAB/TNFSF10/RHOBTB3/HOXA10/KIT/CST3/HOXA9/SRC/FST/LEP/AXL/AR/WT1/LGR4/BASP1/NTRK1/IRX5/SFRP1/PBX1/BMP5/HOXA11/RXFP2	27
BP	GO:1901136	carbohydrate derivative catabolic process	21/894	195/18866	0.000391278	0.00680708	0.00514435	SAMHD1/PRKCD/PSAP/TYMP/CDA/PDE7B/SGSH/PDE4A/ADA2/CTSL/VCAN/CST3/MIR181B1/NPL/NUDT10/CELA1/HPSE/UPP1/ADAMTS9/SDC2/SDC3	21
BP	GO:0002605	negative regulation of dendritic cell antigen processing and presentation	3/894	4/18866	0.000409241	0.0069828	0.00527715	FGL2/FCGR2B/THBS1	3
BP	GO:0038124	toll-like receptor TLR6:TLR2 signaling pathway	3/894	4/18866	0.000409241	0.0069828	0.00527715	TLR6/CD14/CD36	3
BP	GO:0043315	positive regulation of neutrophil degranulation	3/894	4/18866	0.000409241	0.0069828	0.00527715	ITGAM/ITGB2/PTAFR	3
BP	GO:0071673	positive regulation of smooth muscle cell chemotaxis	3/894	4/18866	0.000409241	0.0069828	0.00527715	AIF1/MDK/LPAR1	3
BP	GO:0110088	hippocampal neuron apoptotic process	3/894	4/18866	0.000409241	0.0069828	0.00527715	ITGAM/CX3CR1/TYROBP	3
BP	GO:0110089	regulation of hippocampal neuron apoptotic process	3/894	4/18866	0.000409241	0.0069828	0.00527715	ITGAM/CX3CR1/TYROBP	3
BP	GO:1902565	positive regulation of neutrophil activation	3/894	4/18866	0.000409241	0.0069828	0.00527715	ITGAM/ITGB2/PTAFR	3
BP	GO:0010758	regulation of macrophage chemotaxis	7/894	30/18866	0.000409248	0.0069828	0.00527715	C5AR1/CSF1R/MDK/TRPV4/CMKLR1/THBS1/PTK2	7
BP	GO:0001658	branching involved in ureteric bud morphogenesis	10/894	59/18866	0.000412312	0.0070121	0.00529929	SMO/BMP4/HOXB7/WT1/WNT6/LGR4/BMP2/PBX1/NOG/HOXA11	10
BP	GO:0050829	defense response to Gram-negative bacterium	12/894	81/18866	0.000412941	0.0070121	0.00529929	MPEG1/PYCARD/CD4/RNASE6/SLC11A1/LYZ/ELANE/FCN2/TLR4/SERPINE1/LBP/CAMP	12
BP	GO:0071496	cellular response to external stimulus	30/894	326/18866	0.000415815	0.00704404	0.00532343	TFEB/CASP1/VDR/AIF1/TLR7/TLR8/P2RX7/MFSD2A/CTSV/TLR5/NUAK2/TNFRSF8/CASP5/FOLR2/KCNJ2/HMOX1/HFE/LRRK2/PDK4/TLR4/LEP/KIF26A/MMP7/BAG3/AXL/CDKN2B/UPP1/IL15/GJA1/SFRP1	30
BP	GO:0030282	bone mineralization	15/894	117/18866	0.000418914	0.00706694	0.00534074	FGR/P2RX7/CCR1/ASGR2/SLC8A1/FAM20C/SGMS2/PHOSPHO1/BMP4/LEP/LGR4/TWIST1/TRPM4/SLC24A3/BMP2	15
BP	GO:0048017	inositol lipid-mediated signaling	21/894	196/18866	0.000419158	0.00706694	0.00534074	FGR/ADAP2/NCF1/PTAFR/PLD2/PLXNB1/KLF4/CSF1R/KIT/HGF/SRC/IGF1R/LEP/IER3/PIRT/PLCH1/TWIST1/PTPN13/NTRK3/NTRK1/PTK2	21
BP	GO:0019935	cyclic-nucleotide-mediated signaling	23/894	224/18866	0.000421306	0.00706958	0.00534273	ADCY7/GPR65/ADGRD1/GPR12/CXCL10/PDE7B/ADGRE3/PDE4A/FFAR4/ADGRE1/CD36/PF4/GLP1R/RGS2/LGR4/ADGRL3/LPAR1/ADRA2A/PTGFR/THBS1/PTGER3/ADRB1/RXFP2	23
BP	GO:0043583	ear development	23/894	224/18866	0.000421306	0.00706958	0.00534273	CDH23/MYO7A/MYCL/KCNQ1/PSAP/VANGL2/CYTL1/TIFAB/PTK7/MAFB/PDZD7/SPRY2/COL2A1/HOXA2/BMP4/EPHB2/SPARC/TWIST1/NTRK3/HOXA1/BMP2/NOG/BMP5	23
BP	GO:0002686	negative regulation of leukocyte migration	9/894	49/18866	0.000430265	0.00714704	0.00540127	CD300A/CD200R1/HOXA7/HMOX1/C5AR2/PADI2/IL33/BMP5/CD200	9
BP	GO:0031532	actin cytoskeleton reorganization	14/894	105/18866	0.000430967	0.00714704	0.00540127	PAK1/HCK/GPR65/PTK7/AUTS2/CSF1R/SYDE1/KIT/MDK/TRPV4/EPS8/NTRK3/CDC42BPA/THSD7A	14
BP	GO:0044070	regulation of anion transport	14/894	105/18866	0.000430967	0.00714704	0.00540127	SLC43A2/PRKCD/P2RX7/PTAFR/CEBPB/TNFRSF11A/AVPR1B/CYP4F2/GABRE/CES1/LEP/TRH/RGS2/THBS1	14
BP	GO:0045621	positive regulation of lymphocyte differentiation	14/894	105/18866	0.000430967	0.00714704	0.00540127	VSIR/LILRB2/LILRB4/CD86/IL12RB1/ZBTB7B/NLRP3/VNN1/BCL6/CD74/MDK/AXL/IL15/TNFSF9	14
BP	GO:0032928	regulation of superoxide anion generation	6/894	22/18866	0.000431964	0.00714704	0.00540127	ITGAM/ITGB2/PRKCD/TYROBP/CLEC7A/FPR2	6
BP	GO:0050765	negative regulation of phagocytosis	6/894	22/18866	0.000431964	0.00714704	0.00540127	CD300A/CD300LF/FCGR2B/MIR181B1/DYSF/PRTN3	6
BP	GO:0045665	negative regulation of neuron differentiation	23/894	225/18866	0.000448791	0.00740819	0.00559863	CTSZ/PTPRO/LGALS1/SPOCK1/LRP1/FGF13/EFNB3/TRPV4/ISL2/LRRK2/HOXA2/RTN4R/EPHB2/SIX3/NLGN1/PTPRG/APP/LPAR1/MEIS1/SEMA6D/PBX1/PTK2/CRMP1	23
BP	GO:0001822	kidney development	27/894	283/18866	0.000453676	0.00747145	0.00564644	PTPRO/UPK3A/PECAM1/VANGL2/CXCR2/CTSH/IRX1/SMO/SULF2/LRRK2/BMP4/HOXB7/ALDH1A2/WT1/WNT6/LGR4/BASP1/SFRP1/LAMB2/BMP2/WNT7B/PBX1/EPCAM/ENPEP/NOG/ASS1/HOXA11	27
BP	GO:0010721	negative regulation of cell development	31/894	343/18866	0.000457598	0.0075186	0.00568207	LILRB1/PAK1/CTSZ/PTPRO/LGALS1/SPOCK1/LRP1/FGF13/EFNB3/DLL3/TRPV4/MIR181B1/ISL2/LRRK2/HOXA2/RTN4R/EPHB2/SIX3/NLGN1/PTPRG/FBLN1/RGS2/APP/NTRK3/LPAR1/MEIS1/SEMA6D/PBX1/PTK2/NOG/CRMP1	31
BP	GO:1903428	positive regulation of reactive oxygen species biosynthetic process	10/894	60/18866	0.000474087	0.00777152	0.00587321	ITGB2/AIF1/TLR6/CLEC7A/KLF4/MIR181B1/CD36/TLR4/MMP8/ASS1	10
BP	GO:0002281	macrophage activation involved in immune response	5/894	15/18866	0.000476542	0.007779	0.00587887	TYROBP/HAVCR2/DYSF/IL33/LBP	5
BP	GO:0002218	activation of innate immune response	17/894	144/18866	0.000477066	0.007779	0.00587887	PYCARD/PAK1/HCK/LILRA2/PRKCD/CLEC4A/NLRC4/FCER1G/FFAR2/FCN1/AIM2/CD209/CLEC10A/SRC/TLR4/CLEC4C/MUC19	17
BP	GO:0008037	cell recognition	23/894	226/18866	0.000477831	0.007779	0.00587887	PECAM1/FCN1/CLEC7A/CRTAM/FOLR2/NEXN/HAVCR2/CD209/CATSPER1/VCAN/EFNB3/IZUMO1/FCN2/EPHB2/CD36/PRSS37/EPHB3/LGALS3/FOLR3/ACR/APP/CADM1/IGLL1	23
BP	GO:0030278	regulation of ossification	22/894	212/18866	0.000481521	0.00782114	0.00591071	P2RX7/CCR1/SLC8A1/CEBPB/FFAR4/FAM20C/SGMS2/PHOSPHO1/MDK/HOXA2/BMP4/HGF/EGR2/TWIST1/TRPM4/SFRP1/BMP2/WNT7B/PBX1/PTK2/NOG/IGFBP5	22
BP	GO:0046850	regulation of bone remodeling	9/894	50/18866	0.00050296	0.00815071	0.00615978	P2RX7/CSF1R/TNFRSF11A/MDK/PDK4/SRC/LEP/SFRP1/ITGB3	9
BP	GO:0002828	regulation of type 2 immune response	7/894	31/18866	0.000507205	0.00818214	0.00618353	CD86/NLRP3/CCR2/BCL6/CD74/NOD2/IL33	7
BP	GO:1903792	negative regulation of anion transport	7/894	31/18866	0.000507205	0.00818214	0.00618353	SLC43A2/CYP4F2/GABRE/LEP/TRH/RGS2/THBS1	7
BP	GO:0019933	cAMP-mediated signaling	21/894	199/18866	0.000513449	0.00826408	0.00624546	ADCY7/GPR65/ADGRD1/GPR12/CXCL10/PDE7B/ADGRE3/PDE4A/FFAR4/ADGRE1/PF4/GLP1R/RGS2/LGR4/ADGRL3/LPAR1/ADRA2A/PTGFR/PTGER3/ADRB1/RXFP2	21
BP	GO:0002579	positive regulation of antigen processing and presentation	4/894	9/18866	0.000521121	0.0083309	0.00629595	PYCARD/SLC11A1/CD74/NOD2	4
BP	GO:0031666	positive regulation of lipopolysaccharide-mediated signaling pathway	4/894	9/18866	0.000521121	0.0083309	0.00629595	LY86/CD180/SCIMP/LY96	4
BP	GO:0060907	positive regulation of macrophage cytokine production	4/894	9/18866	0.000521121	0.0083309	0.00629595	LILRB1/CD74/CD36/TLR4	4
BP	GO:0003073	regulation of systemic arterial blood pressure	13/894	95/18866	0.000530639	0.00846399	0.00639654	CTSZ/PTPRO/KLK1/CPA3/CORO2B/AVPR1B/CYP4F2/CES1/AR/TNNI3/GJA1/ENPEP/ADRB1	13
BP	GO:0090303	positive regulation of wound healing	10/894	61/18866	0.000543347	0.00864726	0.00653504	CLEC7A/F12/PLA2G4A/CD36/TLR4/HPSE/SERPINE1/ADRA2A/THBS1/PTK2	10
BP	GO:2000377	regulation of reactive oxygen species metabolic process	21/894	200/18866	0.000548733	0.00871343	0.00658505	ITGAM/ITGB2/CX3CR1/AIF1/PRKCD/TLR6/TYROBP/CLEC7A/KLF4/MIR181B1/PID1/IL10/CD36/TLR4/LEP/FPR2/SLC18A2/MMP8/THBS1/ASS1/CYP1B1	21
BP	GO:0010466	negative regulation of peptidase activity	26/894	272/18866	0.000557316	0.00882998	0.00667313	CARD16/SPINT1/SPOCK1/SERPINI2/LRP1/KLF4/NAIP/CARD17/CST3/RECK/SERPING1/HGF/SRC/SERPINB2/SERPINB6/CSTA/SERPINA1/APP/ANXA2/CST7/SERPINE1/SPINK2/CD109/THBS1/DPEP1/ANXA8	26
BP	GO:0046631	alpha-beta T cell activation	17/894	146/18866	0.000560029	0.00885152	0.00668941	VSIR/CD300A/LILRB1/CD86/IL12RB1/CLEC4A/PSAP/ZBTB7B/NLRP3/CCR2/CRTAM/BCL6/TNFSF8/FUT7/CTSL/HFE/IL15	17
BP	GO:0072010	glomerular epithelium development	6/894	23/18866	0.00056117	0.00885152	0.00668941	PTPRO/PECAM1/BMP4/WT1/BASP1/LAMB2	6
BP	GO:0007229	integrin-mediated signaling pathway	14/894	108/18866	0.00057582	0.00904241	0.00683367	ITGAX/ITGAL/ITGAM/FGR/ITGB2/HCK/ITGB7/ITGA7/FCER1G/TYROBP/SRC/DST/ITGB3/PTK2	14
BP	GO:0032526	response to retinoic acid	14/894	108/18866	0.00057582	0.00904241	0.00683367	IGF2R/RXRA/CTSH/PTK7/KLF4/HOXA2/LEP/ALDH1A2/WNT6/PTGES/NTRK3/GJA1/WNT7B/IGFBP2	14
BP	GO:0010951	negative regulation of endopeptidase activity	25/894	258/18866	0.000578167	0.00905923	0.00684638	CARD16/SPINT1/SPOCK1/SERPINI2/KLF4/NAIP/CARD17/CST3/RECK/SERPING1/HGF/SRC/SERPINB2/SERPINB6/CSTA/SERPINA1/APP/ANXA2/CST7/SERPINE1/SPINK2/CD109/THBS1/DPEP1/ANXA8	25
BP	GO:0008217	regulation of blood pressure	20/894	187/18866	0.000582142	0.00910141	0.00687826	CTSZ/PTPRO/ACSM3/PTAFR/SCPEP1/KLK1/CPA3/HMOX1/CORO2B/AVPR1B/CYP4F2/CES1/LEP/AR/GLP1R/SGK1/TNNI3/GJA1/ENPEP/ADRB1	20
BP	GO:0038083	peptidyl-tyrosine autophosphorylation	8/894	41/18866	0.000584116	0.00911222	0.00688642	FGR/HCK/SLA/SRC/IGF1R/NTRK1/BMX/PTK2	8
BP	GO:1903522	regulation of blood circulation	28/894	303/18866	0.000597449	0.00929976	0.00702816	RYR3/KCNQ1/CACNA1C/PTAFR/SLC8A1/KCNE1/CACNA2D3/KCNJ2/FGF13/KCNE1B/AVPR1B/FXYD6/SLC4A3/LEP/RYR1/GLP1R/RGS2/CACNA2D4/KCNIP3/TRPM4/BVES/TNNI3/DES/IRX5/ADRA2A/GJA1/CHRM3/ADRB1	28
BP	GO:0007189	adenylate cyclase-activating G protein-coupled receptor signaling pathway	17/894	147/18866	0.000605963	0.00941166	0.00711272	ADCY7/GPR65/ADGRD1/GPR12/CXCL10/ADGRE3/ADGRE1/PF4/GLP1R/LGR4/ADGRL3/LPAR1/ADRA2A/PTGFR/PTGER3/ADRB1/RXFP2	17
BP	GO:0097191	extrinsic apoptotic signaling pathway	23/894	230/18866	0.000611048	0.00944927	0.00714115	TNFRSF1B/PYCARD/P2RX7/BCL2A1/TNFSF10/SORT1/HMOX1/COL2A1/TNFSF12/BMP4/HGF/SRC/BAG3/LGALS3/AR/PF4/IL33/SERPINE1/SFRP1/CD70/TRPS1/THBS1/BMP5	23
BP	GO:0098657	import into cell	23/894	230/18866	0.000611048	0.00944927	0.00714115	SLC43A2/DNM1/SLC12A8/SLC8A1/IL10RA/MX2/SLC9A9/FOLR2/KCNJ2/HFE/TRPV4/SLC22A1/SLC16A2/SLC12A3/CD36/ATP12A/SLC18A2/RGS2/SLC7A2/TRPM4/KCNJ6/THBS1/ITGB3	23
BP	GO:0072078	nephron tubule morphogenesis	11/894	73/18866	0.000613502	0.0094666	0.00715424	IRX1/SMO/BMP4/HOXB7/WT1/WNT6/LGR4/BMP2/PBX1/NOG/HOXA11	11
BP	GO:0031345	negative regulation of cell projection organization	20/894	188/18866	0.00062317	0.00959492	0.00725122	CTSZ/PTPRO/LGALS1/PRKCD/SPOCK1/LRP1/FGF13/SPRY2/EFNB3/TRPV4/LRRK2/RTN4R/EPHB2/NLGN1/PTPRG/ARHGAP24/LPAR1/SEMA6D/PTK2/CRMP1	20
BP	GO:0031644	regulation of nervous system process	17/894	148/18866	0.000655093	0.0100646	0.00760619	ITGAX/TNFRSF1B/PTAFR/ACP3/GPR35/TYMP/LRRK2/IL10/HGF/SRC/NLGN1/PARD3/APP/SHANK3/EGR2/IGSF9B/CST7	17
BP	GO:0002830	positive regulation of type 2 immune response	5/894	16/18866	0.000666243	0.0101699	0.00768574	CD86/NLRP3/CD74/NOD2/IL33	5
BP	GO:0050710	negative regulation of cytokine secretion	5/894	16/18866	0.000666243	0.0101699	0.00768574	NLRP12/HDAC9/FFAR4/FCGR2B/LGR4	5
BP	GO:0051770	positive regulation of nitric-oxide synthase biosynthetic process	5/894	16/18866	0.000666243	0.0101699	0.00768574	FCER2/NOD2/LRRK2/TLR4/IL33	5
BP	GO:0001912	positive regulation of leukocyte mediated cytotoxicity	9/894	52/18866	0.000678645	0.0102928	0.00777862	ITGAM/CD1D/IL12RB1/P2RX7/CD1A/TYROBP/CRTAM/CD1C/CADM1	9
BP	GO:0002704	negative regulation of leukocyte mediated immunity	9/894	52/18866	0.000678645	0.0102928	0.00777862	CD300A/LILRB1/CCR2/BCL6/HMOX1/HAVCR2/FCGR2B/HFE/KIR2DL4	9
BP	GO:0060425	lung morphogenesis	9/894	52/18866	0.000678645	0.0102928	0.00777862	CTSZ/VANGL2/CTSH/HHIP/SPRY2/BMP4/HOXA5/WNT7B/NOG	9
BP	GO:1901653	cellular response to peptide	34/894	398/18866	0.000687889	0.0104107	0.00786777	PAK1/PRKCD/RAB31/ZBTB7B/HDAC9/TLR6/ADCY7/GNRHR/LRP1/KLF4/PRLR/GDF15/FUT7/FCGR2B/NOD2/PID1/PDK4/G6PC/ECHDC3/CD36/SRC/TLR4/IGF1R/LEP/CAMK2A/FPR2/GLP1R/APP/CAV2/IGF2/GJA1/MAS1/PTK2/ASS1	34
BP	GO:0048246	macrophage chemotaxis	8/894	42/18866	0.000691983	0.0104282	0.00788099	C5AR1/CSF1R/MDK/TRPV4/LGALS3/CMKLR1/THBS1/PTK2	8
BP	GO:1902622	regulation of neutrophil migration	8/894	42/18866	0.000691983	0.0104282	0.00788099	C5AR1/CXCR2/FUT7/CD74/MDK/C5AR2/DYSF/LBP	8
BP	GO:0002821	positive regulation of adaptive immune response	14/894	110/18866	0.000693784	0.0104332	0.00788476	PYCARD/CD4/TNFSF13/CD1D/IL12RB1/P2RX7/CD1A/FCER1G/NLRP3/CCR2/SLC11A1/PLA2G4A/CD1C/FCER2	14
BP	GO:0050708	regulation of protein secretion	31/894	352/18866	0.000706821	0.0105911	0.00800409	FGR/RHBDF2/TLR8/P2RX7/CACNA1C/NLRP12/HDAC9/TLR6/TLR5/LRP1/CD14/CRTAM/HLA-DRB1/FFAR4/FCGR2B/IL10/SRC/TLR4/LEP/TRH/GLP1R/LGR4/DOC2B/RAB11FIP5/TRPM4/CADM1/IL33/ADRA2A/GJA1/SFRP1/CD200	31
BP	GO:0003018	vascular process in circulatory system	20/894	190/18866	0.000712779	0.0105911	0.00800409	HTR7/KCNMB1/MFSD2A/PTAFR/SLC8A1/SCPEP1/CXCR2/HMOX1/TRPV4/AVPR1B/SLC22A1/CD36/SRC/LEP/RGS2/TRPM4/ADRA2A/GJA1/CHRM3/ADRB1	20
BP	GO:0070252	actin-mediated cell contraction	15/894	123/18866	0.000715279	0.0105911	0.00800409	TNNI2/KCNQ1/CACNA1C/MYBPC1/KCNE1/SHTN1/KCNJ2/FRMD6/FGF13/KCNE1B/TRPM4/TNNI3/DES/TNNT1/GJA1	15
BP	GO:0001657	ureteric bud development	13/894	98/18866	0.000717304	0.0105911	0.00800409	SMO/BMP4/HOXB7/WT1/WNT6/LGR4/BASP1/SFRP1/BMP2/PBX1/EPCAM/NOG/HOXA11	13
BP	GO:0002407	dendritic cell chemotaxis	6/894	24/18866	0.000718486	0.0105911	0.00800409	CCR5/CCR1/CXCR2/CCR2/CXCR1/TRPM4	6
BP	GO:0002438	acute inflammatory response to antigenic stimulus	6/894	24/18866	0.000718486	0.0105911	0.00800409	IL31RA/FCER1G/CXCR2/FUT7/FCGR2B/ELANE	6
BP	GO:0002719	negative regulation of cytokine production involved in immune response	6/894	24/18866	0.000718486	0.0105911	0.00800409	LILRB1/BCL6/APOA2/HMOX1/HFE/IL10	6
BP	GO:0032753	positive regulation of interleukin-4 production	6/894	24/18866	0.000718486	0.0105911	0.00800409	CD86/FCER1G/CEBPB/NLRP3/HAVCR2/IL33	6
BP	GO:0032891	negative regulation of organic acid transport	6/894	24/18866	0.000718486	0.0105911	0.00800409	SLC43A2/CYP4F2/LEP/TRH/RGS2/THBS1	6
BP	GO:0007193	adenylate cyclase-inhibiting G protein-coupled receptor signaling pathway	12/894	86/18866	0.000719206	0.0105911	0.00800409	PALM/PSAP/ADCY7/MARCO/SSTR2/HTR1F/FPR2/RGS2/LPAR1/ADRA2A/CHRM3/RXFP2	12
BP	GO:0042063	gliogenesis	28/894	307/18866	0.000733427	0.0107782	0.00814546	TNFRSF1B/CX3CR1/SPINT1/C5AR1/ADAM22/S100A9/CCR2/S100A8/LRP1/CSF1R/SMO/MDK/MIR181B1/GCM2/TLR4/FPR2/PARD3/APP/EGR2/C1QA/NTRK3/APCDD1/LPAR1/IL33/LAMC3/LAMB2/BMP2/NOG	28
BP	GO:0072001	renal system development	27/894	292/18866	0.00073505	0.0107797	0.00814662	PTPRO/UPK3A/PECAM1/VANGL2/CXCR2/CTSH/IRX1/SMO/SULF2/LRRK2/BMP4/HOXB7/ALDH1A2/WT1/WNT6/LGR4/BASP1/SFRP1/LAMB2/BMP2/WNT7B/PBX1/EPCAM/ENPEP/NOG/ASS1/HOXA11	27
BP	GO:0010955	negative regulation of protein processing	7/894	33/18866	0.000758699	0.011058	0.00835692	CARD16/CTSZ/LRRK2/IL1R2/CST7/SERPINE1/THBS1	7
BP	GO:0090022	regulation of neutrophil chemotaxis	7/894	33/18866	0.000758699	0.011058	0.00835692	C5AR1/CXCR2/CD74/MDK/C5AR2/DYSF/LBP	7
BP	GO:1903318	negative regulation of protein maturation	7/894	33/18866	0.000758699	0.011058	0.00835692	CARD16/CTSZ/LRRK2/IL1R2/CST7/SERPINE1/THBS1	7
BP	GO:0050730	regulation of peptidyl-tyrosine phosphorylation	25/894	263/18866	0.000764903	0.0111256	0.008408	MVP/CD300A/ITGB2/CD4/PRKCD/IL31RA/NCF1/PECAM1/LILRA5/FCGR1A/CSF1R/CD74/KIT/HGF/CD36/SRC/LEP/IL15/TGFA/APP/IGF2/ADRA2A/SFRP1/ITGB3/TSLP	25
BP	GO:0031100	animal organ regeneration	11/894	75/18866	0.000774974	0.0112261	0.00848393	IGF2R/C5AR1/CEBPB/NNMT/APOA2/HMOX1/HFE/SULF2/IL10/HGF/AXL	11
BP	GO:0072088	nephron epithelium morphogenesis	11/894	75/18866	0.000774974	0.0112261	0.00848393	IRX1/SMO/BMP4/HOXB7/WT1/WNT6/LGR4/BMP2/PBX1/NOG/HOXA11	11
BP	GO:0050830	defense response to Gram-positive bacterium	13/894	99/18866	0.000790661	0.0113836	0.00860298	MPEG1/FGR/RNASE6/P2RX7/C5AR1/NLRP3/LYZ/TNFSF8/HAVCR2/FCN2/CD36/LBP/CAMP	13
BP	GO:0072163	mesonephric epithelium development	13/894	99/18866	0.000790661	0.0113836	0.00860298	SMO/BMP4/HOXB7/WT1/WNT6/LGR4/BASP1/SFRP1/BMP2/PBX1/EPCAM/NOG/HOXA11	13
BP	GO:0072164	mesonephric tubule development	13/894	99/18866	0.000790661	0.0113836	0.00860298	SMO/BMP4/HOXB7/WT1/WNT6/LGR4/BASP1/SFRP1/BMP2/PBX1/EPCAM/NOG/HOXA11	13
BP	GO:0031960	response to corticosteroid	18/894	164/18866	0.000793178	0.0113967	0.0086129	AIF1/IL1RN/PTAFR/CTSV/AANAT/SCGB1A1/CYBB/SSTR2/APOA2/MDK/IL10/SRC/SPARC/HNMT/NTRK3/WNT7B/IGFBP2/ASS1	18
BP	GO:0048013	ephrin receptor signaling pathway	12/894	87/18866	0.000799018	0.0114574	0.00865879	PAK1/DNM1/MMP2/EFNB3/EPHB2/SRC/EPHB3/NTRK3/ARHGEF28/NTRK1/SDC2/PTK2	12
BP	GO:0060135	maternal process involved in female pregnancy	10/894	64/18866	0.000803063	0.0114922	0.00868508	VDR/CTSV/RXRA/STOX2/HAVCR2/MMP7/AR/RGS2/TPPP3/GJA1	10
BP	GO:0035637	multicellular organismal signaling	21/894	206/18866	0.000807941	0.0115388	0.00872026	RYR3/KCNQ1/CACNA1C/GPR35/SLC8A1/KCNE1/TYMP/OTOA/CACNA2D3/CLCN1/KCNJ2/KCNE1B/FXYD6/SLC4A3/RYR1/CACNA2D4/KCNIP3/TRPM4/NTRK3/SCN9A/GJA1	21
BP	GO:0150077	regulation of neuroinflammatory response	8/894	43/18866	0.000815331	0.0116209	0.00878235	TNFRSF1B/CD200R1/MIR181B1/LRRK2/MMP8/CST7/IL33/CD200	8
BP	GO:0045444	fat cell differentiation	23/894	235/18866	0.000822153	0.0116582	0.00881053	ZNF385A/ZBTB7B/CEBPB/FFAR2/KLF4/MAFB/SORT1/FFAR4/TRPV4/LEP/CMKLR1/RGS2/EGR2/ZBTB7C/TRPM4/LAMB3/DYSF/SFRP1/RUNX1T1/BMP2/PRDM16/ADRB1/PPARGC1A	23
BP	GO:1903706	regulation of hemopoiesis	40/894	498/18866	0.000822303	0.0116582	0.00881053	VSIR/LILRB2/LILRB4/LILRB1/CD4/CD86/IL12RB1/FGL2/CD101/CCR1/ZBTB7B/SLC46A2/TYROBP/CEBPB/NLRP3/CCR2/CRTAM/MAFB/VNN1/BCL6/HLA-DRB1/HOXA7/FCGR2B/CD74/MDK/HOXA9/BMP4/MPL/TLR4/HOXA5/LGALS3/AXL/PF4/IL15/TNFSF9/NFAM1/RAB7B/MEIS1/SFRP1/THBS1	40
BP	GO:0007015	actin filament organization	36/894	434/18866	0.000830734	0.0116582	0.00881053	PYCARD/PAK1/AIF1/HCK/COTL1/PRKCD/MYO7A/ARHGEF10L/CDC42EP3/GPR65/CYRIA/SHTN1/RHOBTB3/CDC42EP1/GAS7/CORO2B/CAPG/TRPV4/EPS8/SRC/CRACD/GAS2L3/AIF1L/MYO5C/WASF1/SHANK3/PACSIN1/MARCKS/CGNL1/LPAR1/FAM171A1/ENAH/KIRREL1/SFRP1/PLS3/COBL	36
BP	GO:0034329	cell junction assembly	36/894	434/18866	0.000830734	0.0116582	0.00881053	PTPRO/PECAM1/GPBAR1/PLXNB1/LRP1/RAB17/MPP7/FGF13/ZNF703/CORO2B/TRPV4/CLDN23/NTNG2/EPHB2/SRC/EPB41L3/EPHB3/NLGN1/PARD3/DST/APP/SHANK3/ADGRL3/LAMB3/NTRK3/FLNC/SLITRK5/NTRK1/CLDN10/FLRT3/GJA1/SFRP1/LAMC1/THBS1/PTK2/CDH11	36
BP	GO:0002887	negative regulation of myeloid leukocyte mediated immunity	4/894	10/18866	0.000836015	0.0116582	0.00881053	CD300A/CCR2/HMOX1/FCGR2B	4
BP	GO:0046598	positive regulation of viral entry into host cell	4/894	10/18866	0.000836015	0.0116582	0.00881053	CD4/LGALS1/HLA-DRB1/CD74	4
BP	GO:0070391	response to lipoteichoic acid	4/894	10/18866	0.000836015	0.0116582	0.00881053	CD14/CD36/TLR4/LBP	4
BP	GO:0071223	cellular response to lipoteichoic acid	4/894	10/18866	0.000836015	0.0116582	0.00881053	CD14/CD36/TLR4/LBP	4
BP	GO:0071313	cellular response to caffeine	4/894	10/18866	0.000836015	0.0116582	0.00881053	RYR3/SLC8A1/RYR1/PPARGC1A	4
BP	GO:0075294	positive regulation by symbiont of entry into host	4/894	10/18866	0.000836015	0.0116582	0.00881053	CD4/LGALS1/HLA-DRB1/CD74	4
BP	GO:0090673	endothelial cell-matrix adhesion	4/894	10/18866	0.000836015	0.0116582	0.00881053	PECAM1/FUT1/RIN2/ADAMTS9	4
BP	GO:0035270	endocrine system development	15/894	125/18866	0.000847196	0.011791	0.00891086	SMO/MDK/HOXA3/BMP4/GCM2/HOXA5/SIX3/ALDH1A2/ONECUT2/WT1/BMP2/PBX1/HOXB3/NOG/BMP5	15
BP	GO:0045765	regulation of angiogenesis	34/894	403/18866	0.000855154	0.0118784	0.00897696	ITGAX/ITGB2/CX3CR1/HTATIP2/HDAC9/C5AR1/CXCR2/CCR2/CTSH/KLF4/CXCL10/CYBB/HMOX1/CCR3/SPRY2/MDK/FUT1/MIR181B1/TMIGD2/TNFSF12/IL10/RECK/HGF/LEP/HOXA5/CELA1/SPARC/PF4/TWIST1/SERPINE1/ADAMTS9/SFRP1/THBS1/CYP1B1	34
BP	GO:0050768	negative regulation of neurogenesis	27/894	295/18866	0.000857936	0.0118938	0.00898857	CTSZ/PTPRO/LGALS1/SPOCK1/LRP1/FGF13/EFNB3/DLL3/TRPV4/MIR181B1/ISL2/LRRK2/HOXA2/RTN4R/EPHB2/SIX3/NLGN1/PTPRG/APP/NTRK3/LPAR1/MEIS1/SEMA6D/PBX1/PTK2/NOG/CRMP1	27
BP	GO:0035282	segmentation	13/894	100/18866	0.000870216	0.0120405	0.00909946	LFNG/TIFAB/MAFB/IRX1/DLL3/HOXA2/BMP4/ALDH1A2/WT1/EGR2/BASP1/SFRP1/COBL	13
BP	GO:0009620	response to fungus	9/894	54/18866	0.000901451	0.0123197	0.00931046	SCIMP/COTL1/S100A9/S100A8/CLEC7A/S100A12/MPO/ELANE/TLR4	9
BP	GO:0044764	multi-organism cellular process	5/894	17/18866	0.00090725	0.0123197	0.00931046	CCR5/CD4/CTSL/SIGLEC1/CAV2	5
BP	GO:0060644	mammary gland epithelial cell differentiation	5/894	17/18866	0.00090725	0.0123197	0.00931046	CEBPB/PRLR/SMO/ZNF703/HOXA5	5
BP	GO:0097067	cellular response to thyroid hormone stimulus	5/894	17/18866	0.00090725	0.0123197	0.00931046	CTSS/CTSH/CTSL/KIT/PPARGC1A	5
BP	GO:0032647	regulation of interferon-alpha production	6/894	25/18866	0.000907835	0.0123197	0.00931046	TLR7/TLR8/HAVCR2/LILRA4/IL10/TLR4	6
BP	GO:0034162	toll-like receptor 9 signaling pathway	6/894	25/18866	0.000907835	0.0123197	0.00931046	UNC93B1/TLR7/TLR8/HAVCR2/LILRA4/RAB7B	6
BP	GO:0060669	embryonic placenta morphogenesis	6/894	25/18866	0.000907835	0.0123197	0.00931046	SPINT1/ST14/IL10/IGF2/WNT7B/BMP5	6
BP	GO:0007009	plasma membrane organization	14/894	113/18866	0.000908709	0.0123197	0.00931046	PRKCD/P2RX7/PSAP/MYOF/S100A9/XKR7/EPB41L3/FNBP1L/AR/OTOF/PACSIN1/DYSF/CAV2/PLSCR4	14
BP	GO:0032963	collagen metabolic process	14/894	113/18866	0.000908709	0.0123197	0.00931046	VSIR/CTSD/CTSS/P2RX7/MMP2/CTSL/CST3/BMP4/MRC2/ADAMTS3/RCN3/MMP7/MMP8/PRTN3	14
BP	GO:0031646	positive regulation of nervous system process	10/894	65/18866	0.000909487	0.0123197	0.00931046	ITGAX/TNFRSF1B/PTAFR/HGF/NLGN1/PARD3/SHANK3/EGR2/IGSF9B/CST7	10
BP	GO:0060675	ureteric bud morphogenesis	10/894	65/18866	0.000909487	0.0123197	0.00931046	SMO/BMP4/HOXB7/WT1/WNT6/LGR4/BMP2/PBX1/NOG/HOXA11	10
BP	GO:0032814	regulation of natural killer cell activation	7/894	34/18866	0.000916799	0.0123716	0.00934962	FGR/TYROBP/HAVCR2/LEP/AXL/IL15/CLNK	7
BP	GO:0050715	positive regulation of cytokine secretion	7/894	34/18866	0.000916799	0.0123716	0.00934962	FGR/P2RX7/CD14/CRTAM/IL10/SRC/CADM1	7
BP	GO:0032872	regulation of stress-activated MAPK cascade	23/894	237/18866	0.000922813	0.0124291	0.0093931	FGD2/PYCARD/PAK1/SCIMP/NCF1/TLR6/VANGL2/RELL2/TNFRSF11A/FCGR2B/NOD2/TRPV4/MIR181B1/HGF/TLR4/IGF1R/LEP/APP/MMP8/SFRP1/BMP2/WNT7B/FLT4	23
BP	GO:0001913	T cell mediated cytotoxicity	8/894	44/18866	0.000955729	0.0128082	0.00967963	LILRB1/CD1D/IL12RB1/P2RX7/CD1A/CTSH/CD1C/FCGR2B	8
BP	GO:0042088	T-helper 1 type immune response	8/894	44/18866	0.000955729	0.0128082	0.00967963	IL12RB1/CCR2/SLC11A1/PLA2G4A/HLA-DRB1/HAVCR2/TLR4/IL33	8
BP	GO:0002792	negative regulation of peptide secretion	13/894	101/18866	0.000956377	0.0128082	0.00967963	RHBDF2/NLRP12/HDAC9/FFAR4/FCGR2B/CD74/LEP/LGR4/RAB11FIP5/IL33/ADRA2A/SFRP1/CD200	13
BP	GO:0061333	renal tubule morphogenesis	11/894	77/18866	0.00097021	0.0129012	0.00974986	IRX1/SMO/BMP4/HOXB7/WT1/WNT6/LGR4/BMP2/PBX1/NOG/HOXA11	11
BP	GO:0072028	nephron morphogenesis	11/894	77/18866	0.00097021	0.0129012	0.00974986	IRX1/SMO/BMP4/HOXB7/WT1/WNT6/LGR4/BMP2/PBX1/NOG/HOXA11	11
BP	GO:0007356	thorax and anterior abdomen determination	3/894	5/18866	0.000986944	0.0129012	0.00974986	TIFAB/WT1/BASP1	3
BP	GO:0007386	compartment pattern specification	3/894	5/18866	0.000986944	0.0129012	0.00974986	LFNG/DLL3/PBX3	3
BP	GO:0014900	muscle hyperplasia	3/894	5/18866	0.000986944	0.0129012	0.00974986	AIF1/KLF4/HMOX1	3
BP	GO:0032687	negative regulation of interferon-alpha production	3/894	5/18866	0.000986944	0.0129012	0.00974986	HAVCR2/LILRA4/IL10	3
BP	GO:0032763	regulation of mast cell cytokine production	3/894	5/18866	0.000986944	0.0129012	0.00974986	FCER1G/BCL6/HMOX1	3
BP	GO:0048006	antigen processing and presentation, endogenous lipid antigen via MHC class Ib	3/894	5/18866	0.000986944	0.0129012	0.00974986	CD1D/CD1A/CD1C	3
BP	GO:0048170	positive regulation of long-term neuronal synaptic plasticity	3/894	5/18866	0.000986944	0.0129012	0.00974986	KIT/EPHB2/SHANK3	3
BP	GO:0048677	axon extension involved in regeneration	3/894	5/18866	0.000986944	0.0129012	0.00974986	LRP1/NTRK3/LAMB2	3
BP	GO:0048682	sprouting of injured axon	3/894	5/18866	0.000986944	0.0129012	0.00974986	LRP1/NTRK3/LAMB2	3
BP	GO:0071611	granulocyte colony-stimulating factor production	3/894	5/18866	0.000986944	0.0129012	0.00974986	LILRA2/HAVCR2/TSLP	3
BP	GO:0071895	odontoblast differentiation	3/894	5/18866	0.000986944	0.0129012	0.00974986	CEBPB/FAM20C/SERPINE1	3
BP	GO:0014066	regulation of phosphatidylinositol 3-kinase signaling	15/894	127/18866	0.00099916	0.0130368	0.0098524	FGR/NCF1/PLXNB1/KLF4/KIT/HGF/SRC/IGF1R/LEP/IER3/TWIST1/PTPN13/NTRK3/NTRK1/PTK2	15
BP	GO:0072171	mesonephric tubule morphogenesis	10/894	66/18866	0.00102721	0.0133575	0.0100947	SMO/BMP4/HOXB7/WT1/WNT6/LGR4/BMP2/PBX1/NOG/HOXA11	10
BP	GO:0010977	negative regulation of neuron projection development	17/894	154/18866	0.0010275	0.0133575	0.0100947	CTSZ/PTPRO/LGALS1/SPOCK1/LRP1/FGF13/EFNB3/TRPV4/LRRK2/RTN4R/EPHB2/NLGN1/PTPRG/LPAR1/SEMA6D/PTK2/CRMP1	17
BP	GO:0030199	collagen fibril organization	9/894	55/18866	0.00103326	0.0133924	0.0101211	LOXL4/COL14A1/COL2A1/AEBP1/ADAMTS3/PXDN/ANXA2/LOXL1/CYP1B1	9
BP	GO:2000116	regulation of cysteine-type endopeptidase activity	23/894	239/18866	0.00103396	0.0133924	0.0101211	PYCARD/CASP1/CARD16/TNFSF15/CTSD/MEFV/NLRP12/NLRC4/S100A9/NLRP3/S100A8/CLEC7A/CTSH/AIM2/TNFSF10/KLF4/CIDEB/NAIP/HGF/SRC/CST7/THBS1/DPEP1	23
BP	GO:0043270	positive regulation of ion transport	26/894	284/18866	0.00105613	0.0136547	0.0103193	CD4/LILRA2/PRKCD/CTSS/KCNMB1/KCNQ1/P2RX7/PTAFR/CCR1/LILRA5/KCNE1/CEBPB/CCR2/CXCL10/KCNJ2/TNFRSF11A/AVPR1B/CYP4F2/EPHB2/LEP/TRH/LGALS3/PIRT/CAMK2A/SHANK3/ADRA2A	26
BP	GO:0046427	positive regulation of receptor signaling pathway via JAK-STAT	12/894	90/18866	0.00108406	0.0139649	0.0105537	CD300A/IL31RA/PECAM1/IL10RA/CSF1R/PRLR/KIT/IL10/LEP/IL15/TSLP/CYP1B1	12
BP	GO:0070542	response to fatty acid	12/894	90/18866	0.00108406	0.0139649	0.0105537	PTAFR/FFAR2/AANAT/PID1/PDK4/CD36/SRC/SFRP1/APOB/PTGFR/ASS1/PPARGC1A	12
BP	GO:0050803	regulation of synapse structure or activity	23/894	240/18866	0.00109373	0.0140385	0.0106094	LILRB2/PTPRO/DNM1/IL10RA/CAMK1/MX2/RAB17/FCGR2B/LRRK2/IL10/NTNG2/EPHB2/EPHB3/NLGN1/SPARC/APP/SHANK3/ADGRL3/NTRK3/SLITRK5/NTRK1/FLRT3/PTK2	23
BP	GO:0070302	regulation of stress-activated protein kinase signaling cascade	23/894	240/18866	0.00109373	0.0140385	0.0106094	FGD2/PYCARD/PAK1/SCIMP/NCF1/TLR6/VANGL2/RELL2/TNFRSF11A/FCGR2B/NOD2/TRPV4/MIR181B1/HGF/TLR4/IGF1R/LEP/APP/MMP8/SFRP1/BMP2/WNT7B/FLT4	23
BP	GO:0001914	regulation of T cell mediated cytotoxicity	7/894	35/18866	0.00109973	0.0140901	0.0106484	LILRB1/CD1D/IL12RB1/P2RX7/CD1A/CD1C/FCGR2B	7
BP	GO:0052126	movement in host environment	18/894	169/18866	0.00112523	0.0143654	0.0108565	CCR5/CD4/CD86/LGALS1/ITGB7/TRIM6/FCN1/HLA-DRB1/CD209/CTSL/CD74/EFNB3/SRC/SIGLEC1/NECTIN4/AXL/CAV2/ITGB3	18
BP	GO:0042104	positive regulation of activated T cell proliferation	6/894	26/18866	0.00113337	0.0143654	0.0108565	PYCARD/IL12RB1/TMIGD2/TNFSF9/IGF2/IGFBP2	6
BP	GO:0042730	fibrinolysis	6/894	26/18866	0.00113337	0.0143654	0.0108565	F12/SERPING1/SERPINB2/ANXA2/SERPINE1/THBS1	6
BP	GO:0090023	positive regulation of neutrophil chemotaxis	6/894	26/18866	0.00113337	0.0143654	0.0108565	C5AR1/CXCR2/CD74/MDK/DYSF/LBP	6
BP	GO:0090025	regulation of monocyte chemotaxis	6/894	26/18866	0.00113337	0.0143654	0.0108565	AIF1/CCR1/CCR2/CXCL10/FPR2/SERPINE1	6
BP	GO:0097066	response to thyroid hormone	6/894	26/18866	0.00113337	0.0143654	0.0108565	CTSS/CTSH/CTSL/KIT/ANXA2/PPARGC1A	6
BP	GO:0001823	mesonephros development	13/894	103/18866	0.00115022	0.014553	0.0109982	SMO/BMP4/HOXB7/WT1/WNT6/LGR4/BASP1/SFRP1/BMP2/PBX1/EPCAM/NOG/HOXA11	13
BP	GO:0032890	regulation of organic acid transport	10/894	67/18866	0.0011571	0.0145623	0.0110052	SLC43A2/P2RX7/TNFRSF11A/AVPR1B/CYP4F2/CES1/LEP/TRH/RGS2/THBS1	10
BP	GO:0072678	T cell migration	10/894	67/18866	0.0011571	0.0145623	0.0110052	ITGAL/PYCARD/AIF1/ITGB7/CXCL16/CCR2/CD200R1/CXCL10/APP/CD200	10
BP	GO:1900015	regulation of cytokine production involved in inflammatory response	10/894	67/18866	0.0011571	0.0145623	0.0110052	PYCARD/MEFV/TLR6/ADCY7/CLEC7A/PLD4/NOD2/TLR4/LEP/IL1R2	10
BP	GO:0090257	regulation of muscle system process	24/894	256/18866	0.00116925	0.014689	0.011101	TNNI2/TNFRSF1B/PAK1/AIF1/KCNQ1/CACNA1C/PTAFR/SLC8A1/TIFAB/KLF4/MYBPH/KCNJ2/SSTR2/FGF13/KIT/RGS2/TRPM4/TNNI3/TNNT1/ADRA2A/CHRM3/PTK2/IGFBP5/PPARGC1A	24
BP	GO:0000187	activation of MAPK activity	17/894	156/18866	0.00118616	0.014849	0.0112219	P2RX7/C5AR1/GDF15/CD74/KIT/NOD2/DUSP6/LRRK2/FPR1/HGF/TLR4/TGFA/NTRK3/LPAR1/BMP2/WNT7B/THBS1	17
BP	GO:0001890	placenta development	17/894	156/18866	0.00118616	0.014849	0.0112219	TFEB/VDR/SPINT1/CTSV/CEBPB/RXRA/ST14/STOX2/IL10/LEP/IGF2/TPPP3/GJA1/MDFI/WNT7B/PTK2/BMP5	17
BP	GO:0007599	hemostasis	30/894	348/18866	0.00120031	0.0149584	0.0113046	PRKCD/ZNF385A/P2RX7/FCER1G/F12/PLA2G4A/SCUBE1/CYP4F2/EPHB2/MPL/SERPING1/CD36/SRC/TLR4/SERPINB2/ANXA5/F5/AXL/HPSE/FBLN1/PF4/SERPINA1/ANXA2/CYP4F11/SERPINE1/ADRA2A/THBS1/ITGB3/ANXA8/PRTN3	30
BP	GO:0071260	cellular response to mechanical stimulus	11/894	79/18866	0.00120439	0.0149584	0.0113046	CASP1/TLR7/TLR8/TLR5/TNFRSF8/CASP5/KCNJ2/TLR4/MMP7/BAG3/GJA1	11
BP	GO:0032656	regulation of interleukin-13 production	5/894	18/18866	0.00120755	0.0149584	0.0113046	LILRA5/NLRP3/SCGB1A1/IL33/TSLP	5
BP	GO:0036035	osteoclast development	5/894	18/18866	0.00120755	0.0149584	0.0113046	LILRB1/TYROBP/FAM20C/SRC/ANXA2	5
BP	GO:0060192	negative regulation of lipase activity	5/894	18/18866	0.00120755	0.0149584	0.0113046	HDAC9/SORT1/APOA2/RGS2/ANXA8	5
BP	GO:2001185	regulation of CD8-positive, alpha-beta T cell activation	5/894	18/18866	0.00120755	0.0149584	0.0113046	VSIR/LILRB1/ZBTB7B/CRTAM/HFE	5
BP	GO:0050890	cognition	27/894	302/18866	0.00121636	0.0150414	0.0113673	LILRB2/CX3CR1/ZNF385A/MFSD2A/C5AR1/CEBPB/TIFAB/JPH4/NRGN/FGF13/KIT/NRXN3/MDK/HLA-DRA/EPHB2/RIN1/KCNK10/GLP1R/APP/SHANK3/EGR2/HOXA1/AFF2/SGK1/NTRK1/GATM/TANC1	27
BP	GO:0007200	phospholipase C-activating G protein-coupled receptor signaling pathway	13/894	104/18866	0.00125879	0.015539	0.0117434	CX3CR1/GPR35/C5AR1/CXCR2/GPR65/FFAR4/FPR1/CMKLR1/FPR2/C5AR2/LPAR1/ADRA2A/PTGER3	13
BP	GO:0060272	embryonic skeletal joint morphogenesis	4/894	11/18866	0.00126463	0.0155839	0.0117773	COL2A1/BMP4/NOG/HOXA11	4
BP	GO:0007584	response to nutrient	18/894	171/18866	0.00128783	0.0158424	0.0119726	VDR/CD4/SLC8A1/KYNU/CXCL10/FOLR2/CYBB/HMOX1/NOD2/LEP/ALDH1A2/CDKN2B/SPARC/IL15/C2/SFRP1/IGFBP2/ASS1	18
BP	GO:0032309	icosanoid secretion	8/894	46/18866	0.00129437	0.0158677	0.0119918	P2RX7/PLA2G4A/TNFRSF11A/AVPR1B/CYP4F2/LEP/PLA2G2F/PLA2G2C	8
BP	GO:0032692	negative regulation of interleukin-1 production	8/894	46/18866	0.00129437	0.0158677	0.0119918	CARD16/CX3CR1/MEFV/NLRP12/NLRP3/FFAR4/CARD17/IL10	8
BP	GO:0046942	carboxylic acid transport	30/894	350/18866	0.00131297	0.0160681	0.0121432	SLC6A12/SLC43A2/P2RX7/SLC7A7/MFSD2A/PSAP/RXRA/SLC11A1/FOLR2/PLA2G4A/TNFRSF11A/AQP9/AVPR1B/SLC16A2/CYP4F2/CD36/ABCC3/CES1/LEP/TRH/SLC16A6/PPFIA4/FOLR3/RGS2/SLC7A2/GJA1/SLC27A6/PLA2G2F/THBS1/PLA2G2C	30
BP	GO:0045582	positive regulation of T cell differentiation	12/894	92/18866	0.00131741	0.0160946	0.0121633	VSIR/LILRB2/LILRB4/CD86/IL12RB1/ZBTB7B/NLRP3/VNN1/BCL6/CD74/MDK/TNFSF9	12
BP	GO:0048678	response to axon injury	11/894	80/18866	0.00133784	0.0163161	0.0123307	AIF1/LGALS1/TYROBP/LRP1/KLF4/CST3/RTN4R/NTRK3/NTRK1/FLRT3/LAMB2	11
BP	GO:0045137	development of primary sexual characteristics	22/894	229/18866	0.00134487	0.0163737	0.0123742	LFNG/CTSV/CBX2/CEBPB/UTF1/TNFSF10/RHOBTB3/HOXA10/KIT/CST3/HOXA9/SRC/FST/LEP/AR/WT1/BASP1/NTRK1/IRX5/SFRP1/HOXA11/RXFP2	22
BP	GO:1903707	negative regulation of hemopoiesis	17/894	158/18866	0.00136512	0.0165919	0.0125391	LILRB4/LILRB1/FGL2/ZBTB7B/MAFB/BCL6/HOXA7/FCGR2B/CD74/MDK/HOXA9/BMP4/TLR4/HOXA5/PF4/MEIS1/SFRP1	17
BP	GO:0002824	positive regulation of adaptive immune response based on somatic recombination of immune receptors built from immunoglobulin superfamily domains	13/894	105/18866	0.00137577	0.0166642	0.0125937	CD4/TNFSF13/CD1D/IL12RB1/P2RX7/CD1A/FCER1G/NLRP3/CCR2/SLC11A1/PLA2G4A/CD1C/FCER2	13
BP	GO:1902106	negative regulation of leukocyte differentiation	13/894	105/18866	0.00137577	0.0166642	0.0125937	LILRB4/LILRB1/FGL2/ZBTB7B/MAFB/BCL6/HOXA7/FCGR2B/CD74/MDK/BMP4/TLR4/SFRP1	13
BP	GO:0034612	response to tumor necrosis factor	28/894	320/18866	0.00137941	0.0166798	0.0126055	TNFRSF1B/PYCARD/CASP1/CARD16/TNFSF15/TNFSF13/CXCL16/CCL23/CCL22/TNFRSF8/CD14/AIM2/TNFRSF11A/CARD14/TNFSF8/GGT1/MIR181B1/TNFSF12/PID1/ADAMTS7/TNFSF9/SELE/SFRP1/CD70/APOB/THBS1/ASS1/PPARGC1A	28
BP	GO:0002825	regulation of T-helper 1 type immune response	6/894	27/18866	0.00139944	0.0168074	0.012702	IL12RB1/CCR2/SLC11A1/PLA2G4A/HAVCR2/IL33	6
BP	GO:0032607	interferon-alpha production	6/894	27/18866	0.00139944	0.0168074	0.012702	TLR7/TLR8/HAVCR2/LILRA4/IL10/TLR4	6
BP	GO:0048799	animal organ maturation	6/894	27/18866	0.00139944	0.0168074	0.012702	PLXNB1/PHOSPHO1/LEP/ALDH1A2/RYR1/BMP2	6
BP	GO:1900078	positive regulation of cellular response to insulin stimulus	6/894	27/18866	0.00139944	0.0168074	0.012702	PAK1/ZBTB7B/ECHDC3/SRC/LEP/IGF2	6
BP	GO:0010001	glial cell differentiation	22/894	230/18866	0.00142248	0.0170554	0.0128894	TNFRSF1B/SPINT1/C5AR1/ADAM22/S100A9/S100A8/LRP1/SMO/MDK/MIR181B1/TLR4/FPR2/PARD3/APP/EGR2/C1QA/NTRK3/LPAR1/LAMC3/LAMB2/BMP2/NOG	22
BP	GO:0072080	nephron tubule development	12/894	93/18866	0.0014488	0.0172833	0.0130616	IRX1/SMO/BMP4/HOXB7/WT1/WNT6/LGR4/BMP2/WNT7B/PBX1/NOG/HOXA11	12
BP	GO:1903035	negative regulation of response to wounding	12/894	93/18866	0.0014488	0.0172833	0.0130616	SIGLEC10/PRKCD/F12/MDK/RTN4R/SERPING1/SERPINB2/ANXA2/SERPINE1/CD109/GJA1/THBS1	12
BP	GO:1904894	positive regulation of receptor signaling pathway via STAT	12/894	93/18866	0.0014488	0.0172833	0.0130616	CD300A/IL31RA/PECAM1/IL10RA/CSF1R/PRLR/KIT/IL10/LEP/IL15/TSLP/CYP1B1	12
BP	GO:0006953	acute-phase response	8/894	47/18866	0.00149616	0.0177885	0.0134434	CEBPB/TNFRSF11A/CD163/HFE/SERPINA1/ASS1/PTGER3/LBP	8
BP	GO:0030225	macrophage differentiation	8/894	47/18866	0.00149616	0.0177885	0.0134434	CD4/IL31RA/CSF1R/HLA-DRB1/BMP4/PF4/IL15/APP	8
BP	GO:0015849	organic acid transport	30/894	353/18866	0.00149915	0.017794	0.0134476	SLC6A12/SLC43A2/P2RX7/SLC7A7/MFSD2A/PSAP/RXRA/SLC11A1/FOLR2/PLA2G4A/TNFRSF11A/AQP9/AVPR1B/SLC16A2/CYP4F2/CD36/ABCC3/CES1/LEP/TRH/SLC16A6/PPFIA4/FOLR3/RGS2/SLC7A2/GJA1/SLC27A6/PLA2G2F/THBS1/PLA2G2C	30
BP	GO:0002708	positive regulation of lymphocyte mediated immunity	13/894	106/18866	0.00150164	0.017794	0.0134476	TNFSF13/CD1D/IL12RB1/P2RX7/CD1A/FCER1G/NLRP3/CRTAM/CD1C/FCER2/KIR2DL4/CADM1/CLNK	13
BP	GO:0045861	negative regulation of proteolysis	31/894	369/18866	0.0015153	0.017926	0.0135473	CARD16/CTSZ/SPINT1/SPOCK1/SERPINI2/LRP1/KLF4/NAIP/HFE/CARD17/CST3/LRRK2/IL10/RECK/SERPING1/HGF/SRC/SERPINB2/SERPINB6/IL1R2/CSTA/SERPINA1/APP/ANXA2/CST7/SERPINE1/SPINK2/CD109/THBS1/DPEP1/ANXA8	31
BP	GO:0090322	regulation of superoxide metabolic process	7/894	37/18866	0.00155069	0.0182837	0.0138177	ITGAM/ITGB2/PRKCD/TYROBP/CLEC7A/CD36/FPR2	7
BP	GO:2000273	positive regulation of signaling receptor activity	7/894	37/18866	0.00155069	0.0182837	0.0138177	NCF1/CCR2/HFE/EPHB2/TGFA/SHANK3/ADRA2A	7
BP	GO:0010469	regulation of signaling receptor activity	18/894	174/18866	0.00156893	0.0184225	0.0139225	PRKCD/NCF1/CCR2/FCGR2B/HFE/DKK2/IL10/EPHB2/SRC/LYNX1/NLGN1/TGFA/APP/SHANK3/SERPINE1/ADRA2A/NOG/PPARGC1A	18
BP	GO:0061081	positive regulation of myeloid leukocyte cytokine production involved in immune response	5/894	19/18866	0.00157543	0.0184225	0.0139225	LILRB1/FCER1G/CD74/CD36/TLR4	5
BP	GO:0061318	renal filtration cell differentiation	5/894	19/18866	0.00157543	0.0184225	0.0139225	PTPRO/BMP4/WT1/BASP1/LAMB2	5
BP	GO:0072112	glomerular visceral epithelial cell differentiation	5/894	19/18866	0.00157543	0.0184225	0.0139225	PTPRO/BMP4/WT1/BASP1/LAMB2	5
BP	GO:0150079	negative regulation of neuroinflammatory response	5/894	19/18866	0.00157543	0.0184225	0.0139225	TNFRSF1B/CD200R1/MIR181B1/CST7/CD200	5
BP	GO:0002534	cytokine production involved in inflammatory response	10/894	70/18866	0.00162929	0.0190209	0.0143747	PYCARD/MEFV/TLR6/ADCY7/CLEC7A/PLD4/NOD2/TLR4/LEP/IL1R2	10
BP	GO:1903426	regulation of reactive oxygen species biosynthetic process	13/894	107/18866	0.00163691	0.0190784	0.0144182	ITGB2/CX3CR1/AIF1/TLR6/CLEC7A/KLF4/MIR181B1/IL10/CD36/TLR4/SLC18A2/MMP8/ASS1	13
BP	GO:0022617	extracellular matrix disassembly	11/894	82/18866	0.0016412	0.0190971	0.0144323	CTSS/CTSV/LRP1/MMP2/CTSL/CST3/ELANE/SCUBE1/MMP7/MMP8/LAMC1	11
BP	GO:0051384	response to glucocorticoid	16/894	147/18866	0.00165342	0.0192078	0.014516	AIF1/IL1RN/PTAFR/CTSV/AANAT/SCGB1A1/SSTR2/APOA2/MDK/IL10/SPARC/HNMT/NTRK3/WNT7B/IGFBP2/ASS1	16
BP	GO:0060541	respiratory system development	20/894	204/18866	0.00171042	0.019807	0.0149689	CTSZ/VANGL2/CTSH/PTK7/HHIP/SPRY2/TNS3/BMP4/RCN3/HOXA5/ALDH1A2/CRISPLD2/WT1/SPARC/BASP1/WNT7B/FLT4/NOG/ASS1/IGFBP5	20
BP	GO:0060512	prostate gland morphogenesis	6/894	28/18866	0.00171058	0.019807	0.0149689	CRIP1/RXRA/BMP4/AR/SFRP1/NOG	6
BP	GO:0014911	positive regulation of smooth muscle cell migration	8/894	48/18866	0.00172211	0.0199031	0.0150415	PAK1/AIF1/LRP1/MDK/SRC/LPAR1/SEMA6D/IGFBP5	8
BP	GO:0046683	response to organophosphorus	15/894	134/18866	0.00172449	0.0199031	0.0150415	RYR3/KCNQ1/P2RX7/PTAFR/SLC8A1/KCNE1/AANAT/AQP9/WT1/SPARC/APP/TRPM4/LPAR1/ASS1/IGFBP5	15
BP	GO:0061326	renal tubule development	12/894	95/18866	0.00174409	0.0200316	0.0151386	IRX1/SMO/BMP4/HOXB7/WT1/WNT6/LGR4/BMP2/WNT7B/PBX1/NOG/HOXA11	12
BP	GO:0070167	regulation of biomineral tissue development	12/894	95/18866	0.00174409	0.0200316	0.0151386	P2RX7/CCR1/SLC8A1/CEBPB/FAM20C/SGMS2/PHOSPHO1/BMP4/WNT6/TWIST1/TRPM4/BMP2	12
BP	GO:0110149	regulation of biomineralization	12/894	95/18866	0.00174409	0.0200316	0.0151386	P2RX7/CCR1/SLC8A1/CEBPB/FAM20C/SGMS2/PHOSPHO1/BMP4/WNT6/TWIST1/TRPM4/BMP2	12
BP	GO:0002065	columnar/cuboidal epithelial cell differentiation	14/894	121/18866	0.00177105	0.0203084	0.0153478	MYO7A/IL31RA/MYCL/CEBPB/RXRA/PDZD7/FAM20C/SMO/BMP4/SRC/HOXA5/SERPINE1/BMP2/BMP5	14
BP	GO:0061180	mammary gland epithelium development	10/894	71/18866	0.00181752	0.0205747	0.0155491	VDR/CEBPB/CSF1R/PRLR/SMO/ZNF703/SRC/HOXA5/AR/WNT7B	10
BP	GO:0030224	monocyte differentiation	7/894	38/18866	0.0018243	0.0205747	0.0155491	CD4/IL31RA/CSF1R/HLA-DRB1/HOXA7/CD74/BMP4	7
BP	GO:0048009	insulin-like growth factor receptor signaling pathway	7/894	38/18866	0.0018243	0.0205747	0.0155491	IGF2R/IGF1R/AR/BMP2/IGFBP2/BMP5/IGFBP5	7
BP	GO:1903131	mononuclear cell differentiation	7/894	38/18866	0.0018243	0.0205747	0.0155491	CD4/IL31RA/CSF1R/HLA-DRB1/HOXA7/CD74/BMP4	7
BP	GO:0002002	regulation of angiotensin levels in blood	4/894	12/18866	0.00182616	0.0205747	0.0155491	CTSZ/CPA3/CES1/ENPEP	4
BP	GO:0002003	angiotensin maturation	4/894	12/18866	0.00182616	0.0205747	0.0155491	CTSZ/CPA3/CES1/ENPEP	4
BP	GO:0010232	vascular transport	4/894	12/18866	0.00182616	0.0205747	0.0155491	MFSD2A/SLC22A1/CD36/GJA1	4
BP	GO:0010755	regulation of plasminogen activation	4/894	12/18866	0.00182616	0.0205747	0.0155491	CTSZ/F12/SERPINE1/THBS1	4
BP	GO:0014831	gastro-intestinal system smooth muscle contraction	4/894	12/18866	0.00182616	0.0205747	0.0155491	PTAFR/KIT/SULF2/PTGER3	4
BP	GO:0043301	negative regulation of leukocyte degranulation	4/894	12/18866	0.00182616	0.0205747	0.0155491	CD300A/CCR2/HMOX1/FCGR2B	4
BP	GO:0061517	macrophage proliferation	4/894	12/18866	0.00182616	0.0205747	0.0155491	CSF1R/MIR181B1/IL33/PTK2	4
BP	GO:0014074	response to purine-containing compound	16/894	149/18866	0.00190276	0.0211861	0.0160111	RYR3/KCNQ1/P2RX7/PTAFR/SLC8A1/KCNE1/AANAT/AQP9/RYR1/WT1/SPARC/APP/TRPM4/ASS1/IGFBP5/PPARGC1A	16
BP	GO:0002232	leukocyte chemotaxis involved in inflammatory response	3/894	6/18866	0.0019043	0.0211861	0.0160111	FFAR2/MDK/LBP	3
BP	GO:0007354	zygotic determination of anterior/posterior axis, embryo	3/894	6/18866	0.0019043	0.0211861	0.0160111	TIFAB/WT1/BASP1	3
BP	GO:0010757	negative regulation of plasminogen activation	3/894	6/18866	0.0019043	0.0211861	0.0160111	CTSZ/SERPINE1/THBS1	3
BP	GO:0060684	epithelial-mesenchymal cell signaling	3/894	6/18866	0.0019043	0.0211861	0.0160111	SMO/BMP4/WNT6	3
BP	GO:0060687	regulation of branching involved in prostate gland morphogenesis	3/894	6/18866	0.0019043	0.0211861	0.0160111	RXRA/BMP4/SFRP1	3
BP	GO:0071724	response to diacyl bacterial lipopeptide	3/894	6/18866	0.0019043	0.0211861	0.0160111	TLR6/CD14/CD36	3
BP	GO:0071726	cellular response to diacyl bacterial lipopeptide	3/894	6/18866	0.0019043	0.0211861	0.0160111	TLR6/CD14/CD36	3
BP	GO:0031214	biomineral tissue development	17/894	163/18866	0.00191487	0.0212371	0.0160497	FGR/P2RX7/CCR1/ASGR2/SLC8A1/CEBPB/FAM20C/SGMS2/PHOSPHO1/BMP4/LEP/WNT6/LGR4/TWIST1/TRPM4/SLC24A3/BMP2	17
BP	GO:0110148	biomineralization	17/894	163/18866	0.00191487	0.0212371	0.0160497	FGR/P2RX7/CCR1/ASGR2/SLC8A1/CEBPB/FAM20C/SGMS2/PHOSPHO1/BMP4/LEP/WNT6/LGR4/TWIST1/TRPM4/SLC24A3/BMP2	17
BP	GO:0007596	blood coagulation	29/894	343/18866	0.0019242	0.0213073	0.0161027	PRKCD/P2RX7/FCER1G/F12/PLA2G4A/SCUBE1/CYP4F2/EPHB2/MPL/SERPING1/CD36/SRC/TLR4/SERPINB2/ANXA5/F5/AXL/HPSE/FBLN1/PF4/SERPINA1/ANXA2/CYP4F11/SERPINE1/ADRA2A/THBS1/ITGB3/ANXA8/PRTN3	29
BP	GO:0030900	forebrain development	32/894	391/18866	0.00195063	0.0215664	0.0162985	ITGAM/MFSD2A/SLC8A1/TYROBP/BCL2A1/LRP1/NRGN/CSF1R/SSTR2/SMO/FGF13/MDK/FUT1/LRRK2/BMP4/RTN4R/EPHB2/SRC/SIX3/EPHB3/AXL/ALDH1A2/DCLK2/APP/SHANK3/LPAR1/SLITRK5/UNCX/BMP2/WNT7B/NOG/PPARGC1A	32
BP	GO:0002673	regulation of acute inflammatory response	8/894	49/18866	0.00197417	0.0217588	0.0164439	FCER1G/NLRP3/FFAR2/F12/TNFRSF11A/FUT7/FCGR2B/PTGER3	8
BP	GO:0030850	prostate gland development	8/894	49/18866	0.00197417	0.0217588	0.0164439	PSAP/CRIP1/RXRA/PRLR/BMP4/AR/SFRP1/NOG	8
BP	GO:0048015	phosphatidylinositol-mediated signaling	19/894	192/18866	0.00198021	0.0217915	0.0164686	FGR/NCF1/PTAFR/PLXNB1/KLF4/CSF1R/KIT/HGF/SRC/IGF1R/LEP/IER3/PIRT/PLCH1/TWIST1/PTPN13/NTRK3/NTRK1/PTK2	19
BP	GO:0010876	lipid localization	35/894	440/18866	0.00199101	0.0218765	0.0165328	PRKCD/P2RX7/MFSD2A/APOBR/PSAP/RXRA/FFAR2/MSR1/LRP1/XKR7/PLA2G4A/TNFRSF11A/AQP9/APOA2/AVPR1B/CYP4F2/ATP10B/CD36/ABCC3/CES1/LEP/MEST/ATP9A/LIPC/ANXA2/DYSF/ATP10A/SLC27A6/PLA2G2F/APOB/THBS1/ITGB3/PLA2G2C/LBP/PLSCR4	35
BP	GO:0031667	response to nutrient levels	37/894	473/18866	0.00201213	0.0219553	0.0165924	TFEB/VDR/CD4/MFSD2A/SLC8A1/CTSV/KYNU/NUAK2/CXCL10/FOLR2/CYBB/SSTR2/HMOX1/GDF15/NOD2/HFE/MPO/CST3/TRPV4/LRRK2/PDK4/G6PC/SRC/LEP/MMP7/ALDH1A2/CDKN2B/UPP1/SPARC/IL15/C2/NTRK1/SFRP1/IGFBP2/ASS1/ADRB1/PPARGC1A	37
BP	GO:0051346	negative regulation of hydrolase activity	37/894	473/18866	0.00201213	0.0219553	0.0165924	CARD16/SPINT1/SPOCK1/HDAC9/SERPINI2/LRP1/KLF4/PHACTR3/SORT1/APOA2/NAIP/SPRY2/CARD17/CST3/LRRK2/RECK/SERPING1/HGF/SRC/SERPINB2/LGALS3/CAMK2A/SERPINB6/CSTA/RGS2/SERPINA1/APP/ANXA2/CST7/TNNI3/CCDC8/SERPINE1/SPINK2/CD109/THBS1/DPEP1/ANXA8	37
BP	GO:0043931	ossification involved in bone maturation	5/894	20/18866	0.00201944	0.0219553	0.0165924	PLXNB1/PHOSPHO1/LEP/RYR1/BMP2	5
BP	GO:0051767	nitric-oxide synthase biosynthetic process	5/894	20/18866	0.00201944	0.0219553	0.0165924	FCER2/NOD2/LRRK2/TLR4/IL33	5
BP	GO:0051769	regulation of nitric-oxide synthase biosynthetic process	5/894	20/18866	0.00201944	0.0219553	0.0165924	FCER2/NOD2/LRRK2/TLR4/IL33	5
BP	GO:0072311	glomerular epithelial cell differentiation	5/894	20/18866	0.00201944	0.0219553	0.0165924	PTPRO/BMP4/WT1/BASP1/LAMB2	5
BP	GO:0045600	positive regulation of fat cell differentiation	10/894	72/18866	0.00202293	0.0219553	0.0165924	ZNF385A/ZBTB7B/CEBPB/FFAR4/CMKLR1/ZBTB7C/TRPM4/SFRP1/BMP2/PRDM16	10
BP	GO:0061515	myeloid cell development	10/894	72/18866	0.00202293	0.0219553	0.0165924	LILRB1/ZNF385A/TYROBP/BCL6/FAM20C/KIT/SRC/APP/ANXA2/MEIS1	10
BP	GO:0019722	calcium-mediated signaling	21/894	222/18866	0.0020675	0.0223799	0.0169133	CCR5/CX3CR1/CD4/P2RX7/CACNA1C/CCR1/SLC8A1/CXCR2/CCR2/LAT2/JPH4/CCR3/LRRK2/CXCR1/CMKLR1/FPR2/SELE/TRPM4/TNNI3/PTGFR/CHRM3	21
BP	GO:0002761	regulation of myeloid leukocyte differentiation	14/894	123/18866	0.00206974	0.0223799	0.0169133	LILRB4/LILRB1/CD4/CD101/CCR1/TYROBP/CEBPB/MAFB/HLA-DRB1/HOXA7/CD74/TLR4/PF4/SFRP1	14
BP	GO:0071624	positive regulation of granulocyte chemotaxis	6/894	29/18866	0.00207151	0.0223799	0.0169133	C5AR1/CXCR2/CD74/MDK/DYSF/LBP	6
BP	GO:0043122	regulation of I-kappaB kinase/NF-kappaB signaling	23/894	252/18866	0.00207786	0.0224144	0.0169393	PYCARD/CASP1/CARD16/CX3CR1/S100A4/CD4/LGALS1/NLRP12/TRIM6/SECTM1/TLR6/S100A12/TICAM2/TNFSF10/CTH/HLA-DRB1/HMOX1/CD74/NOD2/CD36/TLR4/LPAR1/GJA1	23
BP	GO:0006869	lipid transport	32/894	393/18866	0.00211364	0.0227658	0.0172049	PRKCD/P2RX7/MFSD2A/APOBR/PSAP/RXRA/MSR1/LRP1/XKR7/PLA2G4A/TNFRSF11A/AQP9/APOA2/AVPR1B/CYP4F2/ATP10B/CD36/ABCC3/CES1/LEP/ATP9A/LIPC/ANXA2/ATP10A/SLC27A6/PLA2G2F/APOB/THBS1/ITGB3/PLA2G2C/LBP/PLSCR4	32
BP	GO:0008406	gonad development	21/894	223/18866	0.00218356	0.0228759	0.0172882	LFNG/CTSV/CEBPB/UTF1/TNFSF10/RHOBTB3/HOXA10/KIT/CST3/HOXA9/SRC/FST/LEP/AR/WT1/BASP1/NTRK1/IRX5/SFRP1/HOXA11/RXFP2	21
BP	GO:0045576	mast cell activation	9/894	61/18866	0.00218858	0.0228759	0.0172882	FGR/CD300A/CD300LF/FCER1G/S100A12/LAT2/HMOX1/KIT/TSLP	9
BP	GO:1902041	regulation of extrinsic apoptotic signaling pathway via death domain receptors	9/894	61/18866	0.00218858	0.0228759	0.0172882	TNFSF10/HMOX1/HGF/LGALS3/SERPINE1/SFRP1/TRPS1/THBS1/BMP5	9
BP	GO:0006936	muscle contraction	30/894	362/18866	0.00220113	0.0228759	0.0172882	TNNI2/HTR7/KCNQ1/CACNA1C/PTAFR/SLC8A1/MYOF/MYBPC1/KCNE1/TIFAB/MYBPH/CLCN1/KCNJ2/SSTR2/FGF13/KIT/KCNE1B/SULF2/RYR1/RGS2/TRPM4/DYSF/TNNI3/DES/TNNT1/ADRA2A/GJA1/DTNA/CHRM3/PTGER3	30
BP	GO:0022612	gland morphogenesis	14/894	124/18866	0.00223403	0.0228759	0.0172882	VDR/CRIP1/CEBPB/RXRA/CSF1R/MDK/SULF2/BMP4/HGF/SRC/AR/SFRP1/NOG/IGFBP5	14
BP	GO:0002415	immunoglobulin transcytosis in epithelial cells mediated by polymeric immunoglobulin receptor	2/894	2/18866	0.00224312	0.0228759	0.0172882	RAB17/PIGR	2
BP	GO:0002522	leukocyte migration involved in immune response	2/894	2/18866	0.00224312	0.0228759	0.0172882	HCK/FUT7	2
BP	GO:0002537	nitric oxide production involved in inflammatory response	2/894	2/18866	0.00224312	0.0228759	0.0172882	TLR4/SLC7A2	2
BP	GO:0002752	cell surface pattern recognition receptor signaling pathway	2/894	2/18866	0.00224312	0.0228759	0.0172882	FFAR2/FCN1	2
BP	GO:0003130	BMP signaling pathway involved in heart induction	2/894	2/18866	0.00224312	0.0228759	0.0172882	BMP4/BMP2	2
BP	GO:0003133	endodermal-mesodermal cell signaling	2/894	2/18866	0.00224312	0.0228759	0.0172882	BMP4/BMP2	2
BP	GO:0003134	endodermal-mesodermal cell signaling involved in heart induction	2/894	2/18866	0.00224312	0.0228759	0.0172882	BMP4/BMP2	2
BP	GO:0016046	detection of fungus	2/894	2/18866	0.00224312	0.0228759	0.0172882	CLEC7A/TLR4	2
BP	GO:0021560	abducens nerve development	2/894	2/18866	0.00224312	0.0228759	0.0172882	MAFB/HOXA1	2
BP	GO:0021593	rhombomere morphogenesis	2/894	2/18866	0.00224312	0.0228759	0.0172882	HOXA2/EGR2	2
BP	GO:0021598	abducens nerve morphogenesis	2/894	2/18866	0.00224312	0.0228759	0.0172882	MAFB/HOXA1	2
BP	GO:0021599	abducens nerve formation	2/894	2/18866	0.00224312	0.0228759	0.0172882	MAFB/HOXA1	2
BP	GO:0021658	rhombomere 3 morphogenesis	2/894	2/18866	0.00224312	0.0228759	0.0172882	HOXA2/EGR2	2
BP	GO:0032632	interleukin-3 production	2/894	2/18866	0.00224312	0.0228759	0.0172882	SLC11A1/HAVCR2	2
BP	GO:0032764	negative regulation of mast cell cytokine production	2/894	2/18866	0.00224312	0.0228759	0.0172882	BCL6/HMOX1	2
BP	GO:0034125	negative regulation of MyD88-dependent toll-like receptor signaling pathway	2/894	2/18866	0.00224312	0.0228759	0.0172882	CD300A/CD300LF	2
BP	GO:0038112	interleukin-8-mediated signaling pathway	2/894	2/18866	0.00224312	0.0228759	0.0172882	CXCR2/CXCR1	2
BP	GO:0038178	complement component C5a signaling pathway	2/894	2/18866	0.00224312	0.0228759	0.0172882	C5AR1/C5AR2	2
BP	GO:0048687	positive regulation of sprouting of injured axon	2/894	2/18866	0.00224312	0.0228759	0.0172882	LRP1/NTRK3	2
BP	GO:0048691	positive regulation of axon extension involved in regeneration	2/894	2/18866	0.00224312	0.0228759	0.0172882	LRP1/NTRK3	2
BP	GO:0051134	negative regulation of NK T cell activation	2/894	2/18866	0.00224312	0.0228759	0.0172882	CD300A/ZBTB7B	2
BP	GO:0051389	inactivation of MAPKK activity	2/894	2/18866	0.00224312	0.0228759	0.0172882	EPHB2/IGF1R	2
BP	GO:0060302	negative regulation of cytokine activity	2/894	2/18866	0.00224312	0.0228759	0.0172882	IL10/NOG	2
BP	GO:0070430	positive regulation of nucleotide-binding oligomerization domain containing 1 signaling pathway	2/894	2/18866	0.00224312	0.0228759	0.0172882	SLC46A2/TLR4	2
BP	GO:0070488	neutrophil aggregation	2/894	2/18866	0.00224312	0.0228759	0.0172882	S100A9/S100A8	2
BP	GO:0110090	positive regulation of hippocampal neuron apoptotic process	2/894	2/18866	0.00224312	0.0228759	0.0172882	ITGAM/TYROBP	2
BP	GO:1902567	negative regulation of eosinophil activation	2/894	2/18866	0.00224312	0.0228759	0.0172882	CD300A/CCR2	2
BP	GO:1904298	regulation of transcytosis	2/894	2/18866	0.00224312	0.0228759	0.0172882	PTAFR/LRP1	2
BP	GO:1904300	positive regulation of transcytosis	2/894	2/18866	0.00224312	0.0228759	0.0172882	PTAFR/LRP1	2
BP	GO:2000521	negative regulation of immunological synapse formation	2/894	2/18866	0.00224312	0.0228759	0.0172882	HAVCR2/LGALS3	2
BP	GO:2001074	regulation of metanephric ureteric bud development	2/894	2/18866	0.00224312	0.0228759	0.0172882	WT1/BASP1	2
BP	GO:2001076	positive regulation of metanephric ureteric bud development	2/894	2/18866	0.00224312	0.0228759	0.0172882	WT1/BASP1	2
BP	GO:0071715	icosanoid transport	8/894	50/18866	0.0022544	0.0229251	0.0173253	P2RX7/PLA2G4A/TNFRSF11A/AVPR1B/CYP4F2/LEP/PLA2G2F/PLA2G2C	8
BP	GO:1901571	fatty acid derivative transport	8/894	50/18866	0.0022544	0.0229251	0.0173253	P2RX7/PLA2G4A/TNFRSF11A/AVPR1B/CYP4F2/LEP/PLA2G2F/PLA2G2C	8
BP	GO:0001508	action potential	15/894	138/18866	0.0023076	0.023399	0.0176835	KCNQ1/CACNA1C/GPR35/SLC8A1/KCNE1/CLCN1/KCNJ2/FGF13/KCNE1B/SLC4A3/CD36/TRPM4/NTRK3/SCN9A/GJA1	15
BP	GO:0046330	positive regulation of JNK cascade	15/894	138/18866	0.0023076	0.023399	0.0176835	FGD2/PYCARD/PAK1/NCF1/TLR6/VANGL2/TNFRSF11A/FCGR2B/NOD2/TRPV4/TLR4/APP/MMP8/WNT7B/FLT4	15
BP	GO:0050731	positive regulation of peptidyl-tyrosine phosphorylation	19/894	195/18866	0.00236345	0.0239312	0.0180857	CD4/IL31RA/NCF1/PECAM1/LILRA5/FCGR1A/CSF1R/CD74/KIT/HGF/CD36/SRC/LEP/IL15/TGFA/IGF2/ADRA2A/ITGB3/TSLP	19
BP	GO:0030100	regulation of endocytosis	20/894	210/18866	0.00241006	0.0243684	0.018416	CD300A/LILRB1/DNM1/RAB31/LRP1/CD14/RAB17/HFE/LRRK2/CD36/SRC/LGALS3/AXL/NLGN1/ANXA2/PACSIN1/SELE/STON2/SERPINE1/ITGB3	20
BP	GO:0010518	positive regulation of phospholipase activity	9/894	62/18866	0.00245482	0.0247856	0.0187314	CD86/PTAFR/RASGRP4/C5AR1/KIT/AVPR1B/SELE/NTRK3/LPAR1	9
BP	GO:0090184	positive regulation of kidney development	7/894	40/18866	0.00248255	0.0249693	0.0188702	SMO/BMP4/HOXB7/WT1/LGR4/BASP1/NOG	7
BP	GO:0050817	coagulation	29/894	349/18866	0.00248493	0.0249693	0.0188702	PRKCD/P2RX7/FCER1G/F12/PLA2G4A/SCUBE1/CYP4F2/EPHB2/MPL/SERPING1/CD36/SRC/TLR4/SERPINB2/ANXA5/F5/AXL/HPSE/FBLN1/PF4/SERPINA1/ANXA2/CYP4F11/SERPINE1/ADRA2A/THBS1/ITGB3/ANXA8/PRTN3	29
BP	GO:0035666	TRIF-dependent toll-like receptor signaling pathway	6/894	30/18866	0.00248708	0.0249693	0.0188702	CD300LF/LY96/TLR6/TICAM2/CD14/TLR4	6
BP	GO:0071711	basement membrane organization	6/894	30/18866	0.00248708	0.0249693	0.0188702	CTSS/NTNG2/PXDN/LAMB3/CAV2/LAMB2	6
BP	GO:0002371	dendritic cell cytokine production	4/894	13/18866	0.00253952	0.0251917	0.0190383	SCIMP/KIT/NOD2/TLR4	4
BP	GO:0048266	behavioral response to pain	4/894	13/18866	0.00253952	0.0251917	0.0190383	PIRT/NTRK1/SCN9A/THBS1	4
BP	GO:0051764	actin crosslink formation	4/894	13/18866	0.00253952	0.0251917	0.0190383	AIF1/EPS8/GAS2L3/MARCKS	4
BP	GO:0051956	negative regulation of amino acid transport	4/894	13/18866	0.00253952	0.0251917	0.0190383	SLC43A2/LEP/TRH/RGS2	4
BP	GO:0060601	lateral sprouting from an epithelium	4/894	13/18866	0.00253952	0.0251917	0.0190383	VANGL2/BMP4/AR/NOG	4
BP	GO:0071415	cellular response to purine-containing compound	4/894	13/18866	0.00253952	0.0251917	0.0190383	RYR3/SLC8A1/RYR1/PPARGC1A	4
BP	GO:2001198	regulation of dendritic cell differentiation	4/894	13/18866	0.00253952	0.0251917	0.0190383	LILRB2/LILRB1/CEBPB/FCGR2B	4
BP	GO:0008016	regulation of heart contraction	23/894	256/18866	0.00254083	0.0251917	0.0190383	RYR3/KCNQ1/CACNA1C/SLC8A1/KCNE1/CACNA2D3/KCNJ2/FGF13/KCNE1B/FXYD6/SLC4A3/RYR1/GLP1R/RGS2/CACNA2D4/KCNIP3/TRPM4/BVES/TNNI3/DES/IRX5/GJA1/ADRB1	23
BP	GO:0006837	serotonin transport	5/894	21/18866	0.00254828	0.0251917	0.0190383	LILRB1/FCER1G/SLC22A1/SLC18A2/ITGB3	5
BP	GO:0032616	interleukin-13 production	5/894	21/18866	0.00254828	0.0251917	0.0190383	LILRA5/NLRP3/SCGB1A1/IL33/TSLP	5
BP	GO:0060713	labyrinthine layer morphogenesis	5/894	21/18866	0.00254828	0.0251917	0.0190383	SPINT1/ST14/IL10/WNT7B/BMP5	5
BP	GO:0006911	phagocytosis, engulfment	14/894	126/18866	0.002595	0.0256179	0.0193604	ITGAM/CD300A/ITGB2/AIF1/RAB31/FCER1G/MSR1/XKR7/MARCO/FCGR1A/FCGR2B/CD36/THBS1/IGLL1	14
BP	GO:0048839	inner ear development	19/894	197/18866	0.00265212	0.0261092	0.0197316	CDH23/MYO7A/MYCL/KCNQ1/PSAP/VANGL2/CYTL1/TIFAB/PTK7/MAFB/PDZD7/SPRY2/COL2A1/BMP4/EPHB2/SPARC/NTRK3/HOXA1/BMP2	19
BP	GO:0051216	cartilage development	19/894	197/18866	0.00265212	0.0261092	0.0197316	CYTL1/MDK/SULF2/COL2A1/HOXA3/TRPV4/BMP4/ADAMTS7/LEP/HOXA5/UNCX/TRPS1/BMP2/WNT7B/TGFBI/HOXB3/NOG/BMP5/HOXA11	19
BP	GO:0007568	aging	27/894	319/18866	0.00266478	0.0261613	0.019771	TNFRSF1B/ITGB2/PRKCD/KCNMB1/CTSV/KYNU/BCL2A1/LRP1/BCL6/MPO/LRRK2/IL10/SERPING1/LEP/MMP7/CDKN2B/KIR2DL4/IL15/APP/TWIST1/C1QA/NTRK1/SERPINE1/IGFBP2/ASS1/IGFBP5/PPARGC1A	27
BP	GO:0051961	negative regulation of nervous system development	27/894	319/18866	0.00266478	0.0261613	0.019771	CTSZ/PTPRO/LGALS1/SPOCK1/LRP1/FGF13/EFNB3/DLL3/TRPV4/MIR181B1/ISL2/LRRK2/HOXA2/RTN4R/EPHB2/SIX3/NLGN1/PTPRG/APP/NTRK3/LPAR1/MEIS1/SEMA6D/PBX1/PTK2/NOG/CRMP1	27
BP	GO:0051701	interaction with host	20/894	212/18866	0.00269119	0.026384	0.0199394	CCR5/CD4/CD86/LGALS1/ITGB7/TRIM6/RXRA/FCN1/HLA-DRB1/CD209/CTSL/CD74/EFNB3/SRC/SIGLEC1/NECTIN4/AXL/NTRK3/CAV2/ITGB3	20
BP	GO:0045807	positive regulation of endocytosis	12/894	100/18866	0.00270342	0.0264674	0.0200023	DNM1/RAB31/LRP1/CD14/HFE/LRRK2/CD36/AXL/NLGN1/ANXA2/SELE/SERPINE1	12
BP	GO:0086001	cardiac muscle cell action potential	10/894	75/18866	0.00275366	0.0269221	0.020346	KCNQ1/CACNA1C/SLC8A1/KCNE1/KCNJ2/FGF13/KCNE1B/SLC4A3/TRPM4/GJA1	10
BP	GO:0061025	membrane fusion	17/894	169/18866	0.00280884	0.0274239	0.0207252	CCR5/CD4/RAB39A/DNM1/MYOF/MX2/STX11/FOLR2/CTSL/IZUMO1/FOLR3/OTOF/ANXA2/DOC2B/DYSF/RAB7B/CAV2	17
BP	GO:0032355	response to estradiol	15/894	141/18866	0.00284495	0.0277157	0.0209458	CD4/SSTR2/GGT1/ZNF703/CST3/IL10/LEP/ALDH1A2/GJA1/SFRP1/APOB/PTGFR/IGFBP2/ASS1/PPARGC1A	15
BP	GO:1904950	negative regulation of establishment of protein localization	16/894	155/18866	0.00284655	0.0277157	0.0209458	RHBDF2/NLRP12/HDAC9/KCNE1/FFAR4/FCGR2B/CORO2B/LRRK2/CD36/BAG3/LGR4/RAB11FIP5/IL33/ADRA2A/SFRP1/CD200	16
BP	GO:0014068	positive regulation of phosphatidylinositol 3-kinase signaling	11/894	88/18866	0.00290292	0.0282259	0.0213313	FGR/NCF1/PLXNB1/KIT/HGF/SRC/IGF1R/LEP/NTRK3/NTRK1/PTK2	11
BP	GO:0001936	regulation of endothelial cell proliferation	18/894	184/18866	0.00290802	0.0282369	0.0213396	HMOX1/CCR3/MDK/FUT1/TNFSF12/IL10/BMP4/LEP/ALDH1A2/SPARC/DYSF/CAV2/IGF2/GJA1/BMP2/THBS1/ITGB3/FLT4	18
BP	GO:0015908	fatty acid transport	12/894	101/18866	0.00293897	0.0284984	0.0215372	P2RX7/MFSD2A/PLA2G4A/TNFRSF11A/AVPR1B/CYP4F2/CD36/LEP/SLC27A6/PLA2G2F/THBS1/PLA2G2C	12
BP	GO:1902624	positive regulation of neutrophil migration	6/894	31/18866	0.00296225	0.0286849	0.0216782	C5AR1/CXCR2/CD74/MDK/DYSF/LBP	6
BP	GO:0050807	regulation of synapse organization	21/894	229/18866	0.00300182	0.0290285	0.0219379	LILRB2/PTPRO/IL10RA/CAMK1/RAB17/FCGR2B/LRRK2/IL10/NTNG2/EPHB2/EPHB3/NLGN1/SPARC/APP/SHANK3/ADGRL3/NTRK3/SLITRK5/NTRK1/FLRT3/PTK2	21
BP	GO:0002437	inflammatory response to antigenic stimulus	9/894	64/18866	0.00306406	0.0295097	0.0223015	IL1RN/IL31RA/FCER1G/CXCR2/HLA-DRB1/FUT7/FCGR2B/ELANE/IL10	9
BP	GO:1901862	negative regulation of muscle tissue development	9/894	64/18866	0.00306406	0.0295097	0.0223015	PAK1/BMP4/RGS2/TWIST1/MEIS1/GJA1/BMP2/NOG/IGFBP5	9
BP	GO:2000401	regulation of lymphocyte migration	9/894	64/18866	0.00306406	0.0295097	0.0223015	PYCARD/AIF1/CCR2/CD200R1/CXCL10/APP/PADI2/GCSAML/CD200	9
BP	GO:0007611	learning or memory	23/894	260/18866	0.00308828	0.0297027	0.0224474	LILRB2/CX3CR1/ZNF385A/CEBPB/TIFAB/JPH4/NRGN/FGF13/KIT/NRXN3/MDK/EPHB2/RIN1/KCNK10/GLP1R/APP/SHANK3/EGR2/AFF2/SGK1/NTRK1/GATM/TANC1	23
BP	GO:0048640	negative regulation of developmental growth	13/894	115/18866	0.00312474	0.0300128	0.0226817	PAK1/GDF15/FGF13/BMP4/RTN4R/RGS2/MEIS1/SEMA6D/GJA1/SFRP1/PTK2/NOG/ADRB1	13
BP	GO:0090189	regulation of branching involved in ureteric bud morphogenesis	5/894	22/18866	0.00317072	0.0303893	0.0229663	SMO/BMP4/HOXB7/LGR4/NOG	5
BP	GO:0008625	extrinsic apoptotic signaling pathway via death domain receptors	11/894	89/18866	0.00317397	0.0303893	0.0229663	TNFSF10/SORT1/HMOX1/HGF/BAG3/LGALS3/SERPINE1/SFRP1/TRPS1/THBS1/BMP5	11
BP	GO:0002606	positive regulation of dendritic cell antigen processing and presentation	3/894	7/18866	0.00321532	0.0303893	0.0229663	SLC11A1/CD74/NOD2	3
BP	GO:0015939	pantothenate metabolic process	3/894	7/18866	0.00321532	0.0303893	0.0229663	VNN3/VNN2/VNN1	3
BP	GO:0019065	receptor-mediated endocytosis of virus by host cell	3/894	7/18866	0.00321532	0.0303893	0.0229663	CTSL/SIGLEC1/CAV2	3
BP	GO:0035634	response to stilbenoid	3/894	7/18866	0.00321532	0.0303893	0.0229663	G6PC/CD36/PPARGC1A	3
BP	GO:0038165	oncostatin-M-mediated signaling pathway	3/894	7/18866	0.00321532	0.0303893	0.0229663	PRLR/IL13RA1/LIFR	3
BP	GO:0048003	antigen processing and presentation of lipid antigen via MHC class Ib	3/894	7/18866	0.00321532	0.0303893	0.0229663	CD1D/CD1A/CD1C	3
BP	GO:0048007	antigen processing and presentation, exogenous lipid antigen via MHC class Ib	3/894	7/18866	0.00321532	0.0303893	0.0229663	CD1D/CD1A/CD1C	3
BP	GO:0075509	endocytosis involved in viral entry into host cell	3/894	7/18866	0.00321532	0.0303893	0.0229663	CTSL/SIGLEC1/CAV2	3
BP	GO:0120041	positive regulation of macrophage proliferation	3/894	7/18866	0.00321532	0.0303893	0.0229663	CSF1R/MIR181B1/PTK2	3
BP	GO:1900244	positive regulation of synaptic vesicle endocytosis	3/894	7/18866	0.00321532	0.0303893	0.0229663	DNM1/LRRK2/NLGN1	3
BP	GO:0043271	negative regulation of ion transport	16/894	157/18866	0.0032364	0.0304978	0.0230483	LILRB2/LILRB1/SLC43A2/GPR35/KCNE1/KCNE1B/CYP4F2/GABRE/EPHB2/LEP/TRH/RGS2/TWIST1/DYSF/ADRA2A/THBS1	16
BP	GO:0098739	import across plasma membrane	16/894	157/18866	0.0032364	0.0304978	0.0230483	SLC43A2/SLC12A8/SLC8A1/SLC9A9/FOLR2/KCNJ2/HFE/TRPV4/SLC16A2/SLC12A3/ATP12A/RGS2/SLC7A2/TRPM4/KCNJ6/THBS1	16
BP	GO:0001894	tissue homeostasis	23/894	261/18866	0.00323969	0.0304978	0.0230483	CDH23/P2RX7/PECAM1/MFSD2A/CCR2/CTSH/CYTL1/CSF1R/TNFRSF11A/LYZ/SMO/NOD2/PIGR/COL2A1/PDK4/SRC/CRACD/TLR4/RCN3/TFF3/GJA1/LAMC1/ITGB3	23
BP	GO:0010324	membrane invagination	15/894	143/18866	0.00325751	0.0306249	0.0231443	ITGAM/CD300A/ITGB2/AIF1/RAB31/FCER1G/MSR1/XKR7/MARCO/FCGR1A/FCGR2B/CD36/FNBP1L/THBS1/IGLL1	15
BP	GO:0044058	regulation of digestive system process	7/894	42/18866	0.00330968	0.0309526	0.023392	KCNQ1/TYMP/TIFAB/APOA2/LEP/SGK1/PTGER3	7
BP	GO:0046006	regulation of activated T cell proliferation	7/894	42/18866	0.00330968	0.0309526	0.023392	PYCARD/IL12RB1/CRTAM/TMIGD2/TNFSF9/IGF2/IGFBP2	7
BP	GO:0051602	response to electrical stimulus	7/894	42/18866	0.00330968	0.0309526	0.023392	AIF1/PALM/P2RX7/CD14/SRC/NTRK1/PPARGC1A	7
BP	GO:0051047	positive regulation of secretion	28/894	340/18866	0.00331341	0.0309526	0.023392	ITGAM/FGR/ITGB2/P2RX7/PTAFR/FCER1G/S100A8/LRP1/CD14/CRTAM/TNFRSF11A/HLA-DRB1/FFAR4/HFE/AVPR1B/IL10/CYP4F2/SRC/TLR4/LEP/TRH/NLGN1/RAB27B/DOC2B/TRPM4/CADM1/IL33/GJA1	28
BP	GO:0010952	positive regulation of peptidase activity	19/894	201/18866	0.00331853	0.0309526	0.023392	VSIR/PYCARD/CASP1/TNFSF15/CTSD/MEFV/NLRP12/NLRC4/S100A9/NLRP3/S100A8/CLEC7A/CTSH/AIM2/TNFSF10/CIDEB/RCN3/FBLN1/APP	19
BP	GO:0031099	regeneration	19/894	201/18866	0.00331853	0.0309526	0.023392	IGF2R/C5AR1/CEBPB/LRP1/NNMT/KLF4/NINJ1/APOA2/HMOX1/HFE/MDK/SULF2/IL10/RTN4R/HGF/AXL/NTRK3/DYSF/LAMB2	19
BP	GO:0030500	regulation of bone mineralization	10/894	77/18866	0.00334818	0.0311882	0.02357	P2RX7/CCR1/SLC8A1/FAM20C/SGMS2/PHOSPHO1/BMP4/TWIST1/TRPM4/BMP2	10
BP	GO:0061448	connective tissue development	23/894	262/18866	0.0033973	0.0316042	0.0238844	CRIP1/CYTL1/MDK/SULF2/COL2A1/HOXA3/TRPV4/BMP4/ADAMTS7/LEP/HOXA5/WT1/TRPM4/UNCX/TRPS1/BMP2/WNT7B/TGFBI/HOXB3/NOG/BMP5/PPARGC1A/HOXA11	23
BP	GO:0010935	regulation of macrophage cytokine production	4/894	14/18866	0.00342311	0.0317197	0.0239717	LILRB1/CD74/CD36/TLR4	4
BP	GO:0045591	positive regulation of regulatory T cell differentiation	4/894	14/18866	0.00342311	0.0317197	0.0239717	VSIR/LILRB2/LILRB4/BCL6	4
BP	GO:0098814	spontaneous synaptic transmission	4/894	14/18866	0.00342311	0.0317197	0.0239717	DOC2A/APP/DOC2B/RPH3A	4
BP	GO:0048661	positive regulation of smooth muscle cell proliferation	12/894	103/18866	0.00345999	0.0319822	0.0241701	PAK1/AIF1/PTAFR/MMP2/HMOX1/ELANE/IL10/BMP4/GJA1/THBS1/IGFBP5/PPARGC1A	12
BP	GO:0009410	response to xenobiotic stimulus	14/894	130/18866	0.0034613	0.0319822	0.0241701	ACSM1/CYP2E1/CMBL/S100A12/SCGB1A1/GGT1/LPO/CES1/ACY3/UGT2B11/SLITRK5/UGT2B28/DPEP1/CYP1B1	14
BP	GO:0006029	proteoglycan metabolic process	11/894	90/18866	0.00346497	0.0319822	0.0241701	VANGL2/CHST15/CYTL1/SGSH/VCAN/SULF2/COL2A1/UST/HPSE/BMP2/NDST3	11
BP	GO:0050869	negative regulation of B cell activation	6/894	32/18866	0.00350209	0.0322829	0.0243973	CD300A/TYROBP/BCL6/FCGR2B/IL10/SFRP1	6
BP	GO:0010810	regulation of cell-substrate adhesion	20/894	217/18866	0.00351663	0.0323748	0.0244668	PTPRO/LGALS1/SPOCK1/LRP1/RELL2/NINJ1/BCL6/HOXA7/MDK/CORO2B/FUT1/CD36/SRC/ONECUT2/FBLN1/RIN2/SERPINE1/SFRP1/THBS1/PTK2	20
BP	GO:0002758	innate immune response-activating signal transduction	13/894	117/18866	0.00363185	0.0333923	0.0252358	PAK1/HCK/LILRA2/PRKCD/CLEC4A/FCER1G/FFAR2/FCN1/CD209/CLEC10A/SRC/CLEC4C/MUC19	13
BP	GO:0045667	regulation of osteoblast differentiation	14/894	131/18866	0.00371121	0.0340778	0.0257538	CEBPB/FFAR4/FAM20C/HOXA2/BMP4/HGF/TWIST1/TRPM4/SFRP1/BMP2/WNT7B/PTK2/NOG/IGFBP5	14
BP	GO:0120034	positive regulation of plasma membrane bounded cell projection assembly	12/894	104/18866	0.00374711	0.034363	0.0259693	PALM/P2RX7/CDC42EP3/KCTD17/AUTS2/CDC42EP1/KIT/EPS8/NLGN1/FNBP1L/DZIP1/COBL	12
BP	GO:0001656	metanephros development	11/894	91/18866	0.00377695	0.0345029	0.0260751	CXCR2/CTSH/IRX1/SMO/BMP4/WT1/LGR4/BASP1/LAMB2/WNT7B/HOXA11	11
BP	GO:0045682	regulation of epidermis development	11/894	91/18866	0.00377695	0.0345029	0.0260751	VDR/MYCL/CTSV/HOXA7/SMO/CTSL/BMP4/FST/HPSE/MACROH2A2/CD109	11
BP	GO:0046849	bone remodeling	11/894	91/18866	0.00377695	0.0345029	0.0260751	P2RX7/CSF1R/TNFRSF11A/MDK/PDK4/SRC/LEP/LGR4/GJA1/SFRP1/ITGB3	11
BP	GO:0002369	T cell cytokine production	7/894	43/18866	0.0037947	0.0345761	0.0261304	TNFRSF1B/IL31RA/NLRP3/CCR2/SLC11A1/HFE/TRPM4	7
BP	GO:0002823	negative regulation of adaptive immune response based on somatic recombination of immune receptors built from immunoglobulin superfamily domains	7/894	43/18866	0.0037947	0.0345761	0.0261304	LILRB1/ZBTB7B/BCL6/HAVCR2/FCGR2B/HFE/IL33	7
BP	GO:0032693	negative regulation of interleukin-10 production	5/894	23/18866	0.00389559	0.0354045	0.0267565	VSIR/LILRB1/TYROBP/FCGR2B/MMP8	5
BP	GO:0070977	bone maturation	5/894	23/18866	0.00389559	0.0354045	0.0267565	PLXNB1/PHOSPHO1/LEP/RYR1/BMP2	5
BP	GO:0006959	humoral immune response	30/894	377/18866	0.00399749	0.0362841	0.0274212	TFEB/RNASE6/POU2F2/C5AR1/S100A9/CCR2/FCN1/S100A8/S100A12/SLC11A1/CXCL10/HLA-DRB1/LYZ/CFP/FCGR2B/FCER2/ELANE/FCN2/SERPING1/BLNK/HLA-DQB1/PF4/C5AR2/TREM1/C2/C1QA/PPBP/IGLL1/CAMP/PRTN3	30
BP	GO:0003015	heart process	25/894	297/18866	0.00403078	0.0365395	0.0276142	TNNI2/RYR3/KCNQ1/CACNA1C/SLC8A1/KCNE1/CACNA2D3/KCNJ2/FGF13/KCNE1B/FXYD6/SLC4A3/SRC/RYR1/GLP1R/RGS2/CACNA2D4/KCNIP3/TRPM4/BVES/TNNI3/DES/IRX5/GJA1/ADRB1	25
BP	GO:0071695	anatomical structure maturation	21/894	235/18866	0.00406329	0.0367873	0.0278015	CX3CR1/POU2F2/PLXNB1/CLEC7A/MMP2/FAM20C/PHOSPHO1/LRRK2/RECK/LEP/HOXA5/SIX3/AXL/ALDH1A2/RYR1/IL15/APP/C1QA/IRX5/BMP2/RXFP2	21
BP	GO:0002691	regulation of cellular extravasation	6/894	33/18866	0.00411173	0.03699	0.0279546	PTAFR/CCR2/FUT7/MDK/ELANE/SELE	6
BP	GO:0003338	metanephros morphogenesis	6/894	33/18866	0.00411173	0.03699	0.0279546	SMO/BMP4/WT1/LGR4/BASP1/WNT7B	6
BP	GO:0035115	embryonic forelimb morphogenesis	6/894	33/18866	0.00411173	0.03699	0.0279546	CACNA1C/HOXA9/RECK/ALDH1A2/TWIST1/HOXA11	6
BP	GO:0043552	positive regulation of phosphatidylinositol 3-kinase activity	6/894	33/18866	0.00411173	0.03699	0.0279546	FGR/KIT/NOD2/SRC/FPR2/PTK2	6
BP	GO:0048011	neurotrophin TRK receptor signaling pathway	6/894	33/18866	0.00411173	0.03699	0.0279546	SORT1/SPRY2/SRC/WASF1/NTRK3/NTRK1	6
BP	GO:0061572	actin filament bundle organization	16/894	161/18866	0.00414865	0.0372748	0.0281699	PAK1/AIF1/ARHGEF10L/GPR65/SHTN1/CORO2B/EPS8/SRC/AIF1L/SHANK3/MARCKS/CGNL1/LPAR1/FAM171A1/SFRP1/PLS3	16
BP	GO:0050819	negative regulation of coagulation	8/894	55/18866	0.00415406	0.0372763	0.028171	PRKCD/F12/SERPING1/SERPINB2/ANXA5/ANXA2/SERPINE1/THBS1	8
BP	GO:1901222	regulation of NIK/NF-kappaB signaling	13/894	119/18866	0.0042037	0.037674	0.0284716	TLR7/TNFSF15/CD86/NLRP12/TLR6/NLRP3/CD14/CARD14/HAVCR2/NOD2/TLR4/APP/MMP8	13
BP	GO:0048545	response to steroid hormone	28/894	346/18866	0.0042214	0.037785	0.0285555	PAK1/AIF1/IL1RN/PTAFR/CTSV/ZNF366/RXRA/AANAT/SCGB1A1/CYBB/SSTR2/APOA2/CATSPER1/MDK/IL10/BMP4/SRC/AR/ACR/SPARC/HNMT/PADI2/NTRK3/SFRP1/WNT7B/THBS1/IGFBP2/ASS1	28
BP	GO:0031670	cellular response to nutrient	7/894	44/18866	0.0043318	0.0385786	0.0291552	VDR/FOLR2/HMOX1/LEP/CDKN2B/IL15/SFRP1	7
BP	GO:0045332	phospholipid translocation	7/894	44/18866	0.0043318	0.0385786	0.0291552	PRKCD/P2RX7/XKR7/ATP10B/ATP9A/ATP10A/PLSCR4	7
BP	GO:0097028	dendritic cell differentiation	7/894	44/18866	0.0043318	0.0385786	0.0291552	LILRB2/LILRB1/CEBPB/BATF2/FCGR2B/AXL/PRTN3	7
BP	GO:2000404	regulation of T cell migration	7/894	44/18866	0.0043318	0.0385786	0.0291552	PYCARD/AIF1/CCR2/CD200R1/CXCL10/APP/CD200	7
BP	GO:0014812	muscle cell migration	12/894	106/18866	0.0043788	0.0389483	0.0294346	PAK1/AIF1/LRP1/SMO/MDK/SRC/LPAR1/SEMA6D/SERPINE1/ITGB3/IGFBP5/PPARGC1A	12
BP	GO:1903305	regulation of regulated secretory pathway	16/894	162/18866	0.0044069	0.0391002	0.0295494	ITGAM/FGR/CD300A/ITGB2/SYT17/PTAFR/FCER1G/CCR2/SYT15/HMOX1/FCGR2B/LRRK2/DOC2A/NLGN1/DOC2B/ADRA2A	16
BP	GO:2001236	regulation of extrinsic apoptotic signaling pathway	16/894	162/18866	0.0044069	0.0391002	0.0295494	PYCARD/TNFSF10/HMOX1/COL2A1/TNFSF12/BMP4/HGF/SRC/LGALS3/AR/PF4/SERPINE1/SFRP1/TRPS1/THBS1/BMP5	16
BP	GO:0014909	smooth muscle cell migration	11/894	93/18866	0.00446808	0.0394835	0.029839	PAK1/AIF1/LRP1/MDK/SRC/LPAR1/SEMA6D/SERPINE1/ITGB3/IGFBP5/PPARGC1A	11
BP	GO:0046777	protein autophosphorylation	21/894	237/18866	0.00448001	0.0394835	0.029839	MVP/FGR/PAK1/HCK/NLRP12/HTATIP2/SLA/CSF1R/KIT/MEX3B/LRRK2/SRC/IGF1R/EPHB3/CAMK2A/GRK1/GFRA2/NTRK1/BMX/FLT4/PTK2	21
BP	GO:0001845	phagolysosome assembly	4/894	15/18866	0.00449459	0.0394835	0.029839	MYO7A/RAB39A/P2RX7/RAB7B	4
BP	GO:0010763	positive regulation of fibroblast migration	4/894	15/18866	0.00449459	0.0394835	0.029839	PAK1/SLC8A1/THBS1/PTK2	4
BP	GO:0070831	basement membrane assembly	4/894	15/18866	0.00449459	0.0394835	0.029839	NTNG2/PXDN/LAMB3/LAMB2	4
BP	GO:0072498	embryonic skeletal joint development	4/894	15/18866	0.00449459	0.0394835	0.029839	COL2A1/BMP4/NOG/HOXA11	4
BP	GO:0090594	inflammatory response to wounding	4/894	15/18866	0.00449459	0.0394835	0.029839	SIGLEC10/CCR2/HMOX1/MDK	4
BP	GO:1900225	regulation of NLRP3 inflammasome complex assembly	4/894	15/18866	0.00449459	0.0394835	0.029839	MEFV/TLR6/CD36/TLR4	4
BP	GO:0061337	cardiac conduction	15/894	148/18866	0.00450738	0.0395469	0.029887	RYR3/KCNQ1/CACNA1C/SLC8A1/KCNE1/CACNA2D3/KCNJ2/KCNE1B/FXYD6/SLC4A3/RYR1/CACNA2D4/KCNIP3/TRPM4/GJA1	15
BP	GO:0030324	lung development	17/894	177/18866	0.0045163	0.0395761	0.0299091	CTSZ/VANGL2/CTSH/PTK7/HHIP/SPRY2/TNS3/BMP4/RCN3/HOXA5/ALDH1A2/CRISPLD2/SPARC/WNT7B/FLT4/NOG/IGFBP5	17
BP	GO:0043434	response to peptide hormone	34/894	447/18866	0.00462867	0.0405108	0.0306155	PAK1/PRKCD/RAB31/ZBTB7B/HDAC9/ADCY7/GNRHR/AANAT/TNFSF10/SORT1/CYBB/PRLR/GDF15/FUT7/TRPV4/PID1/IL10/PDK4/G6PC/ECHDC3/SRC/IGF1R/LEP/CAMK2A/SPARC/GLP1R/EGR2/CAV2/IGF2/GJA1/MAS1/PTK2/ASS1/IGFBP5	34
BP	GO:0070228	regulation of lymphocyte apoptotic process	8/894	56/18866	0.0046497	0.0406448	0.0307167	P2RX7/GIMAP8/SLC46A2/BCL6/CD74/IL10/BMP4/LGALS3	8
BP	GO:0051963	regulation of synapse assembly	12/894	107/18866	0.00472515	0.0410079	0.0309911	RAB17/NTNG2/EPHB2/EPHB3/NLGN1/APP/ADGRL3/NTRK3/SLITRK5/NTRK1/FLRT3/PTK2	12
BP	GO:2001237	negative regulation of extrinsic apoptotic signaling pathway	12/894	107/18866	0.00472515	0.0410079	0.0309911	TNFSF10/HMOX1/COL2A1/BMP4/HGF/SRC/LGALS3/AR/PF4/SERPINE1/THBS1/BMP5	12
BP	GO:0019883	antigen processing and presentation of endogenous antigen	5/894	24/18866	0.00473168	0.0410079	0.0309911	CD1D/CD1A/CD1C/CD74/HFE	5
BP	GO:0034143	regulation of toll-like receptor 4 signaling pathway	5/894	24/18866	0.00473168	0.0410079	0.0309911	LILRA2/TICAM2/MIR181B1/RAB7B/LBP	5
BP	GO:0046628	positive regulation of insulin receptor signaling pathway	5/894	24/18866	0.00473168	0.0410079	0.0309911	PAK1/ZBTB7B/SRC/LEP/IGF2	5
BP	GO:0090335	regulation of brown fat cell differentiation	5/894	24/18866	0.00473168	0.0410079	0.0309911	ZBTB7B/FFAR4/TRPV4/LEP/PRDM16	5
BP	GO:1903306	negative regulation of regulated secretory pathway	5/894	24/18866	0.00473168	0.0410079	0.0309911	CD300A/CCR2/HMOX1/FCGR2B/ADRA2A	5
BP	GO:0002756	MyD88-independent toll-like receptor signaling pathway	6/894	34/18866	0.00479636	0.0413664	0.0312621	CD300LF/LY96/TLR6/TICAM2/CD14/TLR4	6
BP	GO:0002888	positive regulation of myeloid leukocyte mediated immunity	6/894	34/18866	0.00479636	0.0413664	0.0312621	ITGAM/FGR/ITGB2/PTAFR/FCER1G/TYROBP	6
BP	GO:0007202	activation of phospholipase C activity	6/894	34/18866	0.00479636	0.0413664	0.0312621	CD86/RASGRP4/C5AR1/AVPR1B/SELE/LPAR1	6
BP	GO:0055094	response to lipoprotein particle	6/894	34/18866	0.00479636	0.0413664	0.0312621	ITGB2/TLR6/FCER1G/CD36/TLR4/CES1	6
BP	GO:0002793	positive regulation of peptide secretion	18/894	193/18866	0.00482303	0.0414956	0.0313597	FGR/P2RX7/S100A8/LRP1/CD14/CRTAM/HLA-DRB1/FFAR4/HFE/IL10/SRC/TLR4/TRH/DOC2B/TRPM4/CADM1/IL33/GJA1	18
BP	GO:0071248	cellular response to metal ion	18/894	193/18866	0.00482303	0.0414956	0.0313597	RYR3/NCF1/SYT17/ALOX5AP/FBP1/ADCY7/CYBB/SYT15/HMOX1/HFE/LRRK2/MT1E/CPNE8/NLGN1/RYR1/APP/DPEP1/PPARGC1A	18
BP	GO:0120254	olefinic compound metabolic process	13/894	121/18866	0.00484607	0.0415713	0.0314169	DHRS9/CYP2E1/CBR1/PLA2G4A/CYP4F2/ALDH1A2/CYP4F11/PTGES/ELOVL3/BMP2/CYP1B1/BMP5/PPARGC1A	13
BP	GO:0051591	response to cAMP	11/894	94/18866	0.0048494	0.0415713	0.0314169	KCNQ1/PTAFR/SLC8A1/KCNE1/AANAT/AQP9/WT1/SPARC/APP/ASS1/IGFBP5	11
BP	GO:1905954	positive regulation of lipid localization	11/894	94/18866	0.0048494	0.0415713	0.0314169	PRKCD/P2RX7/MSR1/LRP1/TNFRSF11A/AVPR1B/CYP4F2/CD36/CES1/ANXA2/APOB	11
BP	GO:0099024	plasma membrane invagination	14/894	135/18866	0.00486197	0.0416288	0.0314603	ITGAM/CD300A/ITGB2/AIF1/RAB31/FCER1G/MSR1/XKR7/MARCO/FCGR1A/FCGR2B/CD36/THBS1/IGLL1	14
BP	GO:0002715	regulation of natural killer cell mediated immunity	7/894	45/18866	0.0049244	0.0417473	0.0315499	LILRB1/CRTAM/HAVCR2/LEP/KIR2DL4/CADM1/CLNK	7
BP	GO:0046661	male sex differentiation	16/894	164/18866	0.00496285	0.0417473	0.0315499	CTSV/UTF1/TNFSF10/RHOBTB3/HOXA10/KIT/CST3/HOXA9/AR/WT1/LGR4/NTRK1/SFRP1/BMP5/HOXA11/RXFP2	16
BP	GO:0010886	positive regulation of cholesterol storage	3/894	8/18866	0.00496404	0.0417473	0.0315499	MSR1/CD36/APOB	3
BP	GO:0015840	urea transport	3/894	8/18866	0.00496404	0.0417473	0.0315499	UPK3A/AQP9/SLC14A1	3
BP	GO:0035425	autocrine signaling	3/894	8/18866	0.00496404	0.0417473	0.0315499	CX3CR1/S100A9/S100A8	3
BP	GO:0035696	monocyte extravasation	3/894	8/18866	0.00496404	0.0417473	0.0315499	JAML/PECAM1/CCR2	3
BP	GO:0039663	membrane fusion involved in viral entry into host cell	3/894	8/18866	0.00496404	0.0417473	0.0315499	CCR5/CD4/CTSL	3
BP	GO:0042373	vitamin K metabolic process	3/894	8/18866	0.00496404	0.0417473	0.0315499	CBR1/CYP4F2/CYP4F11	3
BP	GO:0043313	regulation of neutrophil degranulation	3/894	8/18866	0.00496404	0.0417473	0.0315499	ITGAM/ITGB2/PTAFR	3
BP	GO:0044800	multi-organism membrane fusion	3/894	8/18866	0.00496404	0.0417473	0.0315499	CCR5/CD4/CTSL	3
BP	GO:0048861	leukemia inhibitory factor signaling pathway	3/894	8/18866	0.00496404	0.0417473	0.0315499	PRLR/IL13RA1/LIFR	3
BP	GO:0061669	spontaneous neurotransmitter secretion	3/894	8/18866	0.00496404	0.0417473	0.0315499	DOC2A/DOC2B/RPH3A	3
BP	GO:0071447	cellular response to hydroperoxide	3/894	8/18866	0.00496404	0.0417473	0.0315499	AIF1/PRKCD/CD36	3
BP	GO:0071671	regulation of smooth muscle cell chemotaxis	3/894	8/18866	0.00496404	0.0417473	0.0315499	AIF1/MDK/LPAR1	3
BP	GO:0099545	trans-synaptic signaling by trans-synaptic complex	3/894	8/18866	0.00496404	0.0417473	0.0315499	EFNB3/EPHB2/NLGN1	3
BP	GO:0060047	heart contraction	24/894	287/18866	0.00517712	0.0434878	0.0328653	TNNI2/RYR3/KCNQ1/CACNA1C/SLC8A1/KCNE1/CACNA2D3/KCNJ2/FGF13/KCNE1B/FXYD6/SLC4A3/RYR1/GLP1R/RGS2/CACNA2D4/KCNIP3/TRPM4/BVES/TNNI3/DES/IRX5/GJA1/ADRB1	24
BP	GO:0060760	positive regulation of response to cytokine stimulus	8/894	57/18866	0.00518945	0.0435399	0.0329046	CASP1/CD300LF/TRIM6/TICAM2/CD74/TLR4/AXL/TSLP	8
BP	GO:0050709	negative regulation of protein secretion	11/894	95/18866	0.00525605	0.0440466	0.0332875	RHBDF2/NLRP12/HDAC9/FFAR4/FCGR2B/LGR4/RAB11FIP5/IL33/ADRA2A/SFRP1/CD200	11
BP	GO:0016331	morphogenesis of embryonic epithelium	15/894	151/18866	0.005428	0.045327	0.0342552	SPINT1/VANGL2/ST14/PTK7/IRX1/BMP4/ALDH1A2/AR/WNT6/TWIST1/SFRP1/WNT7B/NOG/COBL/BMP5	15
BP	GO:0051224	negative regulation of protein transport	15/894	151/18866	0.005428	0.045327	0.0342552	RHBDF2/NLRP12/HDAC9/KCNE1/FFAR4/FCGR2B/LRRK2/CD36/BAG3/LGR4/RAB11FIP5/IL33/ADRA2A/SFRP1/CD200	15
BP	GO:2001056	positive regulation of cysteine-type endopeptidase activity	15/894	151/18866	0.005428	0.045327	0.0342552	PYCARD/CASP1/TNFSF15/CTSD/MEFV/NLRP12/NLRC4/S100A9/NLRP3/S100A8/CLEC7A/CTSH/AIM2/TNFSF10/CIDEB	15
BP	GO:0006939	smooth muscle contraction	12/894	109/18866	0.00548337	0.0457355	0.034564	HTR7/PTAFR/SLC8A1/TIFAB/SSTR2/KIT/SULF2/RGS2/TNNI3/ADRA2A/CHRM3/PTGER3	12
BP	GO:0006691	leukotriene metabolic process	6/894	35/18866	0.00556118	0.0461821	0.0349014	ALOX5AP/PLA2G4A/GGT1/CYP4F2/CYP4F11/DPEP1	6
BP	GO:0032735	positive regulation of interleukin-12 production	6/894	35/18866	0.00556118	0.0461821	0.0349014	IRF8/SCIMP/CLEC7A/MDK/CD36/TLR4	6
BP	GO:0045066	regulatory T cell differentiation	6/894	35/18866	0.00556118	0.0461821	0.0349014	VSIR/LILRB2/LILRB4/BCL6/FUT7/MDK	6
BP	GO:0042471	ear morphogenesis	13/894	123/18866	0.005565	0.0461821	0.0349014	MYO7A/VANGL2/TIFAB/PTK7/MAFB/PDZD7/SPRY2/COL2A1/HOXA2/EPHB2/TWIST1/HOXA1/NOG	13
BP	GO:0031641	regulation of myelination	7/894	46/18866	0.00557594	0.0461821	0.0349014	ITGAX/TNFRSF1B/TYMP/HGF/PARD3/EGR2/CST7	7
BP	GO:0050798	activated T cell proliferation	7/894	46/18866	0.00557594	0.0461821	0.0349014	PYCARD/IL12RB1/CRTAM/TMIGD2/TNFSF9/IGF2/IGFBP2	7
BP	GO:0043393	regulation of protein binding	19/894	211/18866	0.00561369	0.0464405	0.0350968	CARD16/CTSZ/LFNG/PRKCD/CCL23/CAMK1/LRP1/HFE/HOXA3/LRRK2/IL10/BMP4/SRC/APP/ANXA2/DZIP1/BMP2/NOG/CRMP1	19
BP	GO:0030323	respiratory tube development	17/894	181/18866	0.00564564	0.0466504	0.0352554	CTSZ/VANGL2/CTSH/PTK7/HHIP/SPRY2/TNS3/BMP4/RCN3/HOXA5/ALDH1A2/CRISPLD2/SPARC/WNT7B/FLT4/NOG/IGFBP5	17
BP	GO:0043302	positive regulation of leukocyte degranulation	5/894	25/18866	0.00568764	0.0469428	0.0354764	ITGAM/FGR/ITGB2/PTAFR/FCER1G	5
BP	GO:0001780	neutrophil homeostasis	4/894	16/18866	0.00577071	0.0472311	0.0356942	CXCR2/CCR2/MPL/AXL	4
BP	GO:0001977	renal system process involved in regulation of blood volume	4/894	16/18866	0.00577071	0.0472311	0.0356942	PTPRO/CORO2B/CYP4F2/GJA1	4
BP	GO:0007379	segment specification	4/894	16/18866	0.00577071	0.0472311	0.0356942	MAFB/IRX1/HOXA2/COBL	4
BP	GO:0010934	macrophage cytokine production	4/894	16/18866	0.00577071	0.0472311	0.0356942	LILRB1/CD74/CD36/TLR4	4
BP	GO:0033033	negative regulation of myeloid cell apoptotic process	4/894	16/18866	0.00577071	0.0472311	0.0356942	CCR5/FCER1G/CXCR2/NOD2	4
BP	GO:0034374	low-density lipoprotein particle remodeling	4/894	16/18866	0.00577071	0.0472311	0.0356942	APOA2/MPO/LIPC/APOB	4
BP	GO:0045342	MHC class II biosynthetic process	4/894	16/18866	0.00577071	0.0472311	0.0356942	SLC11A1/IL10/TLR4/PF4	4
BP	GO:1903793	positive regulation of anion transport	8/894	58/18866	0.00577579	0.0472311	0.0356942	PRKCD/P2RX7/PTAFR/CEBPB/TNFRSF11A/AVPR1B/CYP4F2/TRH	8
BP	GO:0021537	telencephalon development	22/894	259/18866	0.00604559	0.0493805	0.0373186	MFSD2A/SLC8A1/BCL2A1/LRP1/NRGN/CSF1R/SMO/FGF13/MDK/FUT1/LRRK2/BMP4/RTN4R/EPHB2/SIX3/EPHB3/DCLK2/SHANK3/LPAR1/SLITRK5/UNCX/BMP2	22
BP	GO:0032970	regulation of actin filament-based process	31/894	405/18866	0.00608621	0.049655	0.0375261	PYCARD/PAK1/HCK/COTL1/PRKCD/ARHGEF10L/CDC42EP3/CACNA1C/VANGL2/GPR65/LRP1/CYRIA/RHOBTB3/CDC42EP1/KCNJ2/CSF1R/FRMD6/FGF13/MDK/CORO2B/CAPG/EPS8/CRACD/WASF1/SHANK3/TRPM4/NTRK3/CGNL1/LPAR1/KIRREL1/SFRP1	31
CC	GO:0009897	external side of plasma membrane	61/925	417/19559	3.19729e-15	1.96313e-12	1.44719e-12	ITGAM/CCR5/ITGB2/LILRB1/CX3CR1/CD4/CD86/IL31RA/CD1D/IL12RB1/TLR8/P2RX7/PECAM1/CCR1/CD1A/CTSV/FCER1G/CXCR2/CSF2RA/CCR2/FCN1/MSR1/CD14/CD200R1/CXCL10/FOLR2/TNFRSF11A/HLA-DRB1/CD1C/PRLR/CCR3/CD209/ADGRE1/FCGR2B/CD74/IL13RA1/KIT/FCER2/CD163/HFE/SCUBE1/RTN4R/SLC4A3/CD36/TLR4/ANXA5/GFRA3/NLGN1/CXCR1/FOLR3/GFRA2/FCGR3A/LIFR/SCARA5/CD163L1/CLEC14A/CD276/THBS1/ENPEP/GFRA1/IGLL1	61
CC	GO:0062023	collagen-containing extracellular matrix	61/925	427/19559	9.68146e-15	2.97221e-12	2.19107e-12	S100A4/CTSZ/LGALS1/CTSD/CTSS/FGL2/PSAP/S100A6/S100A9/FCN1/S100A8/CTSH/F12/RELL2/MEGF9/MMP2/COL14A1/CPA3/GDF15/CFP/CTSL/VCAN/MDK/COL2A1/CST3/ELANE/FCN2/NTNG2/SERPING1/AEBP1/ANXA5/ADAMTS3/LGALS3/SERPINB6/FBLN1/PXDN/SPARC/PF4/SERPINA1/DST/ADAMTS15/ANXA2/ADAMDEC1/C1QA/LAMB3/MMP8/LOXL1/LAMC3/SERPINE1/ADAMTS9/CLEC14A/SFRP1/MXRA5/LAMB2/LAMC1/THBS1/TGFBI/SDC2/SDC3/ANXA8/PRTN3	61
CC	GO:0030667	secretory granule membrane	49/925	306/19559	5.48402e-14	1.1224e-11	8.27413e-12	ITGAX/ITGAL/ITGAM/TNFRSF1B/LILRB2/CD300A/ITGB2/SIGLEC9/PECAM1/PTAFR/ACP3/SIRPB1/PSAP/RAB31/CD93/IGF2R/FCER1G/TYROBP/C5AR1/CXCR2/TICAM2/CD14/SLC11A1/VNN1/ADGRE3/CYBB/PIGR/IZUMO1/MCEMP1/FPR1/CD36/LGALS3/SERPINB6/CLEC4C/CXCR1/FPR2/SPARC/FCGR2A/RAB27B/SLCO4C1/FCAR/NFAM1/CAV2/SIGLEC14/CD109/CEACAM3/ITGB3/OLR1/FCGR3B	49
CC	GO:0070820	tertiary granule	32/925	164/19559	6.55414e-12	1.00606e-09	7.41653e-10	ITGAX/ITGAM/LILRB2/CD300A/ITGB2/CTSD/CTSS/PTAFR/CD93/FCER1G/CTSH/SLC11A1/CDA/ADGRE3/CYBB/LYZ/CFP/CST3/MCEMP1/FPR1/LGALS3/SERPINB6/CLEC4C/FOLR3/FPR2/FCAR/MMP8/OSCAR/SIGLEC14/PPBP/OLR1/CAMP	32
CC	GO:0042613	MHC class II protein complex	11/925	16/19559	8.77521e-12	1.0776e-09	7.94388e-10	HLA-DRB1/HLA-DRB5/CD74/HLA-DMB/HLA-DRA/HLA-DPA1/HLA-DMA/HLA-DPB1/HLA-DQB1/HLA-DQA1/HLA-DQB2	11
CC	GO:0030139	endocytic vesicle	45/925	313/19559	2.66065e-11	2.72273e-09	2.00716e-09	UNC93B1/MPEG1/TLR7/NCF2/SCIMP/CTSS/RAB39A/NCF1/RAB31/TLR6/IGF2R/MSR1/LRP1/SLC11A1/RAB17/MARCO/FCGR1A/FCGR1B/CYBB/HLA-DRB1/HLA-DRB5/FFAR4/SMO/PLD4/CD74/NOD2/CD163/MPO/ELANE/HLA-DRA/HLA-DPA1/CD36/HLA-DPB1/HLA-DQB1/CAMK2A/SPARC/WNT6/HLA-DQA1/RAB11FIP5/DYSF/RAB7B/HLA-DQB2/LPAR1/APOB/WNT7B	45
CC	GO:0031983	vesicle lumen	43/925	328/19559	1.40831e-09	1.23529e-07	9.10639e-08	MVP/FGR/PYCARD/CTSZ/COTL1/PRKCD/CTSD/HK3/S100A9/FCN1/S100A8/CTSH/S100A12/HSPA6/CDA/LYZ/PRSS57/CFP/ADA2/MPO/ELANE/SERPING1/HGF/F5/HPSE/CRISPLD2/FOLR3/SPARC/PF4/SERPINA1/APP/ANXA2/PADI2/MMP8/OSCAR/SELENOP/SERPINE1/IGF2/APOB/THBS1/PPBP/CAMP/PRTN3	43
CC	GO:0034774	secretory granule lumen	42/925	322/19559	2.55293e-09	1.95937e-07	1.44442e-07	MVP/FGR/PYCARD/CTSZ/COTL1/PRKCD/CTSD/HK3/S100A9/FCN1/S100A8/CTSH/S100A12/HSPA6/CDA/LYZ/PRSS57/CFP/ADA2/MPO/ELANE/SERPING1/HGF/F5/HPSE/CRISPLD2/FOLR3/SPARC/PF4/SERPINA1/APP/ANXA2/PADI2/MMP8/OSCAR/SELENOP/SERPINE1/IGF2/THBS1/PPBP/CAMP/PRTN3	42
CC	GO:0060205	cytoplasmic vesicle lumen	42/925	326/19559	3.70667e-09	2.52877e-07	1.86417e-07	MVP/FGR/PYCARD/CTSZ/COTL1/PRKCD/CTSD/HK3/S100A9/FCN1/S100A8/CTSH/S100A12/HSPA6/CDA/LYZ/PRSS57/CFP/ADA2/MPO/ELANE/SERPING1/HGF/F5/HPSE/CRISPLD2/FOLR3/SPARC/PF4/SERPINA1/APP/ANXA2/PADI2/MMP8/OSCAR/SELENOP/SERPINE1/IGF2/THBS1/PPBP/CAMP/PRTN3	42
CC	GO:0042611	MHC protein complex	11/925	25/19559	6.0432e-09	3.71052e-07	2.73534e-07	HLA-DRB1/HLA-DRB5/CD74/HLA-DMB/HLA-DRA/HLA-DPA1/HLA-DMA/HLA-DPB1/HLA-DQB1/HLA-DQA1/HLA-DQB2	11
CC	GO:0030666	endocytic vesicle membrane	27/925	164/19559	1.40057e-08	7.81771e-07	5.7631e-07	RAB39A/RAB31/TLR6/MSR1/LRP1/SLC11A1/MARCO/FCGR1A/FCGR1B/CYBB/HLA-DRB1/HLA-DRB5/SMO/CD74/CD163/HLA-DRA/HLA-DPA1/CD36/HLA-DPB1/HLA-DQB1/CAMK2A/WNT6/HLA-DQA1/RAB7B/HLA-DQB2/APOB/WNT7B	27
CC	GO:0070821	tertiary granule membrane	17/925	73/19559	3.71171e-08	1.89916e-06	1.40003e-06	ITGAX/ITGAM/LILRB2/CD300A/ITGB2/PTAFR/CD93/FCER1G/SLC11A1/CYBB/MCEMP1/SERPINB6/CLEC4C/FPR2/FCAR/SIGLEC14/OLR1	17
CC	GO:0101003	ficolin-1-rich granule membrane	15/925	61/19559	1.08257e-07	5.11304e-06	3.76926e-06	ITGAX/LILRB2/CD300A/ITGB2/CD93/FCER1G/SLC11A1/ADGRE3/FPR1/LGALS3/SERPINB6/CLEC4C/FPR2/FCAR/SIGLEC14	15
CC	GO:0030669	clathrin-coated endocytic vesicle membrane	12/925	40/19559	1.90927e-07	8.3735e-06	6.17282e-06	FCGR1A/FCGR1B/HLA-DRB1/HLA-DRB5/CD74/HLA-DRA/HLA-DPA1/HLA-DPB1/HLA-DQB1/HLA-DQA1/HLA-DQB2/APOB	12
CC	GO:0032588	trans-Golgi network membrane	18/925	94/19559	3.57413e-07	1.46301e-05	1.07851e-05	AP1S2/RAB31/IGF2R/RHOBTB3/MARCHF1/HLA-DRB1/HLA-DRB5/PLD4/CD74/AP1S3/HLA-DRA/ATP7B/HLA-DPA1/HLA-DPB1/HLA-DQB1/APP/HLA-DQA1/HLA-DQB2	18
CC	GO:0042581	specific granule	23/925	160/19559	1.91951e-06	7.3661e-05	5.43018e-05	ITGAL/ITGAM/TNFRSF1B/ITGB2/CTSZ/CTSD/CD93/CYBB/LYZ/CFP/ELANE/MCEMP1/CD36/HPSE/FOLR3/FPR2/SLCO4C1/FCAR/MMP8/OSCAR/CEACAM3/OLR1/CAMP	23
CC	GO:0071556	integral component of lumenal side of endoplasmic reticulum membrane	9/925	29/19559	4.84113e-06	0.000158829	0.000117087	HLA-DRB1/HLA-DRB5/CD74/HLA-DRA/HLA-DPA1/HLA-DPB1/HLA-DQB1/HLA-DQA1/HLA-DQB2	9
CC	GO:0098553	lumenal side of endoplasmic reticulum membrane	9/925	29/19559	4.84113e-06	0.000158829	0.000117087	HLA-DRB1/HLA-DRB5/CD74/HLA-DRA/HLA-DPA1/HLA-DPB1/HLA-DQB1/HLA-DQA1/HLA-DQB2	9
CC	GO:0005798	Golgi-associated vesicle	24/925	181/19559	4.91492e-06	0.000158829	0.000117087	CTSZ/VANGL2/IGF2R/TICAM2/SORT1/NRGN/HLA-DRB1/HLA-DRB5/CD74/HLA-DRA/HLA-DPA1/LRRK2/F5/HLA-DPB1/HLA-DQB1/ACR/RAB27B/SERPINA1/TGFA/APP/PACSIN1/HLA-DQA1/HLA-DQB2/GJA1	24
CC	GO:0061702	inflammasome complex	7/925	17/19559	6.62794e-06	0.000203478	0.000150001	PYCARD/CASP1/NLRC4/NLRP3/AIM2/CASP5/NAIP	7
CC	GO:0098857	membrane microdomain	35/925	330/19559	7.25688e-06	0.000205444	0.00015145	ITGAM/TNFRSF1B/ITGB2/HCK/CD4/CTSD/KCNQ1/PECAM1/CD1A/MYOF/TLR6/KCNE1/UNC5A/LAT2/CD14/GASK1A/HMOX1/SMO/LRRK2/RTN4R/CD36/SRC/HPSE/APP/ANXA2/SELE/BVES/NFAM1/DYSF/CAV2/KIRREL1/CAVIN3/GJA1/OLR1/PRTN3	35
CC	GO:0005775	vacuolar lumen	23/925	173/19559	7.36118e-06	0.000205444	0.00015145	PYCARD/PRKCD/CTSD/CTSS/IFI30/PSAP/CTSV/SGSH/LYZ/PRSS57/ADA2/CTSL/VCAN/CD74/MPO/ELANE/HPSE/ANXA2/PADI2/APOB/SDC2/SDC3/PRTN3	23
CC	GO:1904724	tertiary granule lumen	12/925	55/19559	7.78677e-06	0.000205914	0.000151797	CTSD/CTSS/CTSH/CDA/LYZ/CFP/CST3/FOLR3/MMP8/OSCAR/PPBP/CAMP	12
CC	GO:0005765	lysosomal membrane	38/925	375/19559	8.67427e-06	0.000205914	0.000151797	TFEB/TLR7/SLC15A3/CTSD/MYO7A/CD1D/TLR8/ACP3/PSAP/AP1S2/IGF2R/LRP1/CLCN5/VNN1/SORT1/MARCHF1/HLA-DRB1/HLA-DRB5/FFAR4/SLC2A6/CD74/AP1S3/PIGR/HLA-DMB/HLA-DRA/HLA-DPA1/HLA-DMA/FPR1/HLA-DPB1/HLA-DQB1/HPSE/SLCO4C1/ANXA2/HLA-DQA1/NFAM1/HLA-DQB2/LAMP5/ENPEP	38
CC	GO:0098852	lytic vacuole membrane	38/925	375/19559	8.67427e-06	0.000205914	0.000151797	TFEB/TLR7/SLC15A3/CTSD/MYO7A/CD1D/TLR8/ACP3/PSAP/AP1S2/IGF2R/LRP1/CLCN5/VNN1/SORT1/MARCHF1/HLA-DRB1/HLA-DRB5/FFAR4/SLC2A6/CD74/AP1S3/PIGR/HLA-DMB/HLA-DRA/HLA-DPA1/HLA-DMA/FPR1/HLA-DPB1/HLA-DQB1/HPSE/SLCO4C1/ANXA2/HLA-DQA1/NFAM1/HLA-DQB2/LAMP5/ENPEP	38
CC	GO:0005770	late endosome	31/925	278/19559	8.78507e-06	0.000205914	0.000151797	CTSS/KCNQ1/PSAP/IGF2R/CTSH/TICAM2/SLC11A1/SLC9A9/MARCHF1/HLA-DRB1/HLA-DRB5/CTSL/CD74/HLA-DMB/CST3/HLA-DRA/ATP7B/LRRK2/HLA-DMA/SRC/SIGLEC1/RAB27B/ANXA2/DYSF/RAB7B/CST7/NTRK1/GJA1/LAMP5/GFRA1/ANXA8	31
CC	GO:0030134	COPII-coated ER to Golgi transport vesicle	16/925	95/19559	9.05485e-06	0.000205914	0.000151797	CTSZ/VANGL2/TICAM2/HLA-DRB1/HLA-DRB5/CD74/HLA-DRA/HLA-DPA1/F5/HLA-DPB1/HLA-DQB1/SERPINA1/TGFA/APP/HLA-DQA1/HLA-DQB2	16
CC	GO:0031252	cell leading edge	41/925	421/19559	1.02002e-05	0.000223675	0.00016489	FGD2/FGR/ABI3/PAK1/AIF1/PTPRO/SCIMP/PALM/MEFV/ALS2/S100A6/UNC5A/FGD4/SHTN1/PDE4A/SPRY2/KCNC3/NHS/CAPG/TRPV4/GABRE/EPS8/SRC/EPB41L3/TLR4/AIF1L/DST/APP/ANXA2/WASF1/PACSIN1/PTPN13/DYSF/ABLIM3/ENAH/BMX/LAMP5/ITGB3/PTK2/CDC42BPA/COBL	41
CC	GO:0016323	basolateral plasma membrane	28/925	246/19559	1.61411e-05	0.000324624	0.000239308	PALM/CD1D/KCNQ1/SLC7A7/VANGL2/C5AR1/LRP1/ST14/RAB17/AQP9/LPO/NAIP/NOD2/ATP7B/SLC22A1/SLC14A1/ATP12A/SLC2A9/OTOF/SLCO4C1/DST/TGFA/ANXA2/C5AR2/CADM1/ADRA2A/CHRM3/EPCAM	28
CC	GO:0045334	clathrin-coated endocytic vesicle	12/925	59/19559	1.66923e-05	0.000324624	0.000239308	FCGR1A/FCGR1B/HLA-DRB1/HLA-DRB5/CD74/HLA-DRA/HLA-DPA1/HLA-DPB1/HLA-DQB1/HLA-DQA1/HLA-DQB2/APOB	12
CC	GO:0098589	membrane region	35/925	343/19559	1.67709e-05	0.000324624	0.000239308	ITGAM/TNFRSF1B/ITGB2/HCK/CD4/CTSD/KCNQ1/PECAM1/CD1A/MYOF/TLR6/KCNE1/UNC5A/LAT2/CD14/GASK1A/HMOX1/SMO/LRRK2/RTN4R/CD36/SRC/HPSE/APP/ANXA2/SELE/BVES/NFAM1/DYSF/CAV2/KIRREL1/CAVIN3/GJA1/OLR1/PRTN3	35
CC	GO:0045121	membrane raft	34/925	329/19559	1.69185e-05	0.000324624	0.000239308	ITGAM/TNFRSF1B/ITGB2/HCK/CD4/CTSD/KCNQ1/PECAM1/CD1A/MYOF/TLR6/KCNE1/UNC5A/LAT2/CD14/GASK1A/HMOX1/SMO/LRRK2/RTN4R/CD36/SRC/HPSE/APP/ANXA2/SELE/BVES/NFAM1/CAV2/KIRREL1/CAVIN3/GJA1/OLR1/PRTN3	34
CC	GO:0031091	platelet alpha granule	15/925	91/19559	2.23553e-05	0.000415943	0.000306627	PECAM1/SERPING1/HGF/CD36/F5/SPARC/PF4/SERPINA1/APP/SERPINE1/IGF2/CD109/THBS1/ITGB3/PPBP	15
CC	GO:0045335	phagocytic vesicle	19/925	140/19559	3.35521e-05	0.0005923	0.000436635	UNC93B1/MPEG1/TLR7/NCF2/SCIMP/CTSS/RAB39A/NCF1/RAB31/TLR6/SLC11A1/CYBB/PLD4/NOD2/MPO/ELANE/CD36/RAB11FIP5/RAB7B	19
CC	GO:0098576	lumenal side of membrane	9/925	36/19559	3.3763e-05	0.0005923	0.000436635	HLA-DRB1/HLA-DRB5/CD74/HLA-DRA/HLA-DPA1/HLA-DPB1/HLA-DQB1/HLA-DQA1/HLA-DQB2	9
CC	GO:0030665	clathrin-coated vesicle membrane	17/925	118/19559	3.97324e-05	0.000661449	0.000487611	CD4/IGF2R/FCGR1A/NRGN/FCGR1B/HLA-DRB1/HLA-DRB5/CD74/HLA-DRA/HLA-DPA1/HLA-DPB1/HLA-DQB1/SLC18A2/TGFA/HLA-DQA1/HLA-DQB2/APOB	17
CC	GO:0001726	ruffle	22/925	179/19559	3.98593e-05	0.000661449	0.000487611	FGD2/FGR/PAK1/AIF1/SCIMP/MEFV/ALS2/S100A6/FGD4/PDE4A/SPRY2/CAPG/TRPV4/EPS8/SRC/TLR4/AIF1L/ANXA2/PACSIN1/BMX/ITGB3/COBL	22
CC	GO:0031225	anchored component of membrane	21/925	171/19559	5.99153e-05	0.000968105	0.000713673	VNN3/VNN2/OTOA/CD14/VNN1/FOLR2/NOD2/NTNG2/CPM/RTN4R/RECK/LYNX1/GFRA3/FOLR3/GFRA2/RAB27B/LYPD5/CD109/DPEP1/GFRA1/FCGR3B	21
CC	GO:0005774	vacuolar membrane	39/925	427/19559	6.92544e-05	0.00109031	0.000803763	TFEB/TLR7/SLC15A3/CTSD/MYO7A/CD1D/TLR8/ACP3/PSAP/AP1S2/IGF2R/LRP1/CLCN5/VNN1/SORT1/MARCHF1/HLA-DRB1/HLA-DRB5/FFAR4/SLC2A6/CD74/AP1S3/PIGR/HLA-DMB/HLA-DRA/HLA-DPA1/HLA-DMA/FPR1/HLA-DPB1/HLA-DQB1/HPSE/TMEM150B/SLCO4C1/ANXA2/HLA-DQA1/NFAM1/HLA-DQB2/LAMP5/ENPEP	39
CC	GO:0005604	basement membrane	15/925	103/19559	9.81862e-05	0.00150716	0.00111105	RELL2/MEGF9/COL2A1/CST3/NTNG2/FBLN1/SPARC/DST/ANXA2/LAMB3/LOXL1/LAMC3/LAMB2/LAMC1/TGFBI	15
CC	GO:0031256	leading edge membrane	20/925	175/19559	0.000238681	0.00357439	0.00263499	FGD2/FGR/PAK1/AIF1/SCIMP/PALM/UNC5A/PDE4A/SPRY2/KCNC3/TRPV4/GABRE/EPS8/SRC/EPB41L3/AIF1L/PACSIN1/BMX/LAMP5/ITGB3	20
CC	GO:0005769	early endosome	34/925	377/19559	0.000250588	0.00366335	0.00270057	FGD2/CD4/KCNQ1/ALS2/RAB31/IGF2R/TICAM2/LRP1/CLCN5/TBC1D16/RAB17/SORT1/MARCHF1/FCGR1A/FCGR1B/APOA2/PLD4/HAVCR2/HFE/TLR4/SIGLEC1/ZFYVE9/KIR2DL4/ATP9A/APP/ANXA2/RAB11FIP5/SORCS2/DYSF/NTRK1/GJA1/APOB/LAMP5/ADRB1	34
CC	GO:0005802	trans-Golgi network	25/925	245/19559	0.00025908	0.00369942	0.00272716	SYT17/AP1S2/RAB31/IGF2R/RHOBTB3/MARCHF1/HLA-DRB1/HLA-DRB5/PLD4/FUT7/CD74/AP1S3/HLA-DRA/ATP7B/HLA-DPA1/LRRK2/HLA-DPB1/HLA-DQB1/ATP9A/APP/HLA-DQA1/RAB7B/HLA-DQB2/ARL5C/TGFBI	25
CC	GO:0031093	platelet alpha granule lumen	11/925	67/19559	0.000282282	0.00393911	0.00290386	SERPING1/HGF/F5/SPARC/PF4/SERPINA1/APP/SERPINE1/IGF2/THBS1/PPBP	11
CC	GO:0035579	specific granule membrane	13/925	91/19559	0.00034089	0.00465126	0.00342884	ITGAL/ITGAM/TNFRSF1B/ITGB2/CD93/CYBB/MCEMP1/CD36/FPR2/SLCO4C1/FCAR/CEACAM3/OLR1	13
CC	GO:0030136	clathrin-coated vesicle	21/925	194/19559	0.0003566	0.00475984	0.00350888	CD4/IGF2R/LRP1/SORT1/FCGR1A/NRGN/FCGR1B/HLA-DRB1/HLA-DRB5/CD74/HLA-DRA/HLA-DPA1/HLA-DPB1/HLA-DQB1/SLC18A2/RAB27B/TGFA/HLA-DQA1/STON2/HLA-DQB2/APOB	21
CC	GO:0072558	NLRP1 inflammasome complex	3/925	4/19559	0.000406881	0.00531542	0.00391845	PYCARD/CASP1/CASP5	3
CC	GO:0030135	coated vesicle	28/925	298/19559	0.000446646	0.00571335	0.00421179	CTSZ/CD4/VANGL2/IGF2R/TICAM2/LRP1/SORT1/FCGR1A/NRGN/FCGR1B/HLA-DRB1/HLA-DRB5/CD74/HLA-DRA/HLA-DPA1/F5/HLA-DPB1/HLA-DQB1/SLC18A2/RAB27B/SERPINA1/TGFA/APP/PACSIN1/HLA-DQA1/STON2/HLA-DQB2/APOB	28
CC	GO:0030426	growth cone	20/925	184/19559	0.000462256	0.00579235	0.00427004	CTSZ/PTPRO/ALS2/LRP1/AUTS2/SHTN1/FGF13/NDRG2/TRPV4/LRRK2/GPRIN1/RTN4R/EPS8/PARD3/APP/BASP1/FLRT3/LAMP5/CRMP1/COBL	20
CC	GO:0008305	integrin complex	7/925	31/19559	0.000501467	0.00615801	0.00453959	ITGAX/ITGAL/ITGAM/ITGB2/ITGB7/ITGA7/ITGB3	7
CC	GO:0032587	ruffle membrane	13/925	95/19559	0.000521561	0.00627918	0.00462892	FGD2/FGR/PAK1/AIF1/PDE4A/SPRY2/TRPV4/EPS8/SRC/AIF1L/PACSIN1/BMX/ITGB3	13
CC	GO:0030027	lamellipodium	21/925	201/19559	0.000572837	0.00669194	0.0049332	FGD2/ABI3/PAK1/AIF1/PTPRO/MEFV/ALS2/FGD4/SHTN1/NHS/CAPG/TRPV4/APP/WASF1/PTPN13/DYSF/ABLIM3/ENAH/ITGB3/PTK2/CDC42BPA	21
CC	GO:0043202	lysosomal lumen	13/925	96/19559	0.000577643	0.00669194	0.0049332	CTSD/CTSS/IFI30/PSAP/CTSV/SGSH/CTSL/VCAN/CD74/HPSE/APOB/SDC2/SDC3	13
CC	GO:0012507	ER to Golgi transport vesicle membrane	10/925	62/19559	0.000611855	0.00683053	0.00503537	HLA-DRB1/HLA-DRB5/CD74/HLA-DRA/HLA-DPA1/HLA-DPB1/HLA-DQB1/TGFA/HLA-DQA1/HLA-DQB2	10
CC	GO:0035580	specific granule lumen	10/925	62/19559	0.000611855	0.00683053	0.00503537	CTSZ/CTSD/LYZ/CFP/ELANE/HPSE/FOLR3/MMP8/OSCAR/CAMP	10
CC	GO:0005911	cell-cell junction	40/925	493/19559	0.000655724	0.00718955	0.00530003	PAK1/JAML/PRKCD/P2RX7/PECAM1/SLC8A1/VANGL2/PTK7/CDC42EP1/KCNJ2/NEXN/MPP7/FRMD6/FGF13/KIT/NHS/TRPV4/CLDN23/EPB41L3/NECTIN4/PARD3/CADM3/ARHGAP24/APP/ANXA2/ADGRL3/EVPL/BVES/CADM1/CGNL1/DES/CLDN10/KIRREL1/FLRT3/GJA1/ITGB3/EPCAM/MPDZ/CDC42BPA/CDH11	40
CC	GO:0030427	site of polarized growth	20/925	191/19559	0.000745035	0.00795252	0.00586248	CTSZ/PTPRO/ALS2/LRP1/AUTS2/SHTN1/FGF13/NDRG2/TRPV4/LRRK2/GPRIN1/RTN4R/EPS8/PARD3/APP/BASP1/FLRT3/LAMP5/CRMP1/COBL	20
CC	GO:0005788	endoplasmic reticulum lumen	28/925	308/19559	0.000751215	0.00795252	0.00586248	CTSZ/CD4/LGALS1/COL14A1/APOA2/FAM20C/TMEM132A/CFP/VCAN/COL2A1/CST3/STS/BMP4/ADAMTS7/CES1/F5/RCN3/WNT6/SERPINA1/APP/LIPC/APOB/LAMB2/LAMC1/WNT7B/THBS1/SDC2/IGFBP5	28
CC	GO:0044853	plasma membrane raft	14/925	113/19559	0.000892802	0.00912571	0.00672733	ITGAM/ITGB2/HCK/MYOF/GASK1A/HMOX1/SMO/LRRK2/SRC/SELE/BVES/CAV2/CAVIN3/PRTN3	14
CC	GO:0031092	platelet alpha granule membrane	5/925	17/19559	0.000899395	0.00912571	0.00672733	PECAM1/CD36/SPARC/CD109/ITGB3	5
CC	GO:0005790	smooth endoplasmic reticulum	7/925	34/19559	0.000906626	0.00912571	0.00672733	RYR3/JPH4/KCNJ2/RYR1/APP/FTCD/APOB	7
CC	GO:0046696	lipopolysaccharide receptor complex	3/925	5/19559	0.000981321	0.0092697	0.00683349	LY96/CD14/TLR4	3
CC	GO:0072557	IPAF inflammasome complex	3/925	5/19559	0.000981321	0.0092697	0.00683349	CASP1/NLRC4/NAIP	3
CC	GO:0097179	protease inhibitor complex	3/925	5/19559	0.000981321	0.0092697	0.00683349	CASP1/CARD16/SERPINB6	3
CC	GO:1904090	peptidase inhibitor complex	3/925	5/19559	0.000981321	0.0092697	0.00683349	CASP1/CARD16/SERPINB6	3
CC	GO:0005766	primary lysosome	17/925	155/19559	0.00108291	0.00992396	0.00731579	PYCARD/PRKCD/ACP3/PSAP/VNN1/LYZ/PRSS57/ADA2/PIGR/MPO/ELANE/FPR1/SLCO4C1/ANXA2/PADI2/NFAM1/PRTN3	17
CC	GO:0042582	azurophil granule	17/925	155/19559	0.00108291	0.00992396	0.00731579	PYCARD/PRKCD/ACP3/PSAP/VNN1/LYZ/PRSS57/ADA2/PIGR/MPO/ELANE/FPR1/SLCO4C1/ANXA2/PADI2/NFAM1/PRTN3	17
CC	GO:0030133	transport vesicle	34/925	410/19559	0.00111637	0.0100802	0.00743095	HCK/DNM1/SYT17/IGF2R/STX11/CLCN5/SORT1/NRGN/CPA3/HLA-DRB1/HLA-DRB5/SYT15/CD74/HLA-DRA/HLA-DPA1/LRRK2/DOC2A/HLA-DPB1/HLA-DQB1/CRISPLD2/SLC18A2/RAB27B/OTOF/TGFA/APP/HLA-DQA1/RAB11FIP5/STON2/HLA-DQB2/CAV2/IL33/LAMP5/RPH3A/SNCAIP	34
CC	GO:0098636	protein complex involved in cell adhesion	7/925	36/19559	0.00129577	0.0115305	0.0085001	ITGAX/ITGAL/ITGAM/ITGB2/ITGB7/ITGA7/ITGB3	7
CC	GO:0005901	caveola	11/925	82/19559	0.00161714	0.0141219	0.0104105	HCK/MYOF/GASK1A/HMOX1/SMO/LRRK2/SRC/SELE/BVES/CAV2/CAVIN3	11
CC	GO:0043197	dendritic spine	18/925	175/19559	0.00164048	0.0141219	0.0104105	PTPRO/DNM1/SLC8A1/ALS2/SLA/MX2/RGS10/KCNJ2/NRGN/FCGR2B/NLGN1/CAMK2A/APP/SHANK3/SORCS2/LPAR1/RPH3A/PTK2	18
CC	GO:0150034	distal axon	27/925	309/19559	0.00165599	0.0141219	0.0104105	CTSZ/PTPRO/SLC8A1/ALS2/LRP1/RGS10/AUTS2/SHTN1/FGF13/NDRG2/TRPV4/LRRK2/GPRIN1/RTN4R/EPS8/PARD3/SLC18A2/APP/KCNIP3/PACSIN1/BASP1/FLRT3/LAMP5/CHRM3/CRMP1/TANC1/COBL	27
CC	GO:0043198	dendritic shaft	7/925	38/19559	0.00180458	0.0150441	0.0110903	SLC8A1/JPH4/RTN4R/NLGN1/APP/LPAR1/KIRREL1	7
CC	GO:0043256	laminin complex	4/925	12/19559	0.00181313	0.0150441	0.0110903	NTNG2/LAMB3/LAMB2/LAMC1	4
CC	GO:0044309	neuron spine	18/925	177/19559	0.00186305	0.0152522	0.0112437	PTPRO/DNM1/SLC8A1/ALS2/SLA/MX2/RGS10/KCNJ2/NRGN/FCGR2B/NLGN1/CAMK2A/APP/SHANK3/SORCS2/LPAR1/RPH3A/PTK2	18
CC	GO:0097169	AIM2 inflammasome complex	3/925	6/19559	0.00189358	0.0152981	0.0112775	PYCARD/CASP1/AIM2	3
CC	GO:0031253	cell projection membrane	29/925	344/19559	0.00195839	0.0156162	0.011512	FGD2/FGR/PAK1/AIF1/SCIMP/PALM/UNC5A/HHIP/PDE4A/FFAR4/SMO/SPRY2/KCNC3/TRPV4/GABRE/EPS8/CD36/SRC/EPB41L3/AIF1L/SHANK3/PACSIN1/TRPM6/BVES/BMX/KIRREL1/LAMP5/ITGB3/DPEP1	29
CC	GO:0044295	axonal growth cone	6/925	29/19559	0.00205154	0.0161493	0.011905	LRP1/SHTN1/RTN4R/PARD3/FLRT3/COBL	6
CC	GO:0101002	ficolin-1-rich granule	14/925	124/19559	0.00219663	0.0165285	0.0121845	MVP/CTSZ/COTL1/CTSD/CTSS/FGL2/HK3/FCN1/CTSH/HSPA6/CDA/CST3/CRISPLD2/SERPINA1	14
CC	GO:1904813	ficolin-1-rich granule lumen	14/925	124/19559	0.00219663	0.0165285	0.0121845	MVP/CTSZ/COTL1/CTSD/CTSS/FGL2/HK3/FCN1/CTSH/HSPA6/CDA/CST3/CRISPLD2/SERPINA1	14
CC	GO:0034687	integrin alphaL-beta2 complex	2/925	2/19559	0.00223431	0.0165285	0.0121845	ITGAL/ITGB2	2
CC	GO:0034688	integrin alphaM-beta2 complex	2/925	2/19559	0.00223431	0.0165285	0.0121845	ITGAM/ITGB2	2
CC	GO:0034689	integrin alphaX-beta2 complex	2/925	2/19559	0.00223431	0.0165285	0.0121845	ITGAX/ITGB2	2
CC	GO:0005771	multivesicular body	9/925	62/19559	0.00242381	0.0177169	0.0130606	CTSH/CTSL/CD74/CST3/LRRK2/RAB27B/CST7/GJA1/GFRA1	9
CC	GO:0031902	late endosome membrane	15/925	140/19559	0.00260957	0.0188503	0.0138962	TICAM2/SLC11A1/SLC9A9/MARCHF1/HLA-DRB1/HLA-DRB5/HLA-DMB/HLA-DRA/HLA-DMA/RAB27B/ANXA2/RAB7B/NTRK1/LAMP5/ANXA8	15
CC	GO:0045177	apical part of cell	34/925	433/19559	0.00274329	0.0195858	0.0144384	PTPRO/MYO7A/UPK3A/CTSV/VANGL2/KCNE1/C5AR1/OTOA/LRP1/CLCN5/RAB17/CTSL/HFE/NHS/TRPV4/SLC22A1/SLC16A2/SLC12A3/CYP4F2/CD36/ACY3/SLC2A9/PARD3/RAB27B/APP/C5AR2/TRPM6/GJA1/DPEP1/IGFBP2/EPCAM/MPDZ/PTK2/ENPEP	34
CC	GO:0097060	synaptic membrane	31/925	387/19559	0.00306658	0.0216423	0.0159544	PTPRO/PALM/KCTD12/IL31RA/DNM1/CACNA1C/SLC8A1/ADAM22/GPHN/MX2/STX11/NRGN/EFNB3/KCNC3/GRID1/NTNG2/FXYD6/GABRE/EPHB2/NLGN1/CADM3/OTOF/SHANK3/IGSF9B/SORCS2/NTRK3/FLRT3/ITGB3/CHRM3/RPH3A/SNCAIP	31
CC	GO:0019897	extrinsic component of plasma membrane	17/925	172/19559	0.0033102	0.0230962	0.0170262	GNGT2/FGR/HCK/CDH23/SLA/S100A6/FCN1/ST14/SCUBE1/SRC/TGM3/ANXA2/SHANK3/CAV2/DTNA/PTK2/CDH11	17
CC	GO:0045211	postsynaptic membrane	24/925	280/19559	0.00372364	0.0256889	0.0189375	PTPRO/KCTD12/DNM1/CACNA1C/SLC8A1/ADAM22/GPHN/MX2/NRGN/EFNB3/KCNC3/GRID1/FXYD6/GABRE/EPHB2/NLGN1/SHANK3/IGSF9B/SORCS2/NTRK3/FLRT3/ITGB3/CHRM3/RPH3A	24
CC	GO:0034703	cation channel complex	20/925	221/19559	0.00423474	0.0288904	0.0212975	RYR3/KCNMB1/KCNQ1/CACNA1C/KCNE1/CACNA2D3/KCNJ2/CATSPER1/KCNE1B/KCNC3/EPS8/KCNQ5/NLGN1/RYR1/CACNA2D4/KCNIP3/TRPM4/KCNJ6/SCN9A/DPP10	20
CC	GO:0042383	sarcolemma	14/925	135/19559	0.0047843	0.0322809	0.023797	RYR3/CACNA1C/SLC8A1/CLCN1/KCNJ2/RYR1/ANXA2/BVES/DYSF/FLNC/CAV2/DES/SLC27A6/DTNA	14
CC	GO:0030658	transport vesicle membrane	19/925	209/19559	0.00497637	0.0332119	0.0244833	NRGN/HLA-DRB1/HLA-DRB5/CD74/HLA-DRA/HLA-DPA1/LRRK2/DOC2A/HLA-DPB1/HLA-DQB1/SLC18A2/RAB27B/OTOF/TGFA/HLA-DQA1/RAB11FIP5/HLA-DQB2/LAMP5/RPH3A	19
CC	GO:0098791	Golgi apparatus subcompartment	29/925	368/19559	0.00514116	0.0339427	0.025022	SYT17/AP1S2/RAB31/IGF2R/SORT1/RHOBTB3/MARCHF1/HLA-DRB1/HLA-DRB5/PLD4/FUT7/CD74/AP1S3/SULF2/FUT1/HLA-DRA/ATP7B/HLA-DPA1/LRRK2/HLA-DPB1/HLA-DQB1/ATP9A/RAB27B/APP/HLA-DQA1/RAB7B/HLA-DQB2/ARL5C/TGFBI	29
CC	GO:0031227	intrinsic component of endoplasmic reticulum membrane	16/925	166/19559	0.00547923	0.0356116	0.0262524	DHRS9/SLC37A2/CYP2E1/HLA-DRB1/HLA-DRB5/SGMS2/CD74/HLA-DRA/HLA-DPA1/G6PC/HLA-DPB1/HLA-DQB1/HLA-DQA1/HLA-DQB2/ELOVL3/RTN1	16
CC	GO:0031904	endosome lumen	6/925	35/19559	0.00550994	0.0356116	0.0262524	CTSS/CTSH/PRLR/CTSL/APP/APOB	6
CC	GO:0030662	coated vesicle membrane	17/925	183/19559	0.00618046	0.0395292	0.0291403	CD4/IGF2R/FCGR1A/NRGN/FCGR1B/HLA-DRB1/HLA-DRB5/CD74/HLA-DRA/HLA-DPA1/HLA-DPB1/HLA-DQB1/SLC18A2/TGFA/HLA-DQA1/HLA-DQB2/APOB	17
CC	GO:0032997	Fc receptor complex	2/925	3/19559	0.00649202	0.0402636	0.0296817	FCER1G/LILRA4	2
CC	GO:0032998	Fc-epsilon receptor I complex	2/925	3/19559	0.00649202	0.0402636	0.0296817	FCER1G/LILRA4	2
CC	GO:0043260	laminin-11 complex	2/925	3/19559	0.00649202	0.0402636	0.0296817	LAMB2/LAMC1	2
CC	GO:0030660	Golgi-associated vesicle membrane	12/925	112/19559	0.0067018	0.0409723	0.0302042	NRGN/HLA-DRB1/HLA-DRB5/CD74/HLA-DRA/HLA-DPA1/HLA-DPB1/HLA-DQB1/TGFA/HLA-DQA1/HLA-DQB2/GJA1	12
CC	GO:0031984	organelle subcompartment	30/925	392/19559	0.00673974	0.0409723	0.0302042	SYT17/AP1S2/RAB31/IGF2R/SORT1/RHOBTB3/MARCHF1/HLA-DRB1/HLA-DRB5/PLD4/FUT7/CD74/AP1S3/SULF2/FUT1/HLA-DRA/ATP7B/HLA-DPA1/LRRK2/HLA-DPB1/HLA-DQB1/RYR1/ATP9A/RAB27B/APP/HLA-DQA1/RAB7B/HLA-DQB2/ARL5C/TGFBI	30
CC	GO:0031234	extrinsic component of cytoplasmic side of plasma membrane	11/925	99/19559	0.00706256	0.0421918	0.0311032	GNGT2/FGR/HCK/SLA/S100A6/SRC/TGM3/SHANK3/CAV2/DTNA/PTK2	11
CC	GO:0005861	troponin complex	3/925	9/19559	0.0071465	0.0421918	0.0311032	TNNI2/TNNI3/TNNT1	3
CC	GO:0072559	NLRP3 inflammasome complex	3/925	9/19559	0.0071465	0.0421918	0.0311032	PYCARD/CASP1/NLRP3	3
CC	GO:0030176	integral component of endoplasmic reticulum membrane	15/925	158/19559	0.0080418	0.0470254	0.0346664	DHRS9/SLC37A2/HLA-DRB1/HLA-DRB5/SGMS2/CD74/HLA-DRA/HLA-DPA1/G6PC/HLA-DPB1/HLA-DQB1/HLA-DQA1/HLA-DQB2/ELOVL3/RTN1	15
CC	GO:0034702	ion channel complex	24/925	299/19559	0.00829136	0.0480273	0.035405	RYR3/KCNMB1/KCNQ1/CACNA1C/KCNE1/CACNA2D3/CLCN1/KCNJ2/CATSPER1/KCNE1B/KCNC3/CLCNKA/GABRE/EPS8/KCNQ5/NLGN1/RYR1/CACNA2D4/SHANK3/KCNIP3/TRPM4/KCNJ6/SCN9A/DPP10	24
CC	GO:0008076	voltage-gated potassium channel complex	10/925	88/19559	0.00855216	0.049075	0.0361773	KCNMB1/KCNQ1/KCNE1/KCNJ2/KCNE1B/KCNC3/KCNQ5/KCNIP3/KCNJ6/DPP10	10
MF	GO:0140375	immune receptor activity	43/889	135/18352	5.53057e-24	7.44967e-21	5.69357e-21	LILRB2/CCR5/LILRB1/CX3CR1/CD4/IL31RA/IL12RB1/CCR1/GPR35/FCER1G/C5AR1/IL10RA/CXCR2/CSF2RA/CCR2/CTSH/CD200R1/FCGR1B/HLA-DRB1/PRLR/CCR3/FCGR2B/CD74/IL13RA1/PIGR/HLA-DRA/HLA-DPA1/MPL/FPR1/GFRA3/HLA-DQB1/CXCR1/CMKLR1/FPR2/GFRA2/IL1R2/KIR2DL4/C5AR2/LIFR/HLA-DQA1/HLA-DQB2/IL17RE/GFRA1	43
MF	GO:0033218	amide binding	53/889	381/18352	3.98337e-12	2.6828e-09	2.05039e-09	ITGAM/LILRB2/ITGB2/CD1D/CD300LF/CD1A/PSAP/CTSV/ITM2A/TLR6/CRIP1/RXRA/GNRHR/MSR1/LRP1/CD14/GUCY2C/MARCO/FOLR2/PLA2G4A/SSTR2/HLA-DRB1/HLA-DRB5/CD1C/PRLR/CD209/FCGR2B/CD74/NOD2/CST3/HLA-DRA/HLA-DPA1/AVPR1B/RTN4R/EPHB2/CD36/TLR4/IGF1R/LDLRAD3/HLA-DPB1/HLA-DQB1/NLGN1/FOLR3/FPR2/GLP1R/C1QA/HLA-DQA1/PTGES/FTCD/MAS1/ENPEP/LBP/RXFP2	53
MF	GO:0042277	peptide binding	46/889	308/18352	9.09752e-12	3.12587e-09	2.38901e-09	ITGAM/LILRB2/ITGB2/CD1D/CD1A/CTSV/ITM2A/TLR6/CRIP1/RXRA/GNRHR/MSR1/LRP1/CD14/GUCY2C/MARCO/SSTR2/HLA-DRB1/HLA-DRB5/CD1C/PRLR/CD209/FCGR2B/CD74/NOD2/CST3/HLA-DRA/HLA-DPA1/AVPR1B/EPHB2/CD36/TLR4/IGF1R/LDLRAD3/HLA-DPB1/HLA-DQB1/NLGN1/FPR2/GLP1R/C1QA/HLA-DQA1/PTGES/MAS1/ENPEP/LBP/RXFP2	46
MF	GO:0019955	cytokine binding	29/889	135/18352	9.28245e-12	3.12587e-09	2.38901e-09	TNFRSF1B/CCR5/CX3CR1/CD4/IL1RN/IL31RA/IL12RB1/CCR1/IL10RA/CXCR2/CSF2RA/CCR2/CSF1R/TNFRSF11A/PRLR/CCR3/CD74/IL13RA1/KIT/ELANE/CD36/CXCR1/PXDN/IL1R2/LIFR/CD109/THBS1/ITGB3/NOG	29
MF	GO:0004896	cytokine receptor activity	24/889	97/18352	2.44092e-11	6.57583e-09	5.02572e-09	CCR5/CX3CR1/CD4/IL31RA/IL12RB1/CCR1/GPR35/IL10RA/CXCR2/CSF2RA/CCR2/PRLR/CCR3/CD74/IL13RA1/MPL/GFRA3/CXCR1/CMKLR1/GFRA2/IL1R2/LIFR/IL17RE/GFRA1	24
MF	GO:0019865	immunoglobulin binding	12/889	24/18352	2.4483e-10	5.49643e-08	4.20077e-08	CD4/LILRA2/FCER1G/FCGR1A/FCGR1B/FCGR2B/FCER2/LGALS3/FCGR2A/FCGR3A/FCAR/FCGR3B	12
MF	GO:0038187	pattern recognition receptor activity	11/889	23/18352	2.56587e-09	4.93748e-07	3.77357e-07	TLR7/TLR8/PTAFR/LY96/FCN1/CLEC7A/CD14/MARCO/NOD2/CD36/TLR4	11
MF	GO:0038024	cargo receptor activity	18/889	73/18352	8.04212e-09	1.35409e-06	1.03489e-06	ITGAM/ITGB2/CXCL16/APOBR/ASGR2/LOXL4/LRP12/MSR1/LRP1/MARCO/FOLR2/CD163/TMPRSS13/CD36/FPR2/SCARA5/CD163L1/OLR1	18
MF	GO:0001540	amyloid-beta binding	18/889	77/18352	1.99103e-08	2.9799e-06	2.27745e-06	ITGAM/LILRB2/ITGB2/ITM2A/TLR6/MSR1/LRP1/MARCO/FCGR2B/CD74/CST3/EPHB2/CD36/TLR4/LDLRAD3/NLGN1/FPR2/C1QA	18
MF	GO:0019864	IgG binding	7/889	11/18352	1.70086e-07	2.29105e-05	1.75099e-05	FCER1G/FCGR1A/FCGR1B/FCGR2B/FCGR2A/FCGR3A/FCGR3B	7
MF	GO:0030246	carbohydrate binding	34/889	267/18352	2.5908e-07	2.96225e-05	2.26396e-05	SIGLEC10/SIGLEC7/LGALS2/LGALS1/SIGLEC9/SIGLEC16/CLEC4A/HK3/ASGR2/CD93/IGF2R/FBP1/SIGLEC11/FCN1/CLEC7A/HLA-DRB1/CD209/VCAN/FCER2/HLA-DRA/FCN2/CLEC10A/SIGLEC12/SIGLEC1/MRC2/LGALS3/CLEC1A/CLEC4C/ACR/ADGRL3/SELE/SIGLEC14/CLEC14A/OLR1	34
MF	GO:0019763	immunoglobulin receptor activity	5/889	5/18352	2.63897e-07	2.96225e-05	2.26396e-05	FCER1G/CD200R1/FCGR1B/FCGR2B/PIGR	5
MF	GO:0033691	sialic acid binding	9/889	22/18352	3.96594e-07	4.10933e-05	3.14064e-05	SIGLEC10/SIGLEC7/SIGLEC9/SIGLEC16/SIGLEC11/FCN1/SIGLEC12/SELE/SIGLEC14	9
MF	GO:0001637	G protein-coupled chemoattractant receptor activity	9/889	26/18352	2.09037e-06	0.000178801	0.000136652	CCR5/CX3CR1/CCR1/GPR35/CXCR2/CCR2/CCR3/CXCR1/CMKLR1	9
MF	GO:0004950	chemokine receptor activity	9/889	26/18352	2.09037e-06	0.000178801	0.000136652	CCR5/CX3CR1/CCR1/GPR35/CXCR2/CCR2/CCR3/CXCR1/CMKLR1	9
MF	GO:0032395	MHC class II receptor activity	6/889	10/18352	2.25658e-06	0.000178801	0.000136652	HLA-DRB1/HLA-DRA/HLA-DPA1/HLA-DQB1/HLA-DQA1/HLA-DQB2	6
MF	GO:0071723	lipopeptide binding	6/889	10/18352	2.25658e-06	0.000178801	0.000136652	CD1D/CD1A/TLR6/CD14/CD1C/LBP	6
MF	GO:0019838	growth factor binding	20/889	136/18352	8.81111e-06	0.000647245	0.000494671	RHBDF2/IL1RN/IGF2R/IL10RA/SORT1/COL2A1/CD36/IGF1R/PXDN/IL1R2/LIFR/NTRK3/NTRK1/CD109/THBS1/ITGB3/IGFBP2/FLT4/ESM1/IGFBP5	20
MF	GO:0035325	Toll-like receptor binding	6/889	12/18352	9.12966e-06	0.000647245	0.000494671	UNC93B1/LY96/TLR6/S100A9/S100A8/CD36	6
MF	GO:0050840	extracellular matrix binding	12/889	57/18352	1.45908e-05	0.000982691	0.000751042	LGALS1/CTSS/LGALS3/OLFML2A/SPARC/ADAMTS15/ANXA2/LYPD5/CLEC14A/THBS1/ITGB3/TGFBI	12
MF	GO:0070700	BMP receptor binding	6/889	13/18352	1.62592e-05	0.00104291	0.00079707	PYCARD/GDF15/BMP4/SRC/BMP2/BMP5	6
MF	GO:0061134	peptidase regulator activity	27/889	229/18352	1.81883e-05	0.00111362	0.000851108	VSIR/PYCARD/CASP1/CARD16/SPINT1/NLRP12/SPOCK1/NLRC4/SERPINI2/CTSH/NAIP/CARD17/CST3/RECK/SERPING1/SERPINB2/SERPINB6/FBLN1/CSTA/SERPINA1/APP/ANXA2/CST7/SERPINE1/SPINK2/CD109/DPEP1	27
MF	GO:0002020	protease binding	19/889	137/18352	3.40491e-05	0.00199409	0.00152403	PYCARD/CARD16/PSAP/NLRC4/LRP1/KIT/CARD17/CST3/ELANE/SERPINB6/RYR1/ACR/ATP9A/CSTA/SERPINA1/ANXA2/SERPINE1/CD70/ITGB3	19
MF	GO:0031406	carboxylic acid binding	25/889	212/18352	3.66053e-05	0.00205447	0.00157017	VDR/SIGLEC10/SIGLEC7/SIGLEC9/SIGLEC16/PSAP/ALOX5AP/IGF2R/S100A9/SIGLEC11/RXRA/FCN1/S100A8/FOLR2/FFAR4/VCAN/RTN4R/SIGLEC12/ACOX2/FOLR3/SELE/CYP4F11/FTCD/SIGLEC14/ASS1	25
MF	GO:0043394	proteoglycan binding	9/889	36/18352	4.06817e-05	0.00219193	0.00167523	CTSS/LRP1/ADA2/CTSL/COL2A1/FCN2/FST/HPSE/THBS1	9
MF	GO:0005544	calcium-dependent phospholipid binding	11/889	54/18352	4.57243e-05	0.00233175	0.00178209	SYT17/PLA2G4A/SYT15/DOC2A/ANXA5/CPNE8/ANXA2/DOC2B/DYSF/RPH3A/ANXA8	11
MF	GO:0005543	phospholipid binding	42/889	454/18352	4.67389e-05	0.00233175	0.00178209	FGD2/CD300A/ADAP2/CD300LF/KCNQ1/NCF1C/NCF1/NCF1B/SYT17/PTAFR/PLD2/PSAP/MYOF/GPR12/RUFY4/KCNJ2/NRGN/PLA2G4A/APOA2/SYT15/MCF2L/CAPG/DOC2A/ANXA5/CPNE8/ZFYVE9/PIRT/AXL/PARD3/PLEKHN1/ANXA2/PACSIN1/DOC2B/DYSF/LPAR1/PLA2G2F/APOB/THBS1/DPEP1/PLA2G2C/RPH3A/ANXA8	42
MF	GO:0005126	cytokine receptor binding	29/889	271/18352	5.56979e-05	0.00267947	0.00204784	PYCARD/TNFSF15/IL1RN/TNFSF13/IL12RB1/CD300LF/CXCL16/CCL23/CCL22/TLR5/CCR2/TNFSF10/CXCL10/PRLR/TNFSF8/IL13RA1/TNFSF12/IL10/PXDN/PF4/IL15/TNFSF9/LIFR/NTRK1/IL33/CD70/ITGB3/PPBP/TSLP	29
MF	GO:0030228	lipoprotein particle receptor activity	6/889	16/18352	6.69283e-05	0.00306609	0.00234333	CXCL16/APOBR/LRP12/LRP1/CD36/OLR1	6
MF	GO:0005044	scavenger receptor activity	10/889	47/18352	6.82872e-05	0.00306609	0.00234333	CXCL16/LOXL4/MSR1/LRP1/MARCO/CD163/TMPRSS13/CD36/SCARA5/CD163L1	10
MF	GO:0016493	C-C chemokine receptor activity	7/889	23/18352	7.56972e-05	0.00312424	0.00238776	CCR5/CX3CR1/CCR1/CXCR2/CCR2/CCR3/CXCR1	7
MF	GO:0030882	lipid antigen binding	4/889	6/18352	7.58612e-05	0.00312424	0.00238776	CD1D/CD1A/PSAP/CD1C	4
MF	GO:0005125	cytokine activity	26/889	235/18352	7.65403e-05	0.00312424	0.00238776	TNFSF15/IL1RN/TNFSF13/CXCL16/SECTM1/CCL23/CCL22/TNFSF10/CXCL10/TNFSF8/GDF15/TNFSF12/IL10/BMP4/TAFA5/PF4/IL15/TNFSF9/WNT6/IL33/CD70/BMP2/WNT7B/PPBP/TSLP/BMP5	26
MF	GO:0015026	coreceptor activity	10/889	48/18352	8.25522e-05	0.00327053	0.00249957	CCR5/CD4/CD86/LY96/LRP1/PTK7/LILRA4/TMIGD2/RECK/ITGB3	10
MF	GO:0042605	peptide antigen binding	8/889	31/18352	8.56136e-05	0.0032949	0.0025182	HLA-DRB1/HLA-DRB5/CD209/HLA-DRA/HLA-DPA1/HLA-DPB1/HLA-DQB1/HLA-DQA1	8
MF	GO:0043177	organic acid binding	25/889	224/18352	9.07054e-05	0.0033339	0.00254801	VDR/SIGLEC10/SIGLEC7/SIGLEC9/SIGLEC16/PSAP/ALOX5AP/IGF2R/S100A9/SIGLEC11/RXRA/FCN1/S100A8/FOLR2/FFAR4/VCAN/RTN4R/SIGLEC12/ACOX2/FOLR3/SELE/CYP4F11/FTCD/SIGLEC14/ASS1	25
MF	GO:0004713	protein tyrosine kinase activity	18/889	135/18352	9.15771e-05	0.0033339	0.00254801	FGR/HCK/PRKCD/SLA/IGF2R/CSF1R/KIT/EFNB3/EPHB2/SRC/IGF1R/EPHB3/AXL/NTRK3/NTRK1/BMX/FLT4/PTK2	18
MF	GO:0050786	RAGE receptor binding	5/889	11/18352	9.54133e-05	0.00338215	0.00258488	S100A4/S100A9/S100A8/S100A12/FPR1	5
MF	GO:0019957	C-C chemokine binding	7/889	24/18352	0.000102421	0.00353745	0.00270357	CCR5/CX3CR1/CCR1/CXCR2/CCR2/CCR3/CXCR1	7
MF	GO:0008236	serine-type peptidase activity	22/889	187/18352	0.000108974	0.0036697	0.00280465	SCPEP1/PRSS36/CTSH/F12/ST14/MMP2/KLK1/TMPRSS11D/PRSS57/ELANE/TMPRSS13/HGF/PRSS37/CPVL/MMP7/CELA1/ACR/C2/MMP8/LPAL2/DPP10/PRTN3	22
MF	GO:0017159	pantetheine hydrolase activity	3/889	3/18352	0.000113308	0.00372257	0.00284505	VNN3/VNN2/VNN1	3
MF	GO:0042169	SH2 domain binding	9/889	41/18352	0.000121773	0.00390544	0.00298481	LILRB1/SIGLEC10/LAT2/ARHGAP5/KIT/TRPV4/SRC/BLNK/PTK2	9
MF	GO:0023023	MHC protein complex binding	7/889	25/18352	0.000136337	0.00423236	0.00323467	LILRB2/LILRB1/HLA-DRB1/CD74/HLA-DMB/HLA-DRA/HLA-DMA	7
MF	GO:0019956	chemokine binding	8/889	33/18352	0.000138251	0.00423236	0.00323467	CCR5/CX3CR1/CCR1/CXCR2/CCR2/CCR3/CXCR1/ITGB3	8
MF	GO:0001653	peptide receptor activity	19/889	152/18352	0.000141782	0.004244	0.00324357	CCR5/CX3CR1/CCR1/GPR35/CXCR2/CCR2/GUCY2C/SSTR2/CCR3/AVPR1B/FPR1/CXCR1/CMKLR1/FPR2/GLP1R/LGR4/SORCS2/MAS1/RXFP2	19
MF	GO:0004714	transmembrane receptor protein tyrosine kinase activity	11/889	61/18352	0.000146571	0.00426192	0.00325726	IGF2R/CSF1R/KIT/EFNB3/EPHB2/IGF1R/EPHB3/AXL/NTRK3/NTRK1/FLT4	11
MF	GO:0017171	serine hydrolase activity	22/889	191/18352	0.000148708	0.00426192	0.00325726	SCPEP1/PRSS36/CTSH/F12/ST14/MMP2/KLK1/TMPRSS11D/PRSS57/ELANE/TMPRSS13/HGF/PRSS37/CPVL/MMP7/CELA1/ACR/C2/MMP8/LPAL2/DPP10/PRTN3	22
MF	GO:0004875	complement receptor activity	5/889	12/18352	0.000157044	0.00440706	0.00336819	C5AR1/FPR1/CMKLR1/FPR2/C5AR2	5
MF	GO:0061135	endopeptidase regulator activity	22/889	192/18352	0.000160454	0.00441085	0.00337109	VSIR/CARD16/SPINT1/SPOCK1/NLRC4/SERPINI2/NAIP/CARD17/CST3/RECK/SERPING1/SERPINB2/SERPINB6/CSTA/SERPINA1/APP/ANXA2/CST7/SERPINE1/SPINK2/CD109/DPEP1	22
MF	GO:0003779	actin binding	39/889	437/18352	0.000183368	0.00493994	0.00377546	TNNI2/CCR5/S100A4/AIF1/COTL1/MYO7A/LSP1/MEFV/MYBPC1/FGD4/PHACTR3/SHTN1/MYOZ3/MISP/NEXN/GAS7/NOD2/CORO2B/CAPG/TRPV4/LRRK2/EPS8/EPB41L3/GAS2L3/AIF1L/MYO5C/DST/WASF1/SHANK3/MARCKS/FLNC/TNNI3/ABLIM3/ENAH/RAI14/PTK2/PLS3/COBL/ANXA8	39
MF	GO:0005041	low-density lipoprotein particle receptor activity	5/889	13/18352	0.000245035	0.00622759	0.00475957	CXCL16/LRP12/LRP1/CD36/OLR1	5
MF	GO:0016175	superoxide-generating NAD(P)H oxidase activity	5/889	13/18352	0.000245035	0.00622759	0.00475957	NCF2/NCF1C/NCF1/NCF1B/CYBB	5
MF	GO:0039706	co-receptor binding	5/889	13/18352	0.000245035	0.00622759	0.00475957	HFE/LRRK2/DKK2/BMP4/BMP2	5
MF	GO:0008528	G protein-coupled peptide receptor activity	18/889	148/18352	0.000296332	0.00739185	0.00564938	CCR5/CX3CR1/CCR1/GPR35/CXCR2/CCR2/SSTR2/CCR3/AVPR1B/FPR1/CXCR1/CMKLR1/FPR2/GLP1R/LGR4/SORCS2/MAS1/RXFP2	18
MF	GO:0072341	modified amino acid binding	13/889	90/18352	0.000383061	0.00938151	0.00717002	CD300A/CD300LF/SYT17/FOLR2/SYT15/AXL/FOLR3/PLEKHN1/ANXA2/PTGES/FTCD/THBS1/DPEP1	13
MF	GO:0005539	glycosaminoglycan binding	24/889	232/18352	0.000391624	0.00941995	0.0071994	CCL23/NLRP3/CXCL10/SGSH/PRSS57/ADA2/VCAN/NOD2/MDK/SULF2/MPO/ELANE/BMP4/RTN4R/ADAMTS3/MMP7/CRISPLD2/PF4/APP/LIPC/ADAMTS15/SFRP1/APOB/THBS1	24
MF	GO:0001847	opsonin receptor activity	3/889	4/18352	0.000436817	0.00980654	0.00749486	C5AR1/CD14/C5AR2	3
MF	GO:0005030	neurotrophin receptor activity	3/889	4/18352	0.000436817	0.00980654	0.00749486	SORT1/NTRK3/NTRK1	3
MF	GO:0031014	troponin T binding	3/889	4/18352	0.000436817	0.00980654	0.00749486	TNNI2/TNNI3/TNNT1	3
MF	GO:0035662	Toll-like receptor 4 binding	3/889	4/18352	0.000436817	0.00980654	0.00749486	LY96/S100A9/S100A8	3
MF	GO:0030546	signaling receptor activator activity	41/889	492/18352	0.000526603	0.0116284	0.00888728	TNFSF15/IL1RN/TNFSF13/CXCL16/SECTM1/CCL23/TYMP/CCL22/TNFSF10/CXCL10/TNFSF8/GDF15/ADA2/FGF13/MDK/TNFSF12/IL10/BMP4/HGF/LEP/TRH/HDGFL3/RLN3/LGALS3/TAFA5/PF4/IL15/TNFSF9/WNT6/TGFA/APP/SEMA6D/IL33/IGF2/FLRT3/CD70/BMP2/WNT7B/PPBP/TSLP/BMP5	41
MF	GO:0016298	lipase activity	16/889	130/18352	0.000551479	0.0116614	0.00891249	CCR5/CCR1/PLD2/PLA2G4A/HMOX1/PLBD1/ASPG/PNPLA1/CES1/CES4A/PLCH1/PLAAT5/LIPC/PLA2G2F/CHRM3/PLA2G2C	16
MF	GO:0004252	serine-type endopeptidase activity	19/889	169/18352	0.000555614	0.0116614	0.00891249	PRSS36/CTSH/F12/ST14/MMP2/KLK1/TMPRSS11D/PRSS57/ELANE/TMPRSS13/HGF/PRSS37/MMP7/CELA1/ACR/C2/MMP8/LPAL2/PRTN3	19
MF	GO:0008201	heparin binding	19/889	169/18352	0.000555614	0.0116614	0.00891249	CCL23/CXCL10/PRSS57/ADA2/MDK/MPO/ELANE/BMP4/RTN4R/ADAMTS3/MMP7/CRISPLD2/PF4/APP/LIPC/ADAMTS15/SFRP1/APOB/THBS1	19
MF	GO:0016504	peptidase activator activity	8/889	40/18352	0.000567053	0.0116614	0.00891249	VSIR/PYCARD/CASP1/NLRP12/NLRC4/CTSH/FBLN1/APP	8
MF	GO:0005164	tumor necrosis factor receptor binding	7/889	31/18352	0.000578474	0.0116614	0.00891249	TNFSF15/TNFSF13/TNFSF10/TNFSF8/TNFSF12/TNFSF9/CD70	7
MF	GO:0004866	endopeptidase inhibitor activity	20/889	183/18352	0.000580041	0.0116614	0.00891249	CARD16/SPINT1/SPOCK1/SERPINI2/NAIP/CARD17/CST3/RECK/SERPING1/SERPINB2/SERPINB6/CSTA/SERPINA1/APP/ANXA2/CST7/SERPINE1/SPINK2/CD109/DPEP1	20
MF	GO:0005178	integrin binding	17/889	144/18352	0.000610436	0.012092	0.00924158	ITGAX/ITGAM/ITGB2/JAML/ITGB7/ADAM22/FCER2/SRC/DST/IGF2/ICAM5/LAMB2/THBS1/ITGB3/TGFBI/PTK2/ESM1	17
MF	GO:0023026	MHC class II protein complex binding	5/889	16/18352	0.000736417	0.0143761	0.0109873	HLA-DRB1/CD74/HLA-DMB/HLA-DRA/HLA-DMA	5
MF	GO:0016810	hydrolase activity, acting on carbon-nitrogen (but not peptide) bonds	15/889	121/18352	0.000752453	0.0144794	0.0110662	CD101/HDAC9/VNN3/VNN2/VNN1/CDA/ADA2/OPLAH/ADARB2/ASPG/ACY3/PADI6/ACR/PADI2/DPEP1	15
MF	GO:0042287	MHC protein binding	8/889	42/18352	0.000798907	0.0149607	0.011434	LILRB2/LILRB1/CD4/CLEC7A/MARCHF1/PILRA/CD74/COL2A1	8
MF	GO:0070696	transmembrane receptor protein serine/threonine kinase binding	6/889	24/18352	0.000806409	0.0149607	0.011434	PYCARD/GDF15/BMP4/SRC/BMP2/BMP5	6
MF	GO:0048018	receptor ligand activity	40/889	487/18352	0.000810786	0.0149607	0.011434	TNFSF15/IL1RN/TNFSF13/CXCL16/SECTM1/CCL23/TYMP/CCL22/TNFSF10/CXCL10/TNFSF8/GDF15/ADA2/FGF13/MDK/TNFSF12/IL10/BMP4/HGF/LEP/TRH/HDGFL3/RLN3/LGALS3/TAFA5/PF4/IL15/TNFSF9/WNT6/TGFA/SEMA6D/IL33/IGF2/FLRT3/CD70/BMP2/WNT7B/PPBP/TSLP/BMP5	40
MF	GO:0001530	lipopolysaccharide binding	7/889	33/18352	0.000863719	0.0155598	0.0118919	P2RX7/PTAFR/LY96/CD14/TLR4/LBP/CAMP	7
MF	GO:0030414	peptidase inhibitor activity	20/889	189/18352	0.000872717	0.0155598	0.0118919	CARD16/SPINT1/SPOCK1/SERPINI2/NAIP/CARD17/CST3/RECK/SERPING1/SERPINB2/SERPINB6/CSTA/SERPINA1/APP/ANXA2/CST7/SERPINE1/SPINK2/CD109/DPEP1	20
MF	GO:0004867	serine-type endopeptidase inhibitor activity	13/889	98/18352	0.000877912	0.0155598	0.0118919	SPINT1/SPOCK1/SERPINI2/RECK/SERPING1/SERPINB2/SERPINB6/SERPINA1/APP/ANXA2/SERPINE1/SPINK2/CD109	13
MF	GO:0016176	superoxide-generating NADPH oxidase activator activity	4/889	10/18352	0.000908217	0.0158879	0.0121427	NCF2/NCF1C/NCF1/NCF1B	4
MF	GO:1901681	sulfur compound binding	25/889	262/18352	0.000985627	0.0168791	0.0129002	CCL23/CHST15/LRP1/TKTL2/CXCL10/PRSS57/ADA2/MDK/MPO/ELANE/BMP4/RTN4R/FST/ADAMTS3/MMP7/CRISPLD2/PF4/APP/LIPC/ADAMTS15/PTGES/SFRP1/APOB/THBS1/OGDHL	25
MF	GO:0001875	lipopolysaccharide immune receptor activity	3/889	5/18352	0.00105259	0.0168791	0.0129002	PTAFR/LY96/TLR4	3
MF	GO:0016167	glial cell-derived neurotrophic factor receptor activity	3/889	5/18352	0.00105259	0.0168791	0.0129002	GFRA3/GFRA2/GFRA1	3
MF	GO:0019863	IgE binding	3/889	5/18352	0.00105259	0.0168791	0.0129002	FCER1G/FCER2/LGALS3	3
MF	GO:0030883	endogenous lipid antigen binding	3/889	5/18352	0.00105259	0.0168791	0.0129002	CD1D/CD1A/CD1C	3
MF	GO:0030884	exogenous lipid antigen binding	3/889	5/18352	0.00105259	0.0168791	0.0129002	CD1D/CD1A/CD1C	3
MF	GO:0070051	fibrinogen binding	3/889	5/18352	0.00105259	0.0168791	0.0129002	FBLN1/THBS1/ITGB3	3
MF	GO:0003823	antigen binding	18/889	168/18352	0.00134298	0.0212822	0.0162654	LILRA1/LILRB4/LILRA2/CD1D/CD1A/PSAP/FCN1/HLA-DRB1/HLA-DRB5/CD1C/CD209/HLA-DRA/FCN2/HLA-DPA1/HLA-DPB1/HLA-DQB1/HLA-DQA1/IGLL1	18
MF	GO:0005244	voltage-gated ion channel activity	20/889	197/18352	0.0014541	0.0225134	0.0172064	KCNQ1/CACNA1C/KCNE1/CACNA2D3/CLCN5/CLCN1/KCNJ2/CYBB/CATSPER1/KCNE1B/KCNC3/KCNK13/CLCNKA/KCNK10/KCNQ5/RYR1/CACNA2D4/KCNIP3/KCNJ6/SCN9A	20
MF	GO:0022832	voltage-gated channel activity	20/889	197/18352	0.0014541	0.0225134	0.0172064	KCNQ1/CACNA1C/KCNE1/CACNA2D3/CLCN5/CLCN1/KCNJ2/CYBB/CATSPER1/KCNE1B/KCNC3/KCNK13/CLCNKA/KCNK10/KCNQ5/RYR1/CACNA2D4/KCNIP3/KCNJ6/SCN9A	20
MF	GO:0015079	potassium ion transmembrane transporter activity	17/889	156/18352	0.00150025	0.0229641	0.0175508	KCNMB1/KCNQ1/SLC12A8/KCNE1/SLC9A9/KCNJ2/KCNE1B/KCNC3/KCNK13/SLC12A3/KCNK10/KCNQ5/ATP12A/KCNIP3/KCNJ6/SLC24A4/SLC24A3	17
MF	GO:0001968	fibronectin binding	6/889	27/18352	0.00156645	0.023708	0.0181193	CTSS/CTSL/FBLN1/THBS1/ITGB3/IGFBP5	6
MF	GO:0019199	transmembrane receptor protein kinase activity	11/889	80/18352	0.00159337	0.0238475	0.018226	IGF2R/CSF1R/KIT/EFNB3/EPHB2/IGF1R/EPHB3/AXL/NTRK3/NTRK1/FLT4	11
MF	GO:0004620	phospholipase activity	13/889	105/18352	0.00167261	0.0247584	0.0189221	CCR5/CCR1/PLD2/PLA2G4A/HMOX1/PLBD1/ASPG/PLCH1/PLAAT5/LIPC/PLA2G2F/CHRM3/PLA2G2C	13
MF	GO:0005003	ephrin receptor activity	5/889	19/18352	0.00173677	0.0251552	0.0192254	EFNB3/EPHB2/EPHB3/NTRK3/NTRK1	5
MF	GO:0050664	oxidoreductase activity, acting on NAD(P)H, oxygen as acceptor	5/889	19/18352	0.00173677	0.0251552	0.0192254	NCF2/NCF1C/NCF1/NCF1B/CYBB	5
MF	GO:0046873	metal ion transmembrane transporter activity	35/889	428/18352	0.00180024	0.0257971	0.019716	SLC6A12/RYR3/KCNMB1/KCNQ1/MFSD2A/CACNA1C/SLC12A8/SLC8A1/KCNE1/CACNA2D3/SLC11A1/SLC9A9/KCNJ2/CATSPER1/KCNE1B/KCNC3/TRPV4/ATP7B/SLC22A1/KCNK13/SLC12A3/KCNK10/KCNQ5/ATP12A/RYR1/SLC18A2/ANXA2/CACNA2D4/KCNIP3/TRPM6/TRPM4/KCNJ6/SLC24A4/SCN9A/SLC24A3	35
MF	GO:0005518	collagen binding	10/889	70/18352	0.00191591	0.0271656	0.0207619	PAK1/CTSS/RELL2/COL14A1/CTSL/AEBP1/MRC2/SPARC/THBS1/TGFBI	10
MF	GO:0004923	leukemia inhibitory factor receptor activity	3/889	6/18352	0.00202932	0.027335	0.0208913	PRLR/IL13RA1/LIFR	3
MF	GO:0004924	oncostatin-M receptor activity	3/889	6/18352	0.00202932	0.027335	0.0208913	PRLR/IL13RA1/LIFR	3
MF	GO:0016812	hydrolase activity, acting on carbon-nitrogen (but not peptide) bonds, in cyclic amides	3/889	6/18352	0.00202932	0.027335	0.0208913	CD101/OPLAH/DPEP1	3
MF	GO:0042289	MHC class II protein binding	3/889	6/18352	0.00202932	0.027335	0.0208913	CD4/CD74/COL2A1	3
MF	GO:0050544	arachidonic acid binding	3/889	6/18352	0.00202932	0.027335	0.0208913	ALOX5AP/S100A9/S100A8	3
MF	GO:0005520	insulin-like growth factor binding	6/889	29/18352	0.00231459	0.0287043	0.0219379	IGF2R/IGF1R/ITGB3/IGFBP2/ESM1/IGFBP5	6
MF	GO:0033612	receptor serine/threonine kinase binding	6/889	29/18352	0.00231459	0.0287043	0.0219379	PYCARD/GDF15/BMP4/SRC/BMP2/BMP5	6
MF	GO:0004878	complement component C5a receptor activity	2/889	2/18352	0.00234408	0.0287043	0.0219379	C5AR1/C5AR2	2
MF	GO:0004918	interleukin-8 receptor activity	2/889	2/18352	0.00234408	0.0287043	0.0219379	CXCR2/CXCR1	2
MF	GO:0010465	nerve growth factor receptor activity	2/889	2/18352	0.00234408	0.0287043	0.0219379	SORT1/NTRK1	2
MF	GO:0015265	urea channel activity	2/889	2/18352	0.00234408	0.0287043	0.0219379	AQP9/SLC14A1	2
MF	GO:0035717	chemokine (C-C motif) ligand 7 binding	2/889	2/18352	0.00234408	0.0287043	0.0219379	CCR1/CCR2	2
MF	GO:0071791	chemokine (C-C motif) ligand 5 binding	2/889	2/18352	0.00234408	0.0287043	0.0219379	CCR5/CCR1	2
MF	GO:0140081	glycosylated region protein binding	2/889	2/18352	0.00234408	0.0287043	0.0219379	CD200R1/CD200	2
MF	GO:1905573	ganglioside GM1 binding	2/889	2/18352	0.00234408	0.0287043	0.0219379	PSAP/RTN4R	2
MF	GO:0033293	monocarboxylic acid binding	10/889	72/18352	0.00237437	0.0288134	0.0220212	VDR/PSAP/ALOX5AP/IGF2R/S100A9/RXRA/S100A8/FFAR4/ACOX2/CYP4F11	10
MF	GO:0031994	insulin-like growth factor I binding	4/889	13/18352	0.0027518	0.0330954	0.0252938	IGF1R/ITGB3/IGFBP2/IGFBP5	4
MF	GO:0004175	endopeptidase activity	35/889	440/18352	0.002839	0.0338419	0.0258644	PYCARD/CASP1/CTSZ/CTSD/CTSS/CTSV/PRSS36/ADAM22/CTSH/F12/ST14/CASP5/MMP2/KLK1/TMPRSS11D/PRSS57/CTSL/ELANE/TMPRSS13/HGF/ADAMTS7/PRSS37/ADAMTS3/MMP7/CELA1/ACR/ADAMTS15/C2/ADAMDEC1/MMEL1/MMP8/LPAL2/ADAMTS9/SFRP1/PRTN3	35
MF	GO:0050542	icosanoid binding	3/889	7/18352	0.00342366	0.0401015	0.0306485	ALOX5AP/S100A9/S100A8	3
MF	GO:0050543	icosatetraenoic acid binding	3/889	7/18352	0.00342366	0.0401015	0.0306485	ALOX5AP/S100A9/S100A8	3
MF	GO:0015298	solute:cation antiporter activity	6/889	32/18352	0.0039026	0.0453172	0.0346347	SLC8A1/SLC11A1/CLCN5/SLC9A9/SLC24A4/SLC24A3	6
