# Supplementary material for: The pyroptosis-related gene signature predicts prognosis and reveals characterization of the tumor immune microenvironment in acute myeloid leukemia
Source: Front Pharmacol. 2022 Aug 10;13:951480. doi: 10.3389/fphar.2022.951480 (PMC9399441; doi:10.3389/fphar.2022.951480)
Supplement: Supplementary file 1 [file DataSheet1.ZIP › Supplementary Table S7.xlsx]

## Sheet: 工作表 1 - Beat_GO_result
Table S7 Functional annotation of the DEGs between the high-risk and low-risk categories in the BeatAML cohort
GO terms											KEGG pathways
ONTOLOGY	ID	Description	GeneRatio	BgRatio	pvalue	p.adjust	qvalue	geneID	Count		ID	Description	GeneRatio	BgRatio	pvalue	p.adjust	qvalue	geneID	Count
BP	GO:0002283	neutrophil activation involved in immune response	85/1375	490/18866	4.34789e-14	2.38213e-10	1.93957e-10	PYCARD/GM2A/MVP/CPPED1/CTSZ/BCR/GLIPR1/CTSB/GAA/JUP/HEXB/METTL7A/VNN1/FGL2/RAB3A/S100P/LILRA2/ITGAX/IDH1/TICAM2/SLC27A2/PSAP/SLC44A2/HVCN1/ABCA13/ELANE/ANXA3/CHI3L1/ITGAL/ITGB2/ITGAM/HBB/MPO/TARM1/CD36/ANPEP/FGR/SIGLEC9/CFP/LTF/CTSS/SIRPA/CEACAM6/PTPRN2/LYZ/CXCL1/OLR1/KRT1/GRN/CEACAM8/PIGR/TNFRSF1B/MMP9/PTAFR/PGLYRP1/CAMP/RETN/CST3/CD177/DEFA4/PRG2/CEACAM1/ARG1/TCN1/ANXA2/LILRB2/LCN2/PRTN3/IGF2R/…	85		hsa04514	Cell adhesion molecules	38/695	149/8112	4.57765e-10	1.40076e-07	1.09382e-07	3695/920/137075/80380/6404/54413/84628/50848/942/3655/3680/3696/149461/3683/3689/3684/3122/23705/6383/9080/90952/4685/958/3109/1462/9672/3118/3123/3113/5797/3127/23308/947/64101/3115/999/83700/9379	38
BP	GO:0043312	neutrophil degranulation	84/1375	487/18866	8.54956e-14	2.38213e-10	1.93957e-10	PYCARD/GM2A/MVP/CPPED1/CTSZ/BCR/GLIPR1/CTSB/GAA/JUP/HEXB/METTL7A/VNN1/FGL2/RAB3A/S100P/ITGAX/IDH1/TICAM2/SLC27A2/PSAP/SLC44A2/HVCN1/ABCA13/ELANE/ANXA3/CHI3L1/ITGAL/ITGB2/ITGAM/HBB/MPO/TARM1/CD36/ANPEP/FGR/SIGLEC9/CFP/LTF/CTSS/SIRPA/CEACAM6/PTPRN2/LYZ/CXCL1/OLR1/KRT1/GRN/CEACAM8/PIGR/TNFRSF1B/MMP9/PTAFR/PGLYRP1/CAMP/RETN/CST3/CD177/DEFA4/PRG2/CEACAM1/ARG1/TCN1/ANXA2/LILRB2/LCN2/PRTN3/IGF2R/SIRPB1/…	84		hsa04640	Hematopoietic cell lineage	26/695	99/8112	1.41259e-07	2.16126e-05	1.68767e-05	920/3655/1438/3815/3684/3122/1436/948/290/3109/912/2208/915/2209/3118/3123/909/3113/3127/3568/2993/966/2322/947/3115/2815	26
BP	GO:0071219	cellular response to molecule of bacterial origin	51/1375	222/18866	1.14936e-13	2.38213e-10	1.93957e-10	PYCARD/CD180/LY86/BCR/CASP1/PDCD1LG2/PDE4D/IRF8/TBXA2R/SCIMP/CAPN2/LILRA2/TICAM2/CD86/CCR5/HCK/CXCL3/TLR6/CX3CR1/KMO/NOS3/TFPI/CD36/LY96/CXCL2/IRAK2/CXCL10/HAVCR2/CD40/LTF/STAP1/SIRPA/CXCL1/PPARGC1A/LILRB1/TNFRSF1B/MEF2C/PTAFR/FCGR2B/CXCL9/DEFA4/ARG1/LILRB2/LCN2/SERPINE1/IRGM/SASH1/DEFA3/TLR4/CEBPE/AXL	51		hsa05150	Staphylococcus aureus infection	24/695	96/8112	1.13445e-06	0.000115714	9.03581e-05	6404/629/3683/3689/717/3684/3122/3109/5724/2209/3118/3123/820/3113/2213/3127/1669/9103/718/3115/1668/714/712/3875	24
BP	GO:0071222	cellular response to lipopolysaccharide	49/1375	208/18866	1.25987e-13	2.38213e-10	1.93957e-10	PYCARD/CD180/LY86/BCR/CASP1/PDCD1LG2/PDE4D/IRF8/TBXA2R/SCIMP/CAPN2/LILRA2/TICAM2/CD86/CCR5/HCK/CXCL3/CX3CR1/KMO/NOS3/TFPI/CD36/LY96/CXCL2/IRAK2/CXCL10/HAVCR2/CD40/LTF/STAP1/SIRPA/CXCL1/PPARGC1A/LILRB1/TNFRSF1B/MEF2C/PTAFR/CXCL9/DEFA4/ARG1/LILRB2/LCN2/SERPINE1/IRGM/SASH1/DEFA3/TLR4/CEBPE/AXL	49		hsa04060	Cytokine-cytokine receptor interaction	50/695	295/8112	1.74926e-06	0.000133818	0.000104495	9173/920/133396/6368/4352/8809/656/132014/8784/1234/7293/2921/1438/1524/3976/1436/27242/3594/5008/2920/94/3627/5618/6846/958/6351/3624/2919/9966/10673/8718/970/7133/729230/246778/8742/657/92/388372/8807/1230/4283/60401/8744/3597/3568/53342/8740/9560/353500	50
BP	GO:0007159	leukocyte cell-cell adhesion	69/1375	364/18866	1.49707e-13	2.38213e-10	1.93957e-10	PYCARD/RHOH/ITGB7/PAK1/CD4/PRKCQ/PLA2G2D/YES1/PDCD1LG2/LILRB4/SELPLG/TMIGD2/LGALS1/ZBTB16/LAX1/VNN1/FGL2/ZAP70/TESPA1/F11R/CD86/MDK/CRTAM/CD74/ELANE/CX3CR1/ADA/ITGAL/ITGB2/TARM1/TNFAIP8L2/TNFRSF21/CD209/IL12RB1/CLEC4G/NRARP/HAVCR2/SPTA1/SOX4/HLA-DMB/CD1D/SIRPA/OLR1/NR4A3/TNFSF13B/CD70/LILRB1/CCR2/GPNMB/PTAFR/HLA-DRB1/HLA-DPA1/FCGR2B/ICOSLG/CD177/CLECL1/CEACAM1/ARG1/TNFSF9/LILRB2/FOXJ1/HFE/SIRPB1/…	69		hsa05310	Asthma	11/695	31/8112	2.89355e-05	0.00164271	0.00128275	2206/3122/958/3109/3118/3123/3113/3127/5553/8288/3115	11
BP	GO:0050863	regulation of T cell activation	64/1375	332/18866	5.25288e-13	6.96532e-10	5.67127e-10	PYCARD/RHOH/PAK1/CD4/PRKCQ/ZEB1/PLA2G2D/YES1/PDCD1LG2/LILRB4/TMIGD2/LGALS1/ZBTB16/LAX1/VNN1/FGL2/ZAP70/TESPA1/TOX/TNFRSF18/CD86/MDK/CRTAM/CD74/ADA/TARM1/TNFAIP8L2/TNFRSF21/CD209/IL12RB1/CLEC4G/NRARP/NFATC2/HAVCR2/SPTA1/SOX4/HLA-DMB/CD1D/SIRPA/TNFSF13B/CD70/LILRB1/TNFRSF1B/CCR2/IL27/GPNMB/HLA-DRB1/HLA-DPA1/FCGR2B/SLC46A2/ICOSLG/CLECL1/CEACAM1/ARG1/TNFSF9/LILRB2/FOXJ1/HFE/SIRPB1/TNFSF14/IGFBP2/EFNB…	64		hsa05202	Transcriptional misregulation in cancer	34/695	192/8112	3.221e-05	0.00164271	0.00128275	894/4914/6692/1647/3695/6935/3728/5090/7704/2078/7490/3206/6256/942/4613/1991/3205/3684/1436/4353/958/8013/4086/4208/5218/4318/2209/3480/7102/4211/1669/2322/1668/1053	34
BP	GO:0030198	extracellular matrix organization	71/1375	395/18866	9.84498e-13	9.87984e-10	8.04432e-10	RECK/SPINT1/RGCC/ITGB7/LOXL4/FSCN1/MATN1/NTNG2/WT1/ITGB4/CAPN2/ITGAX/SPARC/COL9A2/F11R/SCUBE1/AEBP1/ITGA7/ITGA6/ELANE/ITGA9/ITGB8/HSPG2/LOXL1/ITGAL/ITGB2/ITGAM/CTSL/COL17A1/TPSAB1/ADAMTS4/MFAP4/APP/CTSS/COL2A1/SH3PXD2A/MYO1E/MMP2/VCAN/TNFRSF1B/MMP9/LTBP3/NID2/ADAMTSL2/HPN/ICAM5/CST3/COL8A2/ANXA2/HTRA1/LAMC3/SERPINE1/OLFML2A/LAMB2/PXDN/MYH11/COL1A1/ELN/LOX/CAV2/ADAMTS1/COL4A2/CDH1/FBLN1/MMP28/SPP1…	71		hsa04020	Calcium signaling pathway	38/695	240/8112	0.000140451	0.00511281	0.00399246	3363/4914/113/6263/2925/9630/5027/817/6915/3269/2769/5153/91807/8912/6546/4846/775/6865/816/115/2324/4485/2260/5724/108/80310/255231/2261/1131/8822/491/2906/5731/85366/23236/8536/5979/2149	38
BP	GO:0043062	extracellular structure organization	71/1375	396/18866	1.11667e-12	9.87984e-10	8.04432e-10	RECK/SPINT1/RGCC/ITGB7/LOXL4/FSCN1/MATN1/NTNG2/WT1/ITGB4/CAPN2/ITGAX/SPARC/COL9A2/F11R/SCUBE1/AEBP1/ITGA7/ITGA6/ELANE/ITGA9/ITGB8/HSPG2/LOXL1/ITGAL/ITGB2/ITGAM/CTSL/COL17A1/TPSAB1/ADAMTS4/MFAP4/APP/CTSS/COL2A1/SH3PXD2A/MYO1E/MMP2/VCAN/TNFRSF1B/MMP9/LTBP3/NID2/ADAMTSL2/HPN/ICAM5/CST3/COL8A2/ANXA2/HTRA1/LAMC3/SERPINE1/OLFML2A/LAMB2/PXDN/MYH11/COL1A1/ELN/LOX/CAV2/ADAMTS1/COL4A2/CDH1/FBLN1/MMP28/SPP1…	71		hsa05414	Dilated cardiomyopathy	20/695	96/8112	0.000145666	0.00511281	0.00399246	113/3695/93589/3691/6443/3679/3655/3680/3696/6546/775/55799/782/1674/9254/115/7169/108/4000/112	20
BP	GO:0042110	T cell activation	81/1375	483/18866	1.11763e-12	9.87984e-10	8.04432e-10	PYCARD/SLA2/RHOH/PAK1/CD4/PRKCQ/ZEB1/NEDD4/P2RX7/PLA2G2D/YES1/PDCD1LG2/LILRB4/LFNG/TMIGD2/LGALS1/ZBTB16/LAX1/VNN1/IL18R1/FGL2/ZAP70/TESPA1/TOX/TNFRSF18/CD86/PSAP/MDK/CRTAM/CD74/TNFRSF4/ADA/ITGAL/NLRC3/KIT/CTSL/TARM1/FZD8/TNFAIP8L2/TNFRSF21/CD209/IL12RB1/CLEC4G/NRARP/NFATC2/HAVCR2/SPTA1/SOX4/HLA-DMB/CD1D/SIRPA/CD3D/TNFSF13B/CD70/LILRB1/TNFRSF1B/CCR2/IL27/GPNMB/HLA-DRB1/HLA-DPA1/FCGR2B/SLC46A2/ICOS…	81		hsa04672	Intestinal immune network for IgA production	13/695	49/8112	0.000172728	0.00511281	0.00399246	3695/942/3122/958/3109/10673/5284/3118/3123/3113/3127/23308/3115	13
BP	GO:0002237	response to molecule of bacterial origin	66/1375	356/18866	1.47521e-12	1.17368e-09	9.55628e-10	PYCARD/CD180/IRF5/LY86/BCR/GGT5/CASP1/P2RX7/PDCD1LG2/PDE4D/IRF8/TBXA2R/SCIMP/CAPN2/LILRA2/TICAM2/SPARC/CD86/CCR5/HCK/AKAP12/GJB6/CXCL3/TLR6/ELANE/CX3CR1/KMO/NOS3/LOXL1/TFPI/PTGS2/MPO/SSC5D/CD96/CD36/LY96/CXCL2/IRAK2/CXCL10/HAVCR2/CD40/LTF/STAP1/SIRPA/CXCL1/PPARGC1A/LILRB1/TNFRSF1B/MEF2C/PTAFR/TRIM6/FCGR2B/CXCL9/DEFA4/ARG1/LILRB2/LCN2/SERPINE1/IRGM/SASH1/DEFA3/TLR4/PTGER1/CEBPE/AXL/F2R	66		hsa04145	Phagosome	27/695	152/8112	0.000195316	0.00511281	0.00399246	155066/10333/3689/3684/3122/1514/4353/948/30835/1520/3109/4973/4688/2209/3118/3123/3113/2213/9902/3127/9103/718/10382/3115/7099/4481/653361	27
BP	GO:0071216	cellular response to biotic stimulus	52/1375	246/18866	2.1171e-12	1.53124e-09	1.24676e-09	PYCARD/CD180/LY86/BCR/CASP1/PDCD1LG2/PDE4D/IRF8/TBXA2R/SCIMP/CAPN2/LILRA2/TICAM2/CD86/CCR5/HCK/CXCL3/TLR6/CX3CR1/KMO/NOS3/TFPI/CD36/LY96/CXCL2/IRAK2/CXCL10/HAVCR2/CD40/LTF/STAP1/SIRPA/CXCL1/PPARGC1A/LILRB1/TNFRSF1B/MEF2C/PTAFR/FCGR2B/CXCL9/DEFA4/ARG1/LILRB2/LCN2/SERPINE1/IRGM/SASH1/DEFA3/TLR4/CEBPE/WFS1/AXL	52		hsa05144	Malaria	13/695	50/8112	0.000215436	0.00511281	0.00399246	2995/3039/3683/3689/3043/6383/3040/948/2994/958/2993/7099/4035	13
BP	GO:0022407	regulation of cell-cell adhesion	75/1375	439/18866	3.08053e-12	2.04239e-09	1.66294e-09	PYCARD/RHOH/RGCC/PAK1/CD4/PRKCQ/PLA2G2D/YES1/PDCD1LG2/LILRB4/CELSR2/NOTCH4/TMIGD2/LGALS1/ZBTB16/LAX1/VNN1/FGL2/ZAP70/TESPA1/F11R/CD86/MDK/CRTAM/CD74/ITGA6/ELANE/ADA/ITGB2/TARM1/TNFAIP8L2/TNFRSF21/CD209/IL12RB1/DMTN/CLEC4G/NRARP/HAVCR2/SPTA1/SOX4/HLA-DMB/CD1D/SIRPA/CEACAM6/NR4A3/TNFSF13B/CD70/KIF26B/LILRB1/CCR2/GPNMB/PTAFR/HLA-DRB1/HLA-DPA1/FCGR2B/ICOSLG/CLECL1/EPHB3/CEACAM1/ARG1/TNFSF9/LILRB2/FOX…	75		hsa05140	Leishmaniasis	17/695	77/8112	0.000217211	0.00511281	0.00399246	5600/3689/5743/3684/3122/3109/4688/2209/3118/3123/3113/3127/9103/718/3115/7099/653361	17
BP	GO:1903037	regulation of leukocyte cell-cell adhesion	62/1375	329/18866	3.4039e-12	2.08318e-09	1.69616e-09	PYCARD/RHOH/PAK1/CD4/PRKCQ/PLA2G2D/YES1/PDCD1LG2/LILRB4/TMIGD2/LGALS1/ZBTB16/LAX1/VNN1/FGL2/ZAP70/TESPA1/CD86/MDK/CRTAM/CD74/ELANE/ADA/ITGB2/TARM1/TNFAIP8L2/TNFRSF21/CD209/IL12RB1/CLEC4G/NRARP/HAVCR2/SPTA1/SOX4/HLA-DMB/CD1D/SIRPA/NR4A3/TNFSF13B/CD70/LILRB1/CCR2/GPNMB/PTAFR/HLA-DRB1/HLA-DPA1/FCGR2B/ICOSLG/CLECL1/CEACAM1/ARG1/TNFSF9/LILRB2/FOXJ1/HFE/SIRPB1/KLF4/TNFSF14/IGFBP2/EFNB2/HLA-DPB1/LGALS3	62		hsa05412	Arrhythmogenic right ventricular cardiomyopathy	17/695	77/8112	0.000217211	0.00511281	0.00399246	3695/93589/3728/3691/6443/3679/3655/3680/3696/6546/775/55799/83439/782/1674/9254/4000	17
BP	GO:0032496	response to lipopolysaccharide	62/1375	334/18866	6.68611e-12	3.79962e-09	3.09371e-09	PYCARD/CD180/LY86/BCR/GGT5/CASP1/P2RX7/PDCD1LG2/PDE4D/IRF8/TBXA2R/SCIMP/CAPN2/LILRA2/TICAM2/SPARC/CD86/CCR5/HCK/AKAP12/GJB6/CXCL3/ELANE/CX3CR1/KMO/NOS3/LOXL1/TFPI/PTGS2/MPO/CD96/CD36/LY96/CXCL2/IRAK2/CXCL10/HAVCR2/CD40/LTF/STAP1/SIRPA/CXCL1/PPARGC1A/LILRB1/TNFRSF1B/MEF2C/PTAFR/TRIM6/CXCL9/DEFA4/ARG1/LILRB2/LCN2/SERPINE1/IRGM/SASH1/DEFA3/TLR4/PTGER1/CEBPE/AXL/F2R	62		hsa04371	Apelin signaling pathway	25/695	139/8112	0.000273381	0.00597533	0.00466598	113/6263/91807/6546/4846/4635/115/10000/2784/10891/2793/4208/108/22808/2786/5054/22800/4854/182/999/2770/85366/6696/23236/112	25
BP	GO:0001819	positive regulation of cytokine production	74/1375	447/18866	2.04305e-11	1.08363e-08	8.82311e-09	PYCARD/IRF5/RGCC/MAPK11/IL1RL1/CD4/PRKCQ/CASP1/P2RX7/PDE4D/IRF8/TMIGD2/ADRA2A/SCIMP/IL18R1/POU2F2/SEMA7A/LILRA2/CD86/MDK/TLR5/CRTAM/SLC7A5/CD74/TLR6/ELANE/PTGS2/CADM1/TLR7/CD36/CD200/IL12RB1/OSM/LY96/FGR/FLT4/APP/HAVCR2/CD40/CLEC9A/NLRC4/GBP5/NR4A3/LILRB1/CCR2/IL27/TLR8/PTAFR/TRIM6/HLA-DPA1/TLR3/MCOLN2/PYHIN1/TRIM32/F2RL1/SIGLEC16/LILRB2/SERPINE1/NLRP12/FFAR3/C1QTNF4/TRPV4/ORM1/IL17D/CD34/AIM2/C3…	74		hsa00340	Histidine metabolism	8/695	22/8112	0.000300884	0.00613804	0.00479304	224/3067/57571/3176/501/218/10841/4128	8
BP	GO:0070663	regulation of leukocyte proliferation	49/1375	240/18866	3.41347e-11	1.69735e-08	1.38201e-08	PYCARD/CD4/PRKCQ/PLA2G2D/PDCD1LG2/TMIGD2/MPL/ZAP70/CD86/CRTAM/ENPP3/CD74/LST1/TNFRSF4/ADA/CSF1R/MZB1/TNFRSF21/CD209/IL12RB1/CLEC4G/NFATC2/HAVCR2/CD40/SPTA1/HLA-DMB/CD1D/TNFSF13B/CD70/LILRB1/TNFRSF1B/CCR2/IL27/GPNMB/MEF2C/HLA-DRB1/HLA-DPA1/FCGR2B/ICOSLG/CLECL1/ARG1/TNFSF9/LILRB2/FOXJ1/IL5RA/IGFBP2/HLA-DPB1/TLR4/LGALS3	49		hsa04062	Chemokine signaling pathway	31/695	192/8112	0.000400965	0.00766845	0.00598809	113/5058/6368/7410/1234/3055/2921/1524/8503/2920/3627/2268/6846/115/10000/2784/6351/2919/2793/729230/388372/1230/108/4283/2786/56288/9560/2770/23236/112/653361	31
BP	GO:0002683	negative regulation of immune system process	75/1375	463/18866	4.32627e-11	2.02469e-08	1.64853e-08	LPXN/SLA2/IL1RL1/SAMHD1/MILR1/BCR/IL31RA/GPR137B/PLA2G2D/CST7/PDCD1LG2/LILRB4/ZBTB16/LAX1/TAL1/FGL2/GATA2/CD86/CD300LF/MDK/CRTAM/ENPP3/CD74/LST1/HOXA9/ADA/SH2D1A/HOXA7/NLRC3/FCRLB/TARM1/CD96/TNFAIP8L2/TNFRSF21/CD200/FGR/SERPING1/CLEC4G/NRARP/HAVCR2/LTF/GPER1/MIXL1/STAP1/NBL1/INHBA/GRN/LILRB1/HOXA5/CCR2/GPNMB/HLA-DRB1/PGLYRP1/MEIS1/TLR3/FCGR2B/PGLYRP2/TMEM178A/CEACAM1/ARG1/LILRB2/ZBTB46/HTRA1/FOXJ…	75		hsa04620	Toll-like receptor signaling pathway	20/695	104/8112	0.000447696	0.00805852	0.00629269	3663/5600/353376/942/7100/10333/8503/51284/23643/3627/10000/958/6351/51311/388372/7098/4283/9560/7099/6696	20
BP	GO:0050670	regulation of lymphocyte proliferation	46/1375	219/18866	4.96742e-11	2.1956e-08	1.78769e-08	PYCARD/CD4/PRKCQ/PLA2G2D/PDCD1LG2/TMIGD2/MPL/ZAP70/CD86/CRTAM/CD74/LST1/TNFRSF4/ADA/MZB1/TNFRSF21/CD209/IL12RB1/CLEC4G/NFATC2/HAVCR2/CD40/SPTA1/HLA-DMB/CD1D/TNFSF13B/CD70/LILRB1/TNFRSF1B/CCR2/IL27/GPNMB/MEF2C/HLA-DRB1/HLA-DPA1/FCGR2B/ICOSLG/CLECL1/ARG1/TNFSF9/LILRB2/FOXJ1/IGFBP2/HLA-DPB1/TLR4/LGALS3	46		hsa04061	Viral protein interaction with cytokine and cytokine receptor	19/695	100/8112	0.000720668	0.0122513	0.00956676	6368/8809/1234/2921/1524/1436/2920/3627/6846/6351/2919/7133/729230/388372/8807/1230/4283/8740/9560	19
BP	GO:0032944	regulation of mononuclear cell proliferation	46/1375	221/18866	6.872e-11	2.87756e-08	2.34295e-08	PYCARD/CD4/PRKCQ/PLA2G2D/PDCD1LG2/TMIGD2/MPL/ZAP70/CD86/CRTAM/CD74/LST1/TNFRSF4/ADA/MZB1/TNFRSF21/CD209/IL12RB1/CLEC4G/NFATC2/HAVCR2/CD40/SPTA1/HLA-DMB/CD1D/TNFSF13B/CD70/LILRB1/TNFRSF1B/CCR2/IL27/GPNMB/MEF2C/HLA-DRB1/HLA-DPA1/FCGR2B/ICOSLG/CLECL1/ARG1/TNFSF9/LILRB2/FOXJ1/IGFBP2/HLA-DPB1/TLR4/LGALS3	46		hsa05323	Rheumatoid arthritis	18/695	93/8112	0.000785821	0.0126559	0.00988262	155066/942/2921/3683/3689/3122/1514/2920/3109/2919/10673/3118/3123/3113/3127/284/3115/7099	18
BP	GO:0022604	regulation of cell morphogenesis	77/1375	499/18866	2.53722e-10	1.00931e-07	8.21792e-08	PTPRO/RHOH/C15orf62/SHANK3/ULK2/SYT17/PAK1/FGD2/EFNA1/NEDD4/HEXB/CDC42EP1/PALM/EPS8/NLGN3/NTNG2/PDZD8/RHOBTB2/MPL/SEMA7A/DBN1/UST/SPARC/F11R/CDC42EP3/TNIK/DPYSL2/HCK/MDK/NTN1/LST1/ITGA7/RTN4R/ITGB2/EPB42/SYT3/KIT/S100A10/CSF1R/SDC2/SEMA6C/SEMA3A/DMTN/FGD4/CAMK2B/FGR/KEL/APOE/SPTA1/EPB41L3/TACSTD2/LPAR3/ZNF135/MAP3K13/BCL11A/SEMA3B/FERMT2/FAM171A1/FMNL2/HPN/FGD5/EPHB3/PLXNC1/MFSD2A/ARHGAP44/PLXNB1…	77		hsa04512	ECM-receptor interaction	17/695	88/8112	0.00111333	0.0170339	0.0133014	3695/9900/3691/1298/3679/3655/3680/3696/3339/948/1280/10319/3913/1277/1284/6696/2815	17
BP	GO:0070661	leukocyte proliferation	56/1375	313/18866	3.02815e-10	1.05735e-07	8.60913e-08	PYCARD/CD180/CD4/PRKCQ/P2RX7/PLA2G2D/PDCD1LG2/TMIGD2/MPL/ZAP70/CD86/CRTAM/ENPP3/CD74/LST1/GAPT/TNFRSF4/ADA/KIT/CSF1R/MZB1/TNFRSF21/CD209/IL12RB1/CLEC4G/NFATC2/HAVCR2/CD40/SPTA1/HLA-DMB/CD1D/TNFSF13B/CD70/LILRB1/TNFRSF1B/CCR2/IL27/GPNMB/MEF2C/HLA-DRB1/HLA-DPA1/FCGR2B/ICOSLG/CLECL1/F2RL1/ARG1/TNFSF9/LILRB2/FOXJ1/IL5RA/FLT3/TNFSF14/IGFBP2/HLA-DPB1/TLR4/LGALS3	56		hsa05416	Viral myocarditis	13/695	60/8112	0.00141075	0.0205567	0.0160522	6443/942/3683/3689/3122/958/3109/3118/3123/3113/3127/3115/1525	13
BP	GO:0002695	negative regulation of leukocyte activation	40/1375	184/18866	3.04186e-10	1.05735e-07	8.60913e-08	MILR1/BCR/IL31RA/PLA2G2D/CST7/PDCD1LG2/LAX1/FGL2/CD86/CD300LF/MDK/CRTAM/ENPP3/CD74/LST1/TARM1/TNFAIP8L2/TNFRSF21/CD200/FGR/CLEC4G/NRARP/HAVCR2/GPER1/INHBA/GRN/LILRB1/CCR2/GPNMB/HLA-DRB1/PGLYRP1/FCGR2B/PGLYRP2/CEACAM1/ARG1/LILRB2/FOXJ1/HFE/AXL/LGALS3	40		hsa04670	Leukocyte transendothelial migration	20/695	114/8112	0.00149202	0.0207527	0.0162052	399/5600/137075/50848/7410/394/149461/3683/3689/3684/8503/9080/90952/4313/4688/4318/11069/2770/83700/653361	20
BP	GO:0050866	negative regulation of cell activation	43/1375	207/18866	3.0567e-10	1.05735e-07	8.60913e-08	MILR1/BCR/IL31RA/PLA2G2D/CST7/PDCD1LG2/LAX1/FGL2/CD86/CD300LF/MDK/CRTAM/ENPP3/CD74/LST1/NOS3/CYGB/TARM1/TNFAIP8L2/TNFRSF21/CD200/FGR/CLEC4G/NRARP/HAVCR2/APOE/GPER1/INHBA/GRN/LILRB1/CCR2/GPNMB/HLA-DRB1/PGLYRP1/FCGR2B/PGLYRP2/CEACAM1/ARG1/LILRB2/FOXJ1/HFE/AXL/LGALS3	43		hsa00590	Arachidonic acid metabolism	13/695	61/8112	0.00165559	0.0209458	0.016356	113612/2687/26279/8644/4051/5321/5743/1571/8529/873/2878/5730/27306	13
BP	GO:0030099	myeloid cell differentiation	69/1375	431/18866	4.42735e-10	1.46767e-07	1.195e-07	CD4/PRKCQ/IL31RA/GPR137B/LILRB4/IRF8/ZNF385A/ZBTB16/TAL1/MPL/GATA2/KLF1/GATA1/CD74/FAM20C/PDE1B/RARG/HOXA9/DYRK3/HOXA7/LIF/EPB42/KIT/CSF1R/ALAS2/TRIM58/MTURN/DMTN/APP/LTF/SH3PXD2A/INHBA/POU4F1/NR4A3/AHSP/LILRB1/TRIM10/HOXA5/HOXB7/MEF2C/MMP9/HLA-DRB1/SOX6/ACVR2A/SIGLEC15/MEIS1/CCR1/TLR3/SLC4A1/TMEM178A/CEACAM1/F2RL1/ANXA2/ZBTB46/PRTN3/RHAG/BATF2/EPAS1/JAG1/LOX/LILRB3/CDKN2B/TLR4/CLEC5A/C1QC/CEBPE/…	69		hsa04971	Gastric acid secretion	15/695	76/8112	0.00171125	0.0209458	0.016356	113/817/91807/3784/816/115/115111/108/3759/481/1131/2770/85366/23236/112	15
BP	GO:0032609	interferon-gamma production	30/1375	115/18866	5.05761e-10	1.60953e-07	1.31051e-07	PYCARD/IL1RL1/PDCD1LG2/PDE4D/IRF8/IL18R1/CRTAM/SLC7A5/CD96/TLR7/IL12RB1/HAVCR2/INHBA/SIRPA/LILRB1/CCR2/IL27/TLR8/HLA-DRB1/PGLYRP1/HLA-DPA1/IL18RAP/TLR3/PGLYRP2/F2RL1/AVPR2/HLA-DPB1/TLR4/AXL/GAS6	30		hsa05133	Pertussis	15/695	76/8112	0.00171125	0.0209458	0.016356	29108/5600/834/3394/353376/3689/717/3684/23643/710/718/7099/2770/714/712	15
BP	GO:0050867	positive regulation of cell activation	67/1375	421/18866	1.02415e-09	3.1339e-07	2.55167e-07	PYCARD/RHOH/IL1RL1/PAK1/CD4/PRKCQ/YES1/PDCD1LG2/LILRB4/TMIGD2/LGALS1/ZBTB16/MPL/VNN1/ZAP70/GATA2/TESPA1/LILRA2/F11R/TOX/CD86/MDK/CD74/TNFRSF4/TLR6/PLA2G4A/ADA/ITGB2/ITGAM/CD209/IL12RB1/DMTN/FGR/NFATC2/HAVCR2/CD40/SPTA1/SOX4/HLA-DMB/STAP1/CD1D/SIRPA/IGLL1/NR4A3/TNFSF13B/CD70/LILRB1/CCR2/MEF2C/PTAFR/HLA-DPA1/ICOSLG/CD177/CLECL1/F2RL1/TNFSF9/LILRB2/SIRPB1/SOX15/TNFSF14/IGFBP2/EFNB2/HLA-DPB1/TLR4/MMP…	67		hsa04658	Th1 and Th2 cell differentiation	17/695	92/8112	0.00185259	0.0218036	0.0170259	5600/920/5588/6775/7535/3122/3594/4773/3109/915/3118/3123/3113/3127/4854/182/3115	17
BP	GO:1902105	regulation of leukocyte differentiation	52/1375	290/18866	1.20274e-09	3.54408e-07	2.88564e-07	RHOH/CD4/ZEB1/GPR137B/LILRB4/ZBTB16/TAL1/VNN1/FGL2/ZAP70/GATA2/TESPA1/TOX/TNFRSF18/CD86/MDK/CRTAM/CD74/ADA/HOXA7/LIF/IL12RB1/NRARP/NFATC2/LTF/SOX4/INHBA/POU4F1/LILRB1/CCR2/IL27/HLA-DRB1/PGLYRP1/SIGLEC15/CCR1/TLR3/FCGR2B/SLC46A2/PGLYRP2/TMEM178A/CEACAM1/TNFSF9/LILRB2/ZBTB46/FOXJ1/LILRB3/TLR4/C1QC/MAFB/AXL/CD101/GAS6	52		hsa04261	Adrenergic signaling in cardiomyocytes	24/695	150/8112	0.00198539	0.0225011	0.0175705	113/5600/93589/817/6546/775/55799/4635/782/9254/3784/816/115/10000/3753/7169/108/6330/481/11069/491/2770/23236/112	24
BP	GO:0046651	lymphocyte proliferation	51/1375	283/18866	1.44974e-09	4.11932e-07	3.35401e-07	PYCARD/CD180/CD4/PRKCQ/P2RX7/PLA2G2D/PDCD1LG2/TMIGD2/MPL/ZAP70/CD86/CRTAM/CD74/LST1/GAPT/TNFRSF4/ADA/MZB1/TNFRSF21/CD209/IL12RB1/CLEC4G/NFATC2/HAVCR2/CD40/SPTA1/HLA-DMB/CD1D/TNFSF13B/CD70/LILRB1/TNFRSF1B/CCR2/IL27/GPNMB/MEF2C/HLA-DRB1/HLA-DPA1/FCGR2B/ICOSLG/CLECL1/ARG1/TNFSF9/LILRB2/FOXJ1/FLT3/TNFSF14/IGFBP2/HLA-DPB1/TLR4/LGALS3	51		hsa05205	Proteoglycans in cancer	30/695	205/8112	0.00247794	0.0270803	0.0211463	5600/5058/817/8321/7475/7410/7482/3339/6608/1514/6383/8503/8325/816/2318/10000/286/2260/4313/4318/7078/3480/2317/22808/5727/22800/1277/858/2535/7099	30
BP	GO:0032943	mononuclear cell proliferation	51/1375	286/18866	2.11225e-09	5.79486e-07	4.71826e-07	PYCARD/CD180/CD4/PRKCQ/P2RX7/PLA2G2D/PDCD1LG2/TMIGD2/MPL/ZAP70/CD86/CRTAM/CD74/LST1/GAPT/TNFRSF4/ADA/MZB1/TNFRSF21/CD209/IL12RB1/CLEC4G/NFATC2/HAVCR2/CD40/SPTA1/HLA-DMB/CD1D/TNFSF13B/CD70/LILRB1/TNFRSF1B/CCR2/IL27/GPNMB/MEF2C/HLA-DRB1/HLA-DPA1/FCGR2B/ICOSLG/CLECL1/ARG1/TNFSF9/LILRB2/FOXJ1/FLT3/TNFSF14/IGFBP2/HLA-DPB1/TLR4/LGALS3	51		hsa04380	Osteoclast differentiation	21/695	128/8112	0.00271449	0.027086	0.0211507	5600/10990/11006/11024/11027/1436/8503/10000/4773/140885/10859/4688/2209/2213/10288/10326/9103/79168/11025/2274/653361	21
BP	GO:0097529	myeloid leukocyte migration	43/1375	222/18866	2.97105e-09	7.87921e-07	6.41537e-07	PTPRO/RHOH/CCL23/PDE4D/HRH1/UMODL1/MDK/CD74/CXCL3/ITGA9/CX3CR1/ITGB2/KIT/CSF1R/CD200/CXCL2/CXCL10/XCL2/MST1/STAP1/NBL1/CCL4/SIRPA/CXCL1/XG/P2RY12/CCR2/CCL4L1/CCR1/CXCL9/PDGFD/CD177/MCOLN2/SERPINE1/PRTN3/TRPV4/EPX/CXADR/MMP28/SCG2/PLCB1/JAM3/LGALS3	43		hsa05134	Legionellosis	12/695	57/8112	0.00275232	0.027086	0.0211507	29108/834/4671/7100/2921/3689/3684/2920/58484/2919/718/7099	12
BP	GO:0032649	regulation of interferon-gamma production	27/1375	104/18866	4.12838e-09	1.05953e-06	8.62684e-07	PYCARD/IL1RL1/PDCD1LG2/PDE4D/IRF8/IL18R1/CRTAM/SLC7A5/CD96/TLR7/IL12RB1/HAVCR2/INHBA/SIRPA/LILRB1/CCR2/IL27/TLR8/HLA-DRB1/PGLYRP1/HLA-DPA1/TLR3/PGLYRP2/HLA-DPB1/TLR4/AXL/GAS6	27		hsa05152	Tuberculosis	27/695	180/8112	0.00280568	0.027086	0.0211507	5600/817/3687/972/10333/3689/3684/3122/7421/30835/3656/816/10000/1520/3109/2209/3118/3123/820/3113/2213/9902/3127/9103/718/3115/7099	27
BP	GO:1903039	positive regulation of leukocyte cell-cell adhesion	44/1375	235/18866	5.80196e-09	1.44251e-06	1.17452e-06	PYCARD/RHOH/PAK1/CD4/PRKCQ/YES1/PDCD1LG2/LILRB4/TMIGD2/LGALS1/ZBTB16/VNN1/ZAP70/TESPA1/CD86/MDK/CD74/ELANE/ADA/ITGB2/CD209/IL12RB1/HAVCR2/SPTA1/SOX4/HLA-DMB/CD1D/SIRPA/NR4A3/TNFSF13B/CD70/LILRB1/CCR2/PTAFR/HLA-DPA1/ICOSLG/CLECL1/TNFSF9/LILRB2/SIRPB1/TNFSF14/IGFBP2/EFNB2/HLA-DPB1	44		hsa04940	Type I diabetes mellitus	10/695	43/8112	0.00283252	0.027086	0.0211507	942/3122/3109/5799/3118/3123/3113/3127/2571/3115	10
BP	GO:0022409	positive regulation of cell-cell adhesion	49/1375	279/18866	7.30984e-09	1.76234e-06	1.43492e-06	PYCARD/RHOH/PAK1/CD4/PRKCQ/YES1/PDCD1LG2/LILRB4/TMIGD2/LGALS1/ZBTB16/VNN1/ZAP70/TESPA1/F11R/CD86/MDK/CD74/ITGA6/ELANE/ADA/ITGB2/CD209/IL12RB1/DMTN/HAVCR2/SPTA1/SOX4/HLA-DMB/CD1D/SIRPA/CEACAM6/NR4A3/TNFSF13B/CD70/KIF26B/LILRB1/CCR2/PTAFR/HLA-DPA1/ICOSLG/CLECL1/TNFSF9/LILRB2/SIRPB1/TNFSF14/IGFBP2/EFNB2/HLA-DPB1	49		hsa04064	NF-kappa B signaling pathway	18/695	104/8112	0.00293985	0.0271119	0.021171	1647/5588/7535/353376/2921/5743/23643/2920/7188/958/6351/2919/10673/388372/60401/8740/9560/7099	18
BP	GO:0070665	positive regulation of leukocyte proliferation	33/1375	150/18866	7.83185e-09	1.83265e-06	1.49217e-06	PYCARD/CD4/PRKCQ/PDCD1LG2/TMIGD2/MPL/ZAP70/CD86/CD74/TNFRSF4/ADA/CSF1R/CD209/IL12RB1/NFATC2/HAVCR2/CD40/SPTA1/HLA-DMB/CD1D/TNFSF13B/CD70/CCR2/MEF2C/HLA-DPA1/ICOSLG/CLECL1/TNFSF9/LILRB2/IL5RA/IGFBP2/HLA-DPB1/TLR4	33		hsa05321	Inflammatory bowel disease	13/695	65/8112	0.00301243	0.0271119	0.021171	8809/6775/7100/3122/3594/3109/3118/3123/3113/8807/3127/3115/7099	13
BP	GO:0002696	positive regulation of leukocyte activation	63/1375	406/18866	8.83765e-09	2.0062e-06	1.63348e-06	PYCARD/RHOH/IL1RL1/PAK1/CD4/PRKCQ/YES1/PDCD1LG2/LILRB4/TMIGD2/LGALS1/ZBTB16/MPL/VNN1/ZAP70/GATA2/TESPA1/TOX/CD86/MDK/CD74/TNFRSF4/TLR6/PLA2G4A/ADA/ITGB2/ITGAM/CD209/IL12RB1/FGR/NFATC2/HAVCR2/CD40/SPTA1/SOX4/HLA-DMB/STAP1/CD1D/SIRPA/IGLL1/NR4A3/TNFSF13B/CD70/LILRB1/CCR2/MEF2C/PTAFR/HLA-DPA1/ICOSLG/CD177/CLECL1/F2RL1/TNFSF9/LILRB2/SIRPB1/TNFSF14/IGFBP2/EFNB2/HLA-DPB1/TLR4/MMP8/AXL/GAS6	63		hsa04725	Cholinergic synapse	19/695	113/8112	0.00319793	0.0279327	0.0218119	113/817/775/8503/3784/816/115/10000/2784/2793/1132/43/108/3759/2786/1131/2770/23236/112	19
BP	GO:0050671	positive regulation of lymphocyte proliferation	31/1375	136/18866	9.07783e-09	2.0062e-06	1.63348e-06	PYCARD/CD4/PRKCQ/PDCD1LG2/TMIGD2/MPL/ZAP70/CD86/CD74/TNFRSF4/ADA/CD209/IL12RB1/NFATC2/HAVCR2/CD40/SPTA1/HLA-DMB/CD1D/TNFSF13B/CD70/CCR2/MEF2C/HLA-DPA1/ICOSLG/CLECL1/TNFSF9/LILRB2/IGFBP2/HLA-DPB1/TLR4	31		hsa04360	Axon guidance	27/695	182/8112	0.0032862	0.0279327	0.0218119	5058/23380/1942/817/84628/57522/8482/1808/9423/2050/6608/8503/10500/10371/816/4773/22885/7869/5727/2049/10154/56288/5364/64101/1948/2770/2048	27
BP	GO:0042129	regulation of T cell proliferation	35/1375	167/18866	1.06046e-08	2.28027e-06	1.85663e-06	PYCARD/CD4/PRKCQ/PLA2G2D/PDCD1LG2/TMIGD2/ZAP70/CD86/CRTAM/TNFRSF21/CD209/IL12RB1/CLEC4G/HAVCR2/SPTA1/HLA-DMB/CD1D/TNFSF13B/CD70/LILRB1/TNFRSF1B/CCR2/IL27/GPNMB/HLA-DRB1/HLA-DPA1/ICOSLG/CLECL1/ARG1/TNFSF9/LILRB2/FOXJ1/IGFBP2/HLA-DPB1/LGALS3	35		hsa04015	Rap1 signaling pathway	30/695	210/8112	0.00357838	0.0292949	0.0228756	113/5600/1942/7410/3683/3689/3815/3684/1436/8503/115/2324/10000/23566/2260/3480/108/22808/80310/11069/2261/56288/284/8822/5909/999/2770/23236/2149/112	30
BP	GO:0032946	positive regulation of mononuclear cell proliferation	31/1375	137/18866	1.09252e-08	2.2874e-06	1.86244e-06	PYCARD/CD4/PRKCQ/PDCD1LG2/TMIGD2/MPL/ZAP70/CD86/CD74/TNFRSF4/ADA/CD209/IL12RB1/NFATC2/HAVCR2/CD40/SPTA1/HLA-DMB/CD1D/TNFSF13B/CD70/CCR2/MEF2C/HLA-DPA1/ICOSLG/CLECL1/TNFSF9/LILRB2/IGFBP2/HLA-DPB1/TLR4	31		hsa04662	B cell receptor signaling pathway	15/695	82/8112	0.0037128	0.0292949	0.0228756	10990/27071/11006/11024/11027/7410/8519/8503/10000/4773/10859/2213/10288/79168/11025	15
BP	GO:0007162	negative regulation of cell adhesion	51/1375	301/18866	1.25623e-08	2.5627e-06	2.08659e-06	LPXN/PTPRO/RGCC/SPOCK1/PLA2G2D/PDCD1LG2/NOTCH4/LGALS1/LAX1/FGL2/ADAMDEC1/CD86/MDK/CRTAM/CD74/HOXA7/TARM1/TNFAIP8L2/TNFRSF21/ACVRL1/DMTN/CLEC4G/NRARP/HAVCR2/TACSTD2/LILRB1/GPNMB/HLA-DRB1/CDKN2A/FCGR2B/CEACAM1/ARG1/PLXNC1/LILRB2/SERPINE1/FOXJ1/HFE/PLXNB1/ANGPT1/TRPV4/ADAM22/KLF4/COL1A1/EPCAM/JAG1/CDH1/FBLN1/ARHGAP6/LRP1/JAM3/LGALS3	51		hsa05410	Hypertrophic cardiomyopathy	16/695	90/8112	0.00373366	0.0292949	0.0228756	3695/93589/3691/6443/3679/3655/3680/3696/6546/775/55799/782/1674/9254/7169/4000	16
BP	GO:0042098	T cell proliferation	38/1375	195/18866	2.05268e-08	4.08277e-06	3.32425e-06	PYCARD/CD4/PRKCQ/P2RX7/PLA2G2D/PDCD1LG2/TMIGD2/ZAP70/CD86/CRTAM/TNFRSF4/TNFRSF21/CD209/IL12RB1/CLEC4G/HAVCR2/SPTA1/HLA-DMB/CD1D/TNFSF13B/CD70/LILRB1/TNFRSF1B/CCR2/IL27/GPNMB/HLA-DRB1/HLA-DPA1/ICOSLG/CLECL1/ARG1/TNFSF9/LILRB2/FOXJ1/TNFSF14/IGFBP2/HLA-DPB1/LGALS3	38		hsa04142	Lysosome	21/695	132/8112	0.00395623	0.0297895	0.0232618	2760/135112/8905/9374/1522/1508/9476/2548/3074/130340/4668/5660/1514/1520/1510/1521/6448/3482/6272/1512/8120	21
BP	GO:0008360	regulation of cell shape	33/1375	156/18866	2.1813e-08	4.23279e-06	3.4464e-06	RHOH/C15orf62/FGD2/HEXB/CDC42EP1/PALM/EPS8/RHOBTB2/F11R/CDC42EP3/HCK/LST1/ITGA7/ITGB2/EPB42/KIT/CSF1R/DMTN/FGD4/FGR/SPTA1/EPB41L3/FERMT2/FAM171A1/FMNL2/HPN/FGD5/PLXNC1/PLXNB1/RHOBTB3/MYH10/RHOU/ATP10A	33		hsa05330	Allograft rejection	9/695	38/8112	0.0039914	0.0297895	0.0232618	942/3122/958/3109/3118/3123/3113/3127/3115	9
BP	GO:0050870	positive regulation of T cell activation	40/1375	214/18866	2.97113e-08	5.62817e-06	4.58254e-06	PYCARD/RHOH/PAK1/CD4/PRKCQ/YES1/PDCD1LG2/LILRB4/TMIGD2/LGALS1/ZBTB16/VNN1/ZAP70/TESPA1/CD86/MDK/CD74/ADA/CD209/IL12RB1/HAVCR2/SPTA1/SOX4/HLA-DMB/CD1D/SIRPA/TNFSF13B/CD70/LILRB1/CCR2/HLA-DPA1/ICOSLG/CLECL1/TNFSF9/LILRB2/SIRPB1/TNFSF14/IGFBP2/EFNB2/HLA-DPB1	40		hsa05146	Amoebiasis	17/695	102/8112	0.00563596	0.0409962	0.0320128	9630/2769/2921/3689/3684/8503/2920/912/2919/909/383/10319/3913/1277/1284/7099/23236	17
BP	GO:1903706	regulation of hemopoiesis	71/1375	498/18866	3.6749e-08	6.79942e-06	5.53619e-06	RHOH/CD4/PRKCQ/ZEB1/GPR137B/LILRB4/ZBTB16/TAL1/MPL/VNN1/FGL2/ZAP70/GATA2/TESPA1/TOX/TNFRSF18/CD86/GATA1/MDK/CRTAM/CD74/RARG/HOXA9/ADA/HOXA7/LIF/TRIM58/MTURN/IL12RB1/OSM/NRARP/NFATC2/LTF/SOX4/MIXL1/INHBA/POU4F1/NR4A3/LILRB1/HOXA5/CCR2/IL27/MEF2C/HLA-DRB1/ACVR2A/PGLYRP1/SIGLEC15/MEIS1/CCR1/TLR3/FCGR2B/SLC46A2/PGLYRP2/TMEM178A/CEACAM1/TNFSF9/GFI1B/LILRB2/ZBTB46/FOXJ1/IL17D/JAG1/LOX/LILRB3/TLR4/C1QC/…	71		hsa04921	Oxytocin signaling pathway	23/695	154/8112	0.00587845	0.0409962	0.0320128	113/93589/6263/817/91807/5321/4846/775/5743/55799/782/9254/816/115/4773/4208/108/3759/2770/85366/23236/8536/112	23
BP	GO:0002573	myeloid leukocyte differentiation	39/1375	210/18866	5.28442e-08	9.55519e-06	7.77998e-06	CD4/IL31RA/GPR137B/LILRB4/TAL1/GATA2/GATA1/CD74/FAM20C/PDE1B/HOXA7/LIF/KIT/CSF1R/APP/LTF/SH3PXD2A/INHBA/POU4F1/LILRB1/MEF2C/MMP9/HLA-DRB1/SIGLEC15/CCR1/TLR3/TMEM178A/CEACAM1/F2RL1/ANXA2/ZBTB46/PRTN3/BATF2/LILRB3/TLR4/C1QC/CEBPE/MAFB/CD101	39		hsa04911	Insulin secretion	15/695	86/8112	0.00589488	0.0409962	0.0320128	113/54795/817/5864/3779/775/816/115/3767/108/481/11069/1131/23236/112	15
BP	GO:0070372	regulation of ERK1 and ERK2 cascade	49/1375	306/18866	1.48324e-07	2.62237e-05	2.13517e-05	PYCARD/NTRK1/CD4/CCL23/SCIMP/SEMA7A/SPRY1/AKAP12/CNKSR3/CD74/CHI3L1/LIF/CSF1R/MTURN/CD36/XCL2/FLT4/APP/HAVCR2/APOE/GPER1/CCL4/SIRPA/NDRG2/SPRY2/GPNMB/TIMP3/HLA-DRB1/CCL4L1/P2RY6/CCR1/PDGFD/FFAR4/CEACAM1/F2RL1/FGFR3/NLRP12/ANGPT1/TRPV4/KLF4/FBLN1/ATF3/TLR4/NEK10/LRP1/EPHB2/GPBAR1/F2R/GAS6	49		hsa05145	Toxoplasmosis	18/695	112/8112	0.00658698	0.0447914	0.0349765	5600/1234/3655/3122/23643/10000/958/3109/3118/3123/3113/3127/10319/345611/3913/3115/7099/2770	18
BP	GO:0001503	ossification	60/1375	412/18866	1.99752e-07	3.45484e-05	2.81298e-05	TRPM4/P2RX7/MATN1/FZD1/ZBTB16/SATB2/BMP8B/SEMA7A/SPARC/GATA1/MDK/IFITM1/FAM20C/SLC8A1/PTGS2/SMO/HEMGN/FGR/HIF1A-AS2/DHRS3/SGMS2/LTF/COL2A1/LRP5/MMP2/VCAN/SMAD1/ACHE/GPNMB/MEF2C/BMPR1A/PHOSPHO1/SOX8/ACVR2A/TP63/LTBP3/SLC24A3/ANKH/CCR1/MRC2/PTCH1/FFAR4/ASGR2/S1PR1/FGFR3/PLXNB1/MN1/SORT1/RRAS2/MGP/COL1A1/JAG1/LOX/LRP4/BMP8A/LRP6/FHL2/CLEC5A/SPP1/NOG	60		hsa04510	Focal adhesion	28/695	201/8112	0.00679433	0.0451971	0.0352932	894/3695/5058/3691/824/1298/7410/3679/3655/91807/3680/394/3696/8503/2318/2324/10000/1280/3480/2317/80310/10319/3913/1277/858/1284/85366/6696	28
BP	GO:0007409	axonogenesis	67/1375	482/18866	2.33321e-07	3.94958e-05	3.2158e-05	NTRK1/PTPRO/RHOH/AUTS2/SHANK3/ULK2/PAK1/PRKCQ/EFNA1/PALLD/VANGL2/SPTBN2/FEZ1/GRB10/DOK2/NLGN3/NTNG2/RAB3A/SEMA7A/DBN1/UST/DPYSL2/DOK4/NTN1/RTN4R/EPHB4/SMO/CSF1R/SEMA6C/B4GALT6/SEMA3A/GFRA2/MAP1A/APP/SLITRK4/KEL/APOE/SPTA1/LPAR3/LGR6/MAP3K13/POU4F1/NR4A3/SEMA3B/PTPRM/PTCH1/COL25A1/RAPH1/EPHB3/PLXNC1/PARD3/PLXNB1/LAMB2/SLITRK5/XK/ARTN/NOTCH3/RAP1GAP/LRP4/EFNB2/SPTB/MYH10/SPP1/LRP1/EPHB2/NOG/RET	67
BP	GO:0032970	regulation of actin filament-based process	59/1375	405/18866	2.49289e-07	4.13197e-05	3.36431e-05	PYCARD/RHOH/RGCC/C15orf62/TRPM4/SHANK3/PAK1/HIP1R/VANGL2/SPTBN2/JUP/CDC42EP1/PDE4D/ARHGEF10L/FSCN1/EPS8/CAMK2D/RHOBTB2/CAPG/DBN1/BAIAP2L2/F11R/CDC42EP3/KANK3/HCK/MDK/MYLK3/CACNA1C/WASF1/S100A10/CSF1R/SYNPO2/SPIRE1/DMTN/ESAM/RNF207/SPTA1/TACSTD2/STAP1/BIN1/MEF2C/SIGLEC15/KCNJ2/TENM1/F2RL1/GPR65/S1PR1/ARHGAP44/CGNL1/RHOBTB3/ELN/LIMCH1/SPTB/FRMD6/ARHGAP6/MYLK2/LRP1/WHAMMP3/JAM3	59
BP	GO:0070371	ERK1 and ERK2 cascade	50/1375	325/18866	3.91129e-07	6.35066e-05	5.1708e-05	PYCARD/NTRK1/CD4/CCL23/SCIMP/SEMA7A/SPRY1/AKAP12/CNKSR3/CD74/CHI3L1/LIF/CSF1R/MTURN/CD36/XCL2/FLT4/APP/HAVCR2/APOE/GPER1/CCL4/SIRPA/NDRG2/SPRY2/GPNMB/TIMP3/HLA-DRB1/CCL4L1/P2RY6/CCR1/PDGFD/FFAR4/CEACAM1/F2RL1/FGFR3/NLRP12/ANGPT1/TRPV4/KLF4/CTSH/FBLN1/ATF3/TLR4/NEK10/LRP1/EPHB2/GPBAR1/F2R/GAS6	50
BP	GO:0002697	regulation of immune effector process	65/1375	470/18866	4.24442e-07	6.75372e-05	5.49898e-05	PYCARD/TRPM4/BCR/P2RX7/CFB/C17orf99/SCIMP/IL18R1/FGL2/SEMA7A/GATA2/CD86/CRTAM/SLC7A5/ENPP3/CD74/TNFRSF4/SH2D1A/ITGB2/C2/ITGAM/CADM1/MZB1/CD96/CD36/IL12RB1/FGR/SERPING1/CLEC4G/HAVCR2/CFP/CD40/HLA-DMB/STAP1/CD1D/NR4A3/FCER2/GRN/LILRB1/TNFRSF1B/CCR2/IL27/PTAFR/PGLYRP1/TRIM6/CD1A/IL18RAP/TLR3/FCGR2B/PGLYRP2/CD177/CEACAM1/F2RL1/ARG1/HTRA1/FOXJ1/HFE/FFAR3/CD59/AIM2/C3/TLR4/C1QC/C1QA/LGALS3	65
BP	GO:0002703	regulation of leukocyte mediated immunity	37/1375	211/18866	5.14289e-07	8.0229e-05	6.53237e-05	TRPM4/BCR/P2RX7/C17orf99/SCIMP/IL18R1/GATA2/CRTAM/SH2D1A/ITGB2/ITGAM/CADM1/CD96/IL12RB1/FGR/CLEC4G/HAVCR2/CD40/STAP1/CD1D/FCER2/LILRB1/TNFRSF1B/CCR2/PTAFR/CD1A/IL18RAP/TLR3/FCGR2B/CD177/CEACAM1/F2RL1/ARG1/FOXJ1/HFE/C3/TLR4	37
BP	GO:0048872	homeostasis of number of cells	42/1375	256/18866	5.84256e-07	8.93912e-05	7.27837e-05	SPNS2/BCR/P2RX7/GPR174/TAL1/MPL/GATA2/DOCK10/KLF1/GATA1/CD74/GAPT/ADA/DYRK3/NOS3/EPB42/SMO/KIT/ALAS2/TRIM58/ILDR2/DMTN/SPTA1/INHBA/TNFSF13B/AHSP/TRIM10/HOXA5/CCR2/MEF2C/SOX6/ACVR2A/SLC46A2/SLC4A1/RHAG/FLT3/TNFSF14/EPAS1/MAFB/AXL/F2R/JAM3	42
BP	GO:0051250	negative regulation of lymphocyte activation	30/1375	154/18866	6.2133e-07	9.32699e-05	7.59418e-05	PLA2G2D/PDCD1LG2/LAX1/FGL2/CD86/MDK/CRTAM/CD74/LST1/TARM1/TNFAIP8L2/TNFRSF21/FGR/CLEC4G/NRARP/HAVCR2/INHBA/LILRB1/GPNMB/HLA-DRB1/PGLYRP1/FCGR2B/PGLYRP2/CEACAM1/ARG1/LILRB2/FOXJ1/HFE/AXL/LGALS3	30
BP	GO:0009595	detection of biotic stimulus	13/1375	36/18866	7.31206e-07	0.000103954	8.46407e-05	PAK1/NAIP/CRTAM/TLR6/SMO/SSC5D/LY96/CD1D/NLRC4/HLA-DRB1/PGLYRP1/PGLYRP2/TLR4	13
BP	GO:0042102	positive regulation of T cell proliferation	23/1375	101/18866	7.41198e-07	0.000103954	8.46407e-05	PYCARD/CD4/PRKCQ/PDCD1LG2/TMIGD2/ZAP70/CD86/CD209/IL12RB1/HAVCR2/SPTA1/HLA-DMB/CD1D/TNFSF13B/CD70/CCR2/HLA-DPA1/ICOSLG/CLECL1/TNFSF9/LILRB2/IGFBP2/HLA-DPB1	23
BP	GO:0042116	macrophage activation	23/1375	101/18866	7.41198e-07	0.000103954	8.46407e-05	IL1RL1/IL31RA/GPR137B/CST7/CD74/TLR6/PLA2G4A/ITGB2/ITGAM/TLR7/CD200/APP/HAVCR2/STAP1/GRN/TLR8/TLR3/FCGR2B/SUCNR1/CD93/TLR4/C1QA/MMP8	23
BP	GO:0045785	positive regulation of cell adhesion	60/1375	428/18866	7.44767e-07	0.000103954	8.46407e-05	PYCARD/RHOH/PAK1/CD4/PRKCQ/JUP/YES1/PDCD1LG2/LILRB4/FUT1/TMIGD2/LGALS1/ZBTB16/VNN1/ZAP70/TESPA1/RELL2/F11R/TNFRSF18/CD86/MDK/CD74/ITGA6/ELANE/ADA/ITGB2/LIF/S100A10/CD36/CD209/IL12RB1/DMTN/HAVCR2/SPTA1/SOX4/HLA-DMB/CD1D/SIRPA/CEACAM6/NR4A3/TNFSF13B/P2RY12/CD70/KIF26B/LILRB1/CCR2/PTAFR/HLA-DPA1/ICOSLG/CLECL1/TNFSF9/LILRB2/ANGPT1/SIRPB1/TNFSF14/IGFBP2/EFNB2/HLA-DPB1/RIN2/RET	60
BP	GO:0002699	positive regulation of immune effector process	38/1375	223/18866	7.61355e-07	0.000104437	8.50341e-05	P2RX7/C17orf99/SCIMP/IL18R1/SEMA7A/GATA2/CD86/CRTAM/SLC7A5/ENPP3/CD74/TNFRSF4/SH2D1A/ITGB2/ITGAM/CADM1/MZB1/CD36/IL12RB1/FGR/CD40/HLA-DMB/STAP1/CD1D/NR4A3/FCER2/LILRB1/CCR2/PTAFR/TRIM6/CD1A/IL18RAP/CD177/F2RL1/ARG1/FFAR3/C3/TLR4	38
BP	GO:0050818	regulation of coagulation	21/1375	88/18866	9.83433e-07	0.000132613	0.000107976	PRKCQ/TBXA2R/F11R/PLA2G4A/NOS3/TFPI/ANXA5/PROC/CD36/DMTN/SERPING1/APOE/KRT1/CEACAM1/F2RL1/ANXA2/SERPINE1/CD34/TLR4/EPHB2/F2R	21
BP	GO:1904018	positive regulation of vasculature development	39/1375	235/18866	1.08869e-06	0.000142861	0.000116319	HDAC9/JUP/FUT1/TMIGD2/TBXA2R/GATA2/ITGAX/MDK/CX3CR1/ITGB8/ANXA3/CHI3L1/NOS3/ITGB2/PTGS2/KIT/ACVRL1/ADM2/TIE1/AKT3/CD40/GPER1/GRN/SMAD1/TNFSF12/CELA1/PPP1R16B/TLR3/PDGFD/CEACAM1/VASH2/SERPINE1/KLF4/SASH1/CD34/CTSH/C3/EFNB2/RIN2	39
BP	GO:1903707	negative regulation of hemopoiesis	30/1375	158/18866	1.09534e-06	0.000142861	0.000116319	GPR137B/LILRB4/ZBTB16/TAL1/FGL2/GATA2/MDK/CD74/HOXA9/HOXA7/NRARP/LTF/MIXL1/INHBA/LILRB1/HOXA5/PGLYRP1/MEIS1/TLR3/FCGR2B/PGLYRP2/TMEM178A/CEACAM1/ZBTB46/FOXJ1/IL17D/LILRB3/TLR4/C1QC/MAFB	30
BP	GO:0046718	viral entry into host cell	27/1375	134/18866	1.12325e-06	0.000144138	0.000117359	ITGB7/CD4/CTSB/SELPLG/LGALS1/F11R/CD86/CCR5/CD74/IFITM1/TNFRSF4/CTSL/CLDN9/ANPEP/CD209/CLEC4G/TRIM10/HLA-DRB1/TRIM6/GYPA/IFITM3/CAV2/EFNB2/CXADR/CLEC5A/AXL/GAS6	27
BP	GO:0030193	regulation of blood coagulation	20/1375	82/18866	1.22489e-06	0.000154686	0.000125947	PRKCQ/TBXA2R/F11R/PLA2G4A/NOS3/TFPI/PROC/CD36/DMTN/SERPING1/APOE/KRT1/CEACAM1/F2RL1/ANXA2/SERPINE1/CD34/TLR4/EPHB2/F2R	20
BP	GO:0002367	cytokine production involved in immune response	23/1375	104/18866	1.2801e-06	0.000159132	0.000129568	TRPM4/IL31RA/SCIMP/IL18R1/SEMA7A/SLC7A5/CD74/KIT/CD96/CD36/NR4A3/LILRB1/TNFRSF1B/CCR2/TRIM6/IL18RAP/TLR3/F2RL1/ARG1/HFE/FFAR3/TLR4/GAS6	23
BP	GO:0007599	hemostasis	51/1375	348/18866	1.34158e-06	0.00016421	0.000133702	PRKCQ/GNA14/P2RX7/ZNF385A/ADRA2A/TBXA2R/MPL/GATA2/GNA15/F11R/GATA1/VAV2/SCUBE1/PLA2G4A/NOS3/TFPI/ANXA5/PROC/HBB/CYP4F2/CD36/DMTN/SERPING1/CD40/APOE/KRT1/P2RY12/PRKAR2B/EHD2/CD177/SLC4A1/CEACAM1/F2RL1/ANXA2/SERPINE1/PRTN3/AVPR2/CD59/CD34/COL1A1/FBLN1/TLR4/GP9/EPHB2/HBG2/HBG1/AXL/MAFF/PEAR1/F2R/GAS6	51
BP	GO:0034341	response to interferon-gamma	35/1375	202/18866	1.38163e-06	0.000166549	0.000135607	IRF5/CCL23/CASP1/IRF8/CAMK2D/HCK/KYNU/IFITM1/OAS1/HLA-DRA/FCGR1B/IL12RB1/HLA-DQB2/CAMK2B/XCL2/CD40/CCL4/SIRPA/GBP5/KIF16B/PTAFR/FCGR1A/HLA-DQA2/HLA-DRB1/CCL4L1/FLNB/HLA-DPA1/TLR3/HLA-DRB5/ARG1/IRGM/OAS2/IFITM3/HLA-DPB1/TLR4	35
BP	GO:1900046	regulation of hemostasis	20/1375	83/18866	1.5043e-06	0.000176125	0.000143404	PRKCQ/TBXA2R/F11R/PLA2G4A/NOS3/TFPI/PROC/CD36/DMTN/SERPING1/APOE/KRT1/CEACAM1/F2RL1/ANXA2/SERPINE1/CD34/TLR4/EPHB2/F2R	20
BP	GO:0031589	cell-substrate adhesion	52/1375	359/18866	1.51464e-06	0.000176125	0.000143404	LPXN/PTPRO/ITGB7/SPOCK1/SRGAP2/EFNA1/BCR/JUP/FUT1/LGALS1/NTNG2/ITGB4/RELL2/OTOA/MDK/ITGA7/ITGA6/HOXA7/ITGAL/ITGB2/S100A10/CD96/CD36/LYPD5/COL17A1/ACVRL1/DMTN/SORBS1/TACSTD2/TTYH1/CEACAM6/FERMT2/AJUBA/NID2/CDKN2A/RADIL/EPHB3/LAMC3/SERPINE1/ANGPT1/LAMB2/CD34/COL1A1/JAG1/LIMCH1/FBLN1/ARHGAP6/LRP1/RIN2/AXL/JAM3/GAS6	52
BP	GO:1902106	negative regulation of leukocyte differentiation	23/1375	105/18866	1.52748e-06	0.000176125	0.000143404	GPR137B/LILRB4/FGL2/GATA2/MDK/CD74/HOXA7/NRARP/LTF/INHBA/LILRB1/PGLYRP1/TLR3/FCGR2B/PGLYRP2/TMEM178A/CEACAM1/ZBTB46/FOXJ1/LILRB3/TLR4/C1QC/MAFB	23
BP	GO:0002762	negative regulation of myeloid leukocyte differentiation	15/1375	51/18866	2.10074e-06	0.000238764	0.000194405	GPR137B/LILRB4/GATA2/HOXA7/LTF/INHBA/LILRB1/TLR3/TMEM178A/CEACAM1/ZBTB46/LILRB3/TLR4/C1QC/MAFB	15
BP	GO:0070374	positive regulation of ERK1 and ERK2 cascade	36/1375	215/18866	2.25228e-06	0.000248355	0.000202214	PYCARD/NTRK1/CD4/CCL23/SCIMP/SEMA7A/AKAP12/CD74/CHI3L1/CSF1R/MTURN/CD36/XCL2/FLT4/APP/HAVCR2/APOE/GPER1/CCL4/SPRY2/GPNMB/HLA-DRB1/CCL4L1/P2RY6/CCR1/PDGFD/FFAR4/F2RL1/FGFR3/ANGPT1/TRPV4/TLR4/LRP1/GPBAR1/F2R/GAS6	36
BP	GO:0044409	entry into host	28/1375	147/18866	2.31671e-06	0.000248355	0.000202214	ITGB7/CD4/CTSB/SELPLG/LGALS1/F11R/CD86/CCR5/CD74/IFITM1/TNFRSF4/CTSL/CLDN9/ANPEP/CD209/CLEC4G/TRIM10/HLA-DRB1/TRIM6/GYPA/IFITM3/CAV2/EFNB2/CDH1/CXADR/CLEC5A/AXL/GAS6	28
BP	GO:0032102	negative regulation of response to external stimulus	59/1375	433/18866	2.33671e-06	0.000248355	0.000202214	PYCARD/ADCY7/PTPRO/ABCD1/SAMHD1/BCR/CST7/FGL2/SEMA7A/LILRA2/MDK/ENPP3/ELANE/ADA/NOS3/CLDN19/RTN4R/TFPI/NLRC3/PROC/CD96/SEMA6C/TNFAIP8L2/SEMA3A/CD200/SERPING1/HAVCR2/LTF/APOE/GPER1/STAP1/NBL1/SIRPA/SIGLEC10/KRT1/SEMA3B/AOAH/GRN/LILRB1/TNFRSF1B/HLA-DRB1/PGLYRP1/WFDC1/FCGR2B/ABCD2/FFAR4/CEACAM1/ARG1/ANXA2/HTRA1/SMPDL3B/SERPINE1/NLRP12/KLF4/GRIN3A/TNFAIP6/CD34/MMP28/SPP1	59
BP	GO:0050808	synapse organization	59/1375	433/18866	2.33671e-06	0.000248355	0.000202214	NTRK1/PTPRO/PPFIBP2/SHANK3/EFNA1/CHCHD10/CAST/NEDD4/SPTBN2/PALM/FZD1/NLGN3/NTNG2/RAB3A/DBN1/DOCK10/SPARC/NTN1/CX3CR1/WASF1/ITGAM/CACNB1/CACNA2D2/CAMK2B/APP/SLITRK4/APOE/TANC1/POU4F1/ACHE/MEF2C/IGF1R/CEL/CLSTN2/FCGR2B/GPC4/EPHB3/LILRB2/ARHGAP44/PLXNB1/IGSF9B/LAMB2/RAB17/SLITRK5/LRRC4/C3/LRP4/EFNB2/CAMKV/CDH1/SHISA7/MYH10/C1QC/SDK2/C1QA/EPHB2/CAMK1/F2R/NRXN2	59
BP	GO:0048608	reproductive structure development	60/1375	443/18866	2.3412e-06	0.000248355	0.000202214	NTRK1/SPINT1/KDM5B/CTSB/CRIP1/TFEB/LFNG/TIFAB/WT1/HOXA10/UMODL1/GATA2/IDH1/RXRA/AKR1C3/GATA1/PSAP/STOX2/WNT2B/RARG/HOXA9/TPPP3/ADA/ITGB8/NOS3/MAMLD1/LIF/PTGS2/KIT/VDR/SEMA3A/FST/PRLR/DMC1/INHBA/ST14/PCDH12/KRT8/SOX8/ACVR2A/TP63/TLR3/RETN/CST3/PTCH1/PHLDA2/HTRA1/VASH2/PCYT1B/SOX15/EPAS1/RHOBTB3/ADAMTS1/LRP6/ANG/NR5A1/SPP1/HSD17B3/NOG/AXL	60
BP	GO:0003018	vascular process in circulatory system	33/1375	190/18866	2.59427e-06	0.000271579	0.000221124	HTR7/TRPM4/BCR/YES1/ADRA2A/TBXA2R/HRH1/SCPEP1/KCNMB1/AKAP12/MYLK3/SLC8A1/NOS3/PTGS2/TACR2/CD36/KEL/ABCG2/APOE/GPER1/ABCB1/PTAFR/PTPRM/CEACAM1/F2RL1/PDE3A/MFSD2A/AVPR2/ANGPT1/TRPV4/CHRM3/F2R/ADCY6	33
BP	GO:0098543	detection of other organism	9/1375	19/18866	2.67139e-06	0.00027602	0.00022474	NAIP/TLR6/SSC5D/CD1D/NLRC4/HLA-DRB1/PGLYRP1/PGLYRP2/TLR4	9
BP	GO:0061515	myeloid cell development	18/1375	72/18866	2.82469e-06	0.000288118	0.00023459	ZNF385A/TAL1/GATA1/FAM20C/EPB42/KIT/ALAS2/TRIM58/DMTN/APP/LTF/LILRB1/SOX6/SIGLEC15/MEIS1/SLC4A1/ANXA2/RHAG	18
BP	GO:0009612	response to mechanical stimulus	35/1375	209/18866	3.08964e-06	0.000295307	0.000240443	NTRK1/GADD45A/PDZD7/SHANK3/CASP1/JUP/P2RX7/TIFAB/LRP11/F11R/MDK/TLR5/PPL/BAG3/CHI3L1/SLC8A1/PTGS2/KIT/MPO/TLR7/CXCL10/CD40/TLR8/HPN/TMEM150C/TLR3/RETN/KCNJ2/PTCH1/TRPV4/TNFSF14/COL1A1/IGFBP2/TLR4/NRXN2	35
BP	GO:0098581	detection of external biotic stimulus	10/1375	24/18866	3.11325e-06	0.000295307	0.000240443	NAIP/TLR6/SSC5D/LY96/CD1D/NLRC4/HLA-DRB1/PGLYRP1/PGLYRP2/TLR4	10
BP	GO:0061458	reproductive system development	60/1375	447/18866	3.13452e-06	0.000295307	0.000240443	NTRK1/SPINT1/KDM5B/CTSB/CRIP1/TFEB/LFNG/TIFAB/WT1/HOXA10/UMODL1/GATA2/IDH1/RXRA/AKR1C3/GATA1/PSAP/STOX2/WNT2B/RARG/HOXA9/TPPP3/ADA/ITGB8/NOS3/MAMLD1/LIF/PTGS2/KIT/VDR/SEMA3A/FST/PRLR/DMC1/INHBA/ST14/PCDH12/KRT8/SOX8/ACVR2A/TP63/TLR3/RETN/CST3/PTCH1/PHLDA2/HTRA1/VASH2/PCYT1B/SOX15/EPAS1/RHOBTB3/ADAMTS1/LRP6/ANG/NR5A1/SPP1/HSD17B3/NOG/AXL	60
BP	GO:0030282	bone mineralization	24/1375	117/18866	3.13712e-06	0.000295307	0.000240443	TRPM4/P2RX7/MATN1/GATA1/FAM20C/SLC8A1/PTGS2/FGR/SGMS2/LTF/GPNMB/MEF2C/BMPR1A/PHOSPHO1/ACVR2A/LTBP3/SLC24A3/ANKH/CCR1/ASGR2/S1PR1/FGFR3/MGP/LOX	24
BP	GO:1903034	regulation of response to wounding	32/1375	183/18866	3.15331e-06	0.000295307	0.000240443	PRKCQ/ADRA2A/TBXA2R/RAB3A/F11R/MDK/PLA2G4A/NOS3/CLDN19/RTN4R/TFPI/PROC/CD36/DMTN/SERPING1/INSL3/APOE/SIGLEC10/KRT1/GRN/WFDC1/CEACAM1/F2RL1/ANXA2/SERPINE1/KLF4/CD34/TLR4/SPP1/LRP1/EPHB2/F2R	32
BP	GO:0015671	oxygen transport	8/1375	15/18866	3.15759e-06	0.000295307	0.000240443	HBA1/HBB/CYGB/HBA2/HBM/HBQ1/HBG2/HBG1	8
BP	GO:0050707	regulation of cytokine secretion	16/1375	59/18866	3.17203e-06	0.000295307	0.000240443	HDAC9/RGCC/P2RX7/TLR5/CRTAM/TNFRSF4/TLR6/CADM1/FGR/CLEC9A/TLR8/FCGR2B/FFAR4/NLRP12/CD34/CLEC5A	16
BP	GO:0003014	renal system process	25/1375	125/18866	3.19211e-06	0.000295307	0.000240443	ADCY7/PTPRO/BCR/MCAM/PCSK5/AKR1C3/PSAP/HBB/CYP4F2/KCNQ1/ADCY9/MYO1E/CYP4F12/PRKAR2B/TBC1D8B/ADCY2/SLC4A1/F2RL1/AVPR2/SUCNR1/CD34/WFS1/F2R/ADCY6/GAS6	25
BP	GO:0097530	granulocyte migration	28/1375	150/18866	3.49708e-06	0.000319802	0.000260387	RHOH/CCL23/PDE4D/HRH1/UMODL1/MDK/CD74/CXCL3/ITGA9/ITGB2/CSF1R/CXCL2/CXCL10/XCL2/CCL4/CXCL1/XG/CCL4L1/CXCL9/CD177/MCOLN2/PRTN3/TRPV4/EPX/CXADR/SCG2/JAM3/LGALS3	28
BP	GO:0050868	negative regulation of T cell activation	24/1375	118/18866	3.66969e-06	0.000331773	0.000270135	PLA2G2D/PDCD1LG2/LAX1/FGL2/CD86/MDK/CRTAM/CD74/TARM1/TNFAIP8L2/TNFRSF21/CLEC4G/NRARP/HAVCR2/LILRB1/GPNMB/HLA-DRB1/FCGR2B/CEACAM1/ARG1/LILRB2/FOXJ1/HFE/LGALS3	24
BP	GO:0032675	regulation of interleukin-6 production	29/1375	159/18866	3.81496e-06	0.00033731	0.000274643	PYCARD/P2RX7/SCIMP/POU2F2/CAPN2/LILRA2/CD74/TLR6/NLRC3/TLR7/CD36/CD200/APP/HAVCR2/SIRPA/TLR8/TLR3/F2RL1/SIGLEC16/LILRB2/FOXJ1/NLRP12/C1QTNF4/ORM1/IL17D/TLR4/MMP8/F2R/GAS6	29
BP	GO:0007411	axon guidance	43/1375	284/18866	3.81572e-06	0.00033731	0.000274643	NTRK1/PTPRO/RHOH/SHANK3/PRKCQ/EFNA1/PALLD/VANGL2/SPTBN2/FEZ1/GRB10/DOK2/SEMA7A/DPYSL2/DOK4/NTN1/EPHB4/SMO/CSF1R/SEMA6C/SEMA3A/GFRA2/APP/SPTA1/LGR6/NR4A3/SEMA3B/PTPRM/PTCH1/EPHB3/PLXNC1/PLXNB1/LAMB2/ARTN/NOTCH3/RAP1GAP/EFNB2/SPTB/MYH10/LRP1/EPHB2/NOG/RET	43
BP	GO:0032755	positive regulation of interleukin-6 production	20/1375	88/18866	3.98032e-06	0.000347993	0.000283342	PYCARD/P2RX7/SCIMP/POU2F2/LILRA2/CD74/TLR6/TLR7/CD36/APP/TLR8/TLR3/F2RL1/SIGLEC16/LILRB2/C1QTNF4/IL17D/TLR4/MMP8/F2R	20
BP	GO:0002819	regulation of adaptive immune response	30/1375	168/18866	4.09012e-06	0.000353707	0.000287993	PYCARD/ADCY7/TRPM4/IL1RL1/CD4/PRKCQ/P2RX7/C17orf99/IL18R1/PLA2G4A/ADA/IL12RB1/CLEC4G/HAVCR2/CD40/CD1D/FCER2/TNFSF13B/LILRB1/TNFRSF1B/CCR2/IL27/MEF2C/CD1A/FCGR2B/CEACAM1/ARG1/FOXJ1/HFE/C3	30
BP	GO:0097485	neuron projection guidance	43/1375	285/18866	4.18377e-06	0.000357915	0.00029142	NTRK1/PTPRO/RHOH/SHANK3/PRKCQ/EFNA1/PALLD/VANGL2/SPTBN2/FEZ1/GRB10/DOK2/SEMA7A/DPYSL2/DOK4/NTN1/EPHB4/SMO/CSF1R/SEMA6C/SEMA3A/GFRA2/APP/SPTA1/LGR6/NR4A3/SEMA3B/PTPRM/PTCH1/EPHB3/PLXNC1/PLXNB1/LAMB2/ARTN/NOTCH3/RAP1GAP/EFNB2/SPTB/MYH10/LRP1/EPHB2/NOG/RET	43
BP	GO:0045123	cellular extravasation	17/1375	67/18866	4.26706e-06	0.000360065	0.00029317	ITGB7/BCR/SELPLG/F11R/MDK/ELANE/CX3CR1/ITGAL/ITGB2/SIRPA/XG/CCR2/PTAFR/PDGFD/CD177/PRTN3/PLCB1	17
BP	GO:0002685	regulation of leukocyte migration	35/1375	212/18866	4.29941e-06	0.000360065	0.00029317	PYCARD/RHOH/BCR/TNFRSF18/GCSAML/MDK/CD74/ELANE/CX3CR1/ADA/HOXA7/CSF1R/CD200/CXCL10/XCL2/APP/MST1/STAP1/NBL1/CCL4/XG/P2RY12/CCR2/PTAFR/CCR1/PDGFD/F2RL1/SERPINE1/TRPV4/TNFSF14/MMP28/PLCB1/JAM3/GAS6/LGALS3	35
BP	GO:0007596	blood coagulation	49/1375	343/18866	4.46474e-06	0.000370016	0.000301272	PRKCQ/GNA14/P2RX7/ADRA2A/TBXA2R/MPL/GATA2/GNA15/F11R/GATA1/VAV2/SCUBE1/PLA2G4A/NOS3/TFPI/ANXA5/PROC/HBB/CYP4F2/CD36/DMTN/SERPING1/CD40/APOE/KRT1/P2RY12/PRKAR2B/EHD2/CD177/SLC4A1/CEACAM1/F2RL1/ANXA2/SERPINE1/PRTN3/CD59/CD34/COL1A1/FBLN1/TLR4/GP9/EPHB2/HBG2/HBG1/AXL/MAFF/PEAR1/F2R/GAS6	49
BP	GO:0015669	gas transport	9/1375	20/18866	4.5426e-06	0.000372587	0.000303366	HBA1/HBB/CYGB/HBA2/HBM/RHAG/HBQ1/HBG2/HBG1	9
BP	GO:1903708	positive regulation of hemopoiesis	34/1375	204/18866	4.737e-06	0.000384567	0.00031312	RHOH/CD4/LILRB4/ZBTB16/TAL1/MPL/VNN1/ZAP70/GATA2/TESPA1/TOX/CD86/GATA1/MDK/CD74/ADA/LIF/TRIM58/MTURN/IL12RB1/SOX4/INHBA/POU4F1/HOXA5/HLA-DRB1/ACVR2A/CCR1/TNFSF9/LILRB2/ZBTB46/JAG1/AXL/CD101/GAS6	34
BP	GO:0048771	tissue remodeling	31/1375	178/18866	4.87223e-06	0.00039155	0.000318806	BCR/GPR137B/P2RX7/CSPG4/MDK/NOS3/LIF/CSF1R/VDR/HOXA3/ACVRL1/FLT4/LRP5/MMP2/CCR2/GPNMB/MEF2C/CELA1/PDK4/LTBP3/SIGLEC15/CST3/CEACAM1/ARG1/S1PR1/EPAS1/JAG1/LRP6/SPP1/AXL/F2R	31
BP	GO:0002822	regulation of adaptive immune response based on somatic recombination of immune receptors built from immunoglobulin superfamily domains	28/1375	153/18866	5.20758e-06	0.000408659	0.000332737	TRPM4/IL1RL1/CD4/PRKCQ/P2RX7/C17orf99/IL18R1/PLA2G4A/ADA/IL12RB1/CLEC4G/HAVCR2/CD40/CD1D/FCER2/TNFSF13B/LILRB1/TNFRSF1B/CCR2/IL27/MEF2C/CD1A/FCGR2B/CEACAM1/ARG1/FOXJ1/HFE/C3	28
BP	GO:0034329	cell junction assembly	58/1375	434/18866	5.22536e-06	0.000408659	0.000332737	NTRK1/PTPRO/SHANK3/BCR/CLDN23/SPTBN2/JUP/FSCN1/FZD1/NLGN3/NTNG2/ITGB4/ARVCF/F11R/NTN1/CDH24/GJB6/MARVELD2/ITGA6/CLDN19/S100A10/CLDN9/COL17A1/ACVRL1/DMTN/FLNC/ESAM/APP/SLITRK4/EPB41L3/SORBS1/POU4F1/FERMT2/ACHE/MEF2C/MPP7/AJUBA/CEL/CLSTN2/GPC4/EPHB3/PARD3/PLXNB1/TRPV4/RAB17/SLITRK5/LRRC4/LRP4/EFNB2/LIMCH1/CDH1/SDK2/ARHGAP6/LRP1/EPHB2/GPBAR1/JAM3/NRXN2	58
BP	GO:0032635	interleukin-6 production	30/1375	170/18866	5.23922e-06	0.000408659	0.000332737	PYCARD/P2RX7/SCIMP/POU2F2/CAPN2/LILRA2/CD74/TLR6/NLRC3/TLR7/CD36/CD200/APP/HAVCR2/SIRPA/TLR8/IL18RAP/TLR3/F2RL1/SIGLEC16/LILRB2/FOXJ1/NLRP12/C1QTNF4/ORM1/IL17D/TLR4/MMP8/F2R/GAS6	30
BP	GO:0050727	regulation of inflammatory response	57/1375	425/18866	5.63633e-06	0.000435365	0.000354481	PYCARD/ADCY7/ABCD1/IL1RL1/PLD3/BCR/CASP1/PLA2G2D/CST7/SEMA7A/HCK/MDK/ENPP3/TLR6/ELANE/ADA/BCL6B/PTGS2/NLRC3/PROC/TLR7/TNFAIP8L2/CD200/OSM/APOE/GPER1/STAP1/SIRPA/SIGLEC10/GBP5/KRT1/PLD4/AOAH/GRN/TNFRSF1B/CCR2/MMP9/HLA-DRB1/PGLYRP1/WFDC1/TLR3/FCGR2B/PGLYRP2/ABCD2/FFAR4/SMPDL3B/SERPINE1/NLRP12/FFAR3/TRPV4/SUCNR1/KLF4/TNFAIP6/IL17D/C3/TLR4/MMP8	57
BP	GO:0032612	interleukin-1 production	24/1375	121/18866	5.80011e-06	0.000443709	0.000361274	PYCARD/CASP1/P2RX7/LILRA2/TLR6/CX3CR1/CD36/APP/HAVCR2/SIRPA/NLRC4/GBP5/TLR8/FFAR4/PYHIN1/CEACAM1/F2RL1/NLRP12/SUCNR1/ORM1/AIM2/TLR4/F2R/GAS6	24
BP	GO:0035637	multicellular organismal signaling	34/1375	206/18866	5.89898e-06	0.000446974	0.000363933	TRPM4/CACNA2D4/RYR3/JUP/GPR35/PDE4D/CAMK2D/OTOA/CACNA1H/SLC8A1/CLDN19/CACNA1C/KCNH2/CACNA2D3/CACNB1/CACNA2D2/KCNQ1/RNF207/KCNE1/GPER1/BIN1/FXYD6/KCNJ11/KCNJ2/SCN4B/ATP1B1/CLCN1/FXYD7/S1PR1/SCN11A/TYMP/ATP2B2/CXADR/JAM3	34
BP	GO:0006816	calcium ion transport	57/1375	426/18866	6.05696e-06	0.000454615	0.000370154	TRPM4/CACNA2D4/RYR3/CD4/STAC3/P2RX7/GPR35/CATSPER1/PDE4D/CAMK2D/ADRA2A/AHNAK/TRPM6/LILRA2/JPH4/CCR5/RAMP1/CACNA1H/SLC8A1/NOS3/CACNA1C/PTGS2/CACNA2D3/VDR/CDH23/CACNB1/CACNA2D2/TSPAN13/CXCL10/CAMK2B/GPER1/LPAR3/CCL4/NMUR1/BIN1/P2RY12/LILRB1/ANXA2P2/SLC24A3/P2RY6/CCR1/CXCL9/ATP1B1/MCOLN2/ATP2C2/ANXA2/LILRB2/TRPV4/GRIN3A/CACHD1/ATP2B2/GRIN2D/WFS1/SLC35G1/F2R/GAS6/LGALS3	57
BP	GO:0002718	regulation of cytokine production involved in immune response	19/1375	83/18866	6.16161e-06	0.000458148	0.000373031	TRPM4/SCIMP/IL18R1/SEMA7A/SLC7A5/CD74/CD96/CD36/NR4A3/LILRB1/TNFRSF1B/CCR2/TRIM6/TLR3/F2RL1/ARG1/HFE/FFAR3/TLR4	19
BP	GO:0051251	positive regulation of lymphocyte activation	50/1375	357/18866	6.29497e-06	0.000458586	0.000373387	PYCARD/RHOH/PAK1/CD4/PRKCQ/YES1/PDCD1LG2/LILRB4/TMIGD2/LGALS1/ZBTB16/MPL/VNN1/ZAP70/TESPA1/TOX/CD86/MDK/CD74/TNFRSF4/ADA/CD209/IL12RB1/NFATC2/HAVCR2/CD40/SPTA1/SOX4/HLA-DMB/CD1D/SIRPA/IGLL1/TNFSF13B/CD70/LILRB1/CCR2/MEF2C/HLA-DPA1/ICOSLG/CLECL1/TNFSF9/LILRB2/SIRPB1/TNFSF14/IGFBP2/EFNB2/HLA-DPB1/TLR4/AXL/GAS6	50
BP	GO:0031214	biomineral tissue development	29/1375	163/18866	6.34043e-06	0.000458586	0.000373387	TRPM4/P2RX7/MATN1/WNT6/GATA1/FAM20C/SLC8A1/NOS3/PTGS2/FGR/SGMS2/LTF/GPNMB/MEF2C/BMPR1A/PHOSPHO1/ACVR2A/LTBP3/SLC24A3/ANKH/CCR1/ASGR2/S1PR1/FGFR3/MGP/COL1A1/LOX/SPP1/GAS6	29
BP	GO:0110148	biomineralization	29/1375	163/18866	6.34043e-06	0.000458586	0.000373387	TRPM4/P2RX7/MATN1/WNT6/GATA1/FAM20C/SLC8A1/NOS3/PTGS2/FGR/SGMS2/LTF/GPNMB/MEF2C/BMPR1A/PHOSPHO1/ACVR2A/LTBP3/SLC24A3/ANKH/CCR1/ASGR2/S1PR1/FGFR3/MGP/COL1A1/LOX/SPP1/GAS6	29
BP	GO:0001906	cell killing	30/1375	172/18866	6.67783e-06	0.000478638	0.000389714	ULBP3/P2RX7/CRTAM/ELANE/SH2D1A/ITGAM/CADM1/IL12RB1/HAVCR2/LTF/STAP1/CD1D/LYZ/FCER2/LILRB1/PGLYRP1/CAMP/CD1A/IL18RAP/FCGR2B/DEFA4/CEACAM1/F2RL1/ARG1/CD59/ULBP1/CTSH/ULBP2/C3/DEFA3	30
BP	GO:0034765	regulation of ion transmembrane transport	63/1375	489/18866	6.9478e-06	0.000493542	0.000401849	SHANK3/CACNA2D4/STAC3/KCNK5/NEDD4/P2RX7/GPR35/CATSPER1/PDE4D/CAMK2D/NLGN3/ADRA2A/KCNC3/AHNAK/KCNMB1/JPH4/CNKSR3/HVCN1/CACNA1H/SLC8A1/CACNA1C/KCNH2/CACNA2D3/CACNB1/CACNA2D2/TSPAN13/KCNQ1/CXCL10/APP/SLC6A9/RNF207/CTSS/KEL/KCNE1/KCNK17/SLC43A2/GPER1/KCNK7/KCNG1/ABCB1/PPARGC1A/BIN1/CCR2/MEF2C/MMP9/PTAFR/FXYD6/P2RY6/KCNJ11/CXCL9/KCNJ2/SCN4B/ATP1B1/CLCN1/KCNH3/FXYD7/NETO1/SCN11A/CHRM3/CRHBP/SHISA7/EPHB…	63
BP	GO:0050817	coagulation	49/1375	349/18866	7.25461e-06	0.000510776	0.000415882	PRKCQ/GNA14/P2RX7/ADRA2A/TBXA2R/MPL/GATA2/GNA15/F11R/GATA1/VAV2/SCUBE1/PLA2G4A/NOS3/TFPI/ANXA5/PROC/HBB/CYP4F2/CD36/DMTN/SERPING1/CD40/APOE/KRT1/P2RY12/PRKAR2B/EHD2/CD177/SLC4A1/CEACAM1/F2RL1/ANXA2/SERPINE1/PRTN3/CD59/CD34/COL1A1/FBLN1/TLR4/GP9/EPHB2/HBG2/HBG1/AXL/MAFF/PEAR1/F2R/GAS6	49
BP	GO:0045637	regulation of myeloid cell differentiation	40/1375	263/18866	7.35332e-06	0.000513185	0.000417843	CD4/PRKCQ/GPR137B/LILRB4/ZBTB16/TAL1/MPL/GATA2/GATA1/CD74/RARG/HOXA9/HOXA7/LIF/TRIM58/MTURN/LTF/INHBA/POU4F1/NR4A3/LILRB1/HOXA5/MEF2C/HLA-DRB1/ACVR2A/SIGLEC15/MEIS1/CCR1/TLR3/TMEM178A/CEACAM1/ZBTB46/JAG1/LOX/LILRB3/TLR4/C1QC/MAFB/CD101/LGALS3	40
BP	GO:0002761	regulation of myeloid leukocyte differentiation	24/1375	123/18866	7.79063e-06	0.000534488	0.000435188	CD4/GPR137B/LILRB4/TAL1/GATA2/CD74/HOXA7/LIF/LTF/INHBA/POU4F1/LILRB1/HLA-DRB1/SIGLEC15/CCR1/TLR3/TMEM178A/CEACAM1/ZBTB46/LILRB3/TLR4/C1QC/MAFB/CD101	24
BP	GO:0071346	cellular response to interferon-gamma	31/1375	182/18866	7.79294e-06	0.000534488	0.000435188	IRF5/CCL23/CASP1/IRF8/CAMK2D/HCK/OAS1/HLA-DRA/FCGR1B/IL12RB1/HLA-DQB2/CAMK2B/XCL2/CCL4/SIRPA/GBP5/KIF16B/PTAFR/FCGR1A/HLA-DQA2/HLA-DRB1/CCL4L1/FLNB/HLA-DPA1/TLR3/HLA-DRB5/ARG1/IRGM/OAS2/HLA-DPB1/TLR4	31
BP	GO:0150076	neuroinflammatory response	18/1375	77/18866	7.86224e-06	0.000534632	0.000435306	CST7/TLR6/ITGB2/PTGS2/SMO/ITGAM/TLR7/CD200/APP/STAP1/GRN/TNFRSF1B/TLR8/MMP9/TLR3/C1QA/LRP1/MMP8	18
BP	GO:0032956	regulation of actin cytoskeleton organization	50/1375	360/18866	7.96428e-06	0.000536981	0.000437218	PYCARD/RHOH/RGCC/C15orf62/SHANK3/PAK1/HIP1R/VANGL2/SPTBN2/CDC42EP1/ARHGEF10L/FSCN1/EPS8/RHOBTB2/CAPG/DBN1/BAIAP2L2/F11R/CDC42EP3/KANK3/HCK/MDK/MYLK3/WASF1/S100A10/CSF1R/SYNPO2/SPIRE1/DMTN/ESAM/SPTA1/TACSTD2/STAP1/BIN1/MEF2C/SIGLEC15/TENM1/F2RL1/GPR65/S1PR1/ARHGAP44/CGNL1/RHOBTB3/ELN/LIMCH1/SPTB/ARHGAP6/LRP1/WHAMMP3/JAM3	50
BP	GO:0042744	hydrogen peroxide catabolic process	11/1375	32/18866	9.13491e-06	0.000610734	0.000497269	HBA1/HBB/MPO/HBA2/GPX3/HBM/PXDN/HBQ1/EPX/HBG2/HBG1	11
BP	GO:0032689	negative regulation of interferon-gamma production	12/1375	38/18866	9.7489e-06	0.000646352	0.000526269	IL1RL1/PDCD1LG2/CD96/HAVCR2/INHBA/LILRB1/HLA-DRB1/PGLYRP1/PGLYRP2/TLR4/AXL/GAS6	12
BP	GO:0051146	striated muscle cell differentiation	43/1375	295/18866	1.0164e-05	0.000668306	0.000544145	HDAC9/PAK1/PLD3/STAC3/WT1/CAPN2/RXRA/SGCB/MYLK3/CACNA1H/SLC8A1/NEK5/SMO/CACNA2D2/MYOF/CXCL10/FLNC/NFATC2/KEL/TANC1/BHLHE41/TRIM72/MEF2C/KRT8/SOX6/EHD2/CXCL9/SIK1/TRIM32/SORT1/MYH11/LMNA/TNFSF14/TNNT3/ERVFRD-1/XK/LOX/CAV2/EFNB2/FHL2/CXADR/MYH10/PGM5	43
BP	GO:0016045	detection of bacterium	8/1375	17/18866	1.04501e-05	0.000681482	0.000554873	NAIP/TLR6/SSC5D/CD1D/NLRC4/HLA-DRB1/PGLYRP1/PGLYRP2	8
BP	GO:0019932	second-messenger-mediated signaling	59/1375	456/18866	1.18493e-05	0.000766449	0.000624054	SLA2/ADCY7/TRPM4/MCTP2/LAT2/CD4/P2RX7/PDE4D/CAMK2D/ADRA2A/TBXA2R/PTGDR2/ZAP70/HRH1/JPH4/CCR5/CX3CR1/ADA/RAMP1/SLC8A1/NOS3/CACNA1C/SAMD14/CD36/DMTN/CXCL10/ADCY9/ADM2/TRAT1/NFATC2/PDE9A/APOE/GPER1/LPAR3/CCL4/PDE7B/NMUR1/P2RY12/PRKAR2B/CCR2/PDE4A/P2RY6/CCR1/ADCY2/CXCL9/ATP1B1/FFAR4/GPR65/PDE3A/RAPGEF4/S1PR1/IRGM/CHRM3/FHL2/GRIN2D/GNAI1/PTGER1/NR5A1/ADCY6	59
BP	GO:0032729	positive regulation of interferon-gamma production	16/1375	65/18866	1.23525e-05	0.00078819	0.000641756	PYCARD/PDE4D/IRF8/IL18R1/CRTAM/SLC7A5/TLR7/IL12RB1/HAVCR2/CCR2/IL27/TLR8/HLA-DPA1/TLR3/HLA-DPB1/TLR4	16
BP	GO:0001974	blood vessel remodeling	13/1375	45/18866	1.2445e-05	0.00078819	0.000641756	BCR/NOS3/LIF/HOXA3/ACVRL1/FLT4/CCR2/MEF2C/CST3/CEACAM1/EPAS1/JAG1/AXL	13
BP	GO:1902563	regulation of neutrophil activation	7/1375	13/18866	1.24826e-05	0.00078819	0.000641756	BCR/ITGB2/ITGAM/GRN/PTAFR/FCGR2B/CD177	7
BP	GO:0031348	negative regulation of defense response	40/1375	269/18866	1.27161e-05	0.000796609	0.000648611	PYCARD/ADCY7/ABCD1/SAMHD1/BCR/CST7/FGL2/MDK/ENPP3/ELANE/ADA/NLRC3/PROC/CD96/TNFAIP8L2/CD200/SERPING1/HAVCR2/APOE/GPER1/SIRPA/SIGLEC10/KRT1/AOAH/GRN/LILRB1/TNFRSF1B/HLA-DRB1/PGLYRP1/WFDC1/FCGR2B/ABCD2/FFAR4/CEACAM1/ARG1/HTRA1/SMPDL3B/NLRP12/KLF4/TNFAIP6	40
BP	GO:0052126	movement in host environment	29/1375	169/18866	1.30658e-05	0.000812124	0.000661244	ITGB7/CD4/CTSB/SELPLG/LGALS1/F11R/CD86/CCR5/CD74/IFITM1/TNFRSF4/CTSL/CLDN9/ANPEP/CD209/CLEC4G/TRIM10/HLA-DRB1/TRIM6/TRIM32/GYPA/IFITM3/CAV2/EFNB2/CDH1/CXADR/CLEC5A/AXL/GAS6	29
BP	GO:0030595	leukocyte chemotaxis	36/1375	232/18866	1.32087e-05	0.000814641	0.000663293	PTPRO/TRPM4/CCL23/PDE4D/HRH1/CCR5/MDK/CD74/CXCL3/ITGA9/ITGB2/KIT/CSF1R/CXCL2/CXCL10/XCL2/MST1/STAP1/NBL1/CCL4/CXCL1/CCR2/CCL4L1/CCR1/CXCL9/F2RL1/SERPINE1/S1PR1/TRPV4/TNFSF14/CXADR/MMP28/SCG2/JAM3/GAS6/LGALS3	36
BP	GO:0045638	negative regulation of myeloid cell differentiation	20/1375	95/18866	1.35673e-05	0.000817738	0.000665814	GPR137B/LILRB4/ZBTB16/TAL1/GATA2/HOXA9/HOXA7/LTF/INHBA/LILRB1/HOXA5/MEIS1/TLR3/TMEM178A/CEACAM1/ZBTB46/LILRB3/TLR4/C1QC/MAFB	20
BP	GO:0070167	regulation of biomineral tissue development	20/1375	95/18866	1.35673e-05	0.000817738	0.000665814	TRPM4/P2RX7/MATN1/WNT6/GATA1/FAM20C/SLC8A1/NOS3/SGMS2/LTF/MEF2C/BMPR1A/PHOSPHO1/ACVR2A/LTBP3/ANKH/CCR1/S1PR1/MGP/GAS6	20
BP	GO:0110149	regulation of biomineralization	20/1375	95/18866	1.35673e-05	0.000817738	0.000665814	TRPM4/P2RX7/MATN1/WNT6/GATA1/FAM20C/SLC8A1/NOS3/SGMS2/LTF/MEF2C/BMPR1A/PHOSPHO1/ACVR2A/LTBP3/ANKH/CCR1/S1PR1/MGP/GAS6	20
BP	GO:0030098	lymphocyte differentiation	50/1375	368/18866	1.46269e-05	0.000874975	0.000712418	ITM2A/NTRK1/HDAC9/RHOH/CD4/ZEB1/PLA2G2D/LILRB4/LFNG/LGALS1/ZBTB16/C17orf99/VNN1/IL18R1/FGL2/POU2F2/ZAP70/TESPA1/DOCK10/TOX/TNFRSF18/CD86/PSAP/MDK/CRTAM/CD74/ADA/KIT/CTSL/FZD8/IL12RB1/NRARP/NFATC2/SOX4/CD1D/INHBA/CD3D/CCR2/IL27/PGLYRP1/FCGR2B/SLC46A2/PGLYRP2/TNFSF9/LILRB2/FOXJ1/FLT3/MAFB/AXL/GAS6	50
BP	GO:0061448	connective tissue development	39/1375	262/18866	1.5847e-05	0.000937402	0.000763247	TRPM4/ZEB1/CRIP1/CYTL1/MATN1/ZBTB16/WT1/SATB2/BMP8B/UMODL1/MDK/WNT2B/RARG/ITGB8/CHI3L1/HOXA3/ACVRL1/COL2A1/LRP5/FGFR1/PPARGC1A/SMAD1/HOXA5/MEF2C/BMPR1A/SOX8/SOX6/LTBP3/PDGFD/FGFR3/TRPV4/CD34/MGP/COL1A1/LOX/BMP8A/LRP6/SOX5/NOG	39
BP	GO:0009074	aromatic amino acid family catabolic process	10/1375	28/18866	1.59061e-05	0.000937402	0.000763247	HDC/CARNS1/HNMT/KYNU/IL4I1/KMO/AADAT/ASRGL1/HPD/FTCD	10
BP	GO:0001655	urogenital system development	46/1375	330/18866	1.64931e-05	0.000964848	0.000785594	PTPRO/VANGL2/CRIP1/ZBTB16/PCSK5/WT1/GATA2/RXRA/WNT6/SPRY1/PSAP/WNT2B/RARG/LIF/SMO/UPK3A/PRLR/SOX4/TACSTD2/FGFR1/MYO1E/KIF26B/SMAD1/HOXB7/MEF2C/MMP9/SOX8/TP63/PDGFD/PTCH1/EPHB3/FOXJ1/ANGPT1/LAMB2/CD34/CTSH/EPCAM/NOTCH3/JAG1/ADAMTS1/LRP4/EFNB2/WFS1/EPHB2/NOG/RET	46
BP	GO:1903038	negative regulation of leukocyte cell-cell adhesion	25/1375	137/18866	1.7216e-05	0.000999782	0.000814038	PLA2G2D/PDCD1LG2/LAX1/FGL2/CD86/MDK/CRTAM/CD74/TARM1/TNFAIP8L2/TNFRSF21/CLEC4G/NRARP/HAVCR2/LILRB1/GPNMB/HLA-DRB1/FCGR2B/CEACAM1/ARG1/LILRB2/FOXJ1/HFE/KLF4/LGALS3	25
BP	GO:0051051	negative regulation of transport	61/1375	483/18866	1.79161e-05	0.0010329	0.000841005	HDAC9/RGCC/BCR/NEDD4/GPR35/GRB10/CAMK2D/ADRA2A/PKIG/TRH/TIFAB/RAB11FIP5/CD300LF/CD74/TNFRSF4/BAG3/ADA/NOS3/LIF/KCNH2/PTGS2/DERL3/TACR2/CYP4F2/CD36/CD200/OSM/DMTN/TRAT1/SLC6A9/KEL/CTTNBP2NL/KCNE1/APOE/SLC43A2/INHBA/SIRPA/BIN1/P2RY12/LILRB1/TNFRSF1B/CCR2/PRRT2/MMP9/KCNJ11/FCGR2B/FFAR4/CEACAM1/LILRB2/MPV17L/PRTN3/NLRP12/AVPR2/ANGPT1/CRHBP/PID1/BMP8A/EPHB2/RAB23/F2R/LGALS3	61
BP	GO:0045766	positive regulation of angiogenesis	33/1375	208/18866	1.87403e-05	0.00106672	0.000868542	HDAC9/JUP/FUT1/TMIGD2/TBXA2R/GATA2/ITGAX/MDK/CX3CR1/ITGB8/ANXA3/CHI3L1/NOS3/ITGB2/PTGS2/ACVRL1/ADM2/TIE1/AKT3/CD40/GRN/SMAD1/TNFSF12/CELA1/PPP1R16B/TLR3/VASH2/SERPINE1/KLF4/SASH1/CD34/CTSH/C3	33
BP	GO:0045619	regulation of lymphocyte differentiation	30/1375	181/18866	1.87709e-05	0.00106672	0.000868542	RHOH/ZEB1/LILRB4/ZBTB16/VNN1/FGL2/ZAP70/TESPA1/TOX/TNFRSF18/CD86/MDK/CRTAM/CD74/ADA/IL12RB1/NRARP/NFATC2/SOX4/INHBA/CCR2/IL27/PGLYRP1/SLC46A2/PGLYRP2/TNFSF9/LILRB2/FOXJ1/AXL/GAS6	30
BP	GO:0046330	positive regulation of JNK cascade	25/1375	138/18866	1.95928e-05	0.00110554	0.000900144	PYCARD/GADD45A/PAK1/FGD2/VANGL2/TNIK/TLR6/FZD8/MTURN/SEMA3A/FLT4/APP/TRAF5/MAP3K13/TLR3/FCGR2B/EDA2R/F2RL1/TRPV4/SASH1/SH3RF3/TLR4/PLCB1/MMP8/NCF1	25
BP	GO:1901342	regulation of vasculature development	57/1375	444/18866	2.08413e-05	0.0011677	0.000950758	RECK/GADD45A/HDAC9/RGCC/EFNA1/JUP/FUT1/TMIGD2/TBXA2R/WT1/HTATIP2/GATA2/ITGAX/SPARC/MDK/CX3CR1/ITGB8/ANXA3/CHI3L1/NOS3/HSPG2/ITGB2/PTGS2/KIT/ACVRL1/CXCL10/ADM2/TIE1/AKT3/NFATC2/CD40/GPER1/KRT1/GRN/SMAD1/SPRY2/HOXA5/CCR2/GPNMB/TNFSF12/CELA1/PPP1R16B/PTPRM/TLR3/PDGFD/CEACAM1/VASH2/SERPINE1/KLF4/SASH1/CD34/CTSH/C3/ADAMTS1/EFNB2/COL4A2/RIN2	57
BP	GO:0022408	negative regulation of cell-cell adhesion	31/1375	191/18866	2.10329e-05	0.00117019	0.000952788	RGCC/PLA2G2D/PDCD1LG2/NOTCH4/LAX1/FGL2/CD86/MDK/CRTAM/CD74/TARM1/TNFAIP8L2/TNFRSF21/CLEC4G/NRARP/HAVCR2/LILRB1/GPNMB/HLA-DRB1/FCGR2B/CEACAM1/ARG1/LILRB2/FOXJ1/HFE/TRPV4/KLF4/EPCAM/JAG1/CDH1/LGALS3	31
BP	GO:1990266	neutrophil migration	23/1375	122/18866	2.14507e-05	0.00118515	0.000964966	RHOH/CCL23/PDE4D/UMODL1/MDK/CD74/CXCL3/ITGA9/ITGB2/CXCL2/CXCL10/XCL2/CCL4/CXCL1/XG/CCL4L1/CXCL9/CD177/MCOLN2/PRTN3/CXADR/JAM3/LGALS3	23
BP	GO:0048705	skeletal system morphogenesis	35/1375	228/18866	2.19015e-05	0.00120171	0.000978453	ZEB1/P2RX7/MATN1/TIFAB/SATB2/RARG/HOXA9/HOXA7/HOXA3/CSRNP1/HOXA6/FGR/DHRS3/LTF/COL2A1/LRP5/FGFR1/MMP2/HOXA4/HOXA5/HOXB7/MEF2C/PHOSPHO1/SOX6/LTBP3/FGFR3/TRPV4/MGP/COL1A1/HOXA1/LRP6/SOX5/NOG/RAB23/HOXB4	35
BP	GO:0032611	interleukin-1 beta production	21/1375	106/18866	2.22214e-05	0.00121091	0.000985943	PYCARD/CASP1/P2RX7/LILRA2/TLR6/CX3CR1/CD36/APP/SIRPA/NLRC4/GBP5/TLR8/FFAR4/PYHIN1/F2RL1/NLRP12/SUCNR1/ORM1/AIM2/TLR4/F2R	21
BP	GO:0046847	filopodium assembly	15/1375	61/18866	2.32641e-05	0.00125911	0.00102519	FGD2/FNBP1L/SRGAP2/PALM/FSCN1/ITGA6/DMTN/FGD4/ARHGEF4/TTYH1/PPP1R16B/FGD5/TENM1/ARHGAP44/RAB17	15
BP	GO:0002291	T cell activation via T cell receptor contact with antigen bound to MHC molecule on antigen presenting cell	6/1375	10/18866	2.41101e-05	0.00129608	0.00105529	FGL2/ITGAL/HAVCR2/HLA-DMB/LILRB1/LGALS3	6
BP	GO:0060333	interferon-gamma-mediated signaling pathway	19/1375	91/18866	2.50122e-05	0.00133372	0.00108594	IRF5/IRF8/CAMK2D/HCK/OAS1/HLA-DRA/FCGR1B/HLA-DQB2/CAMK2B/PTAFR/FCGR1A/HLA-DQA2/HLA-DRB1/HLA-DPA1/HLA-DRB5/ARG1/IRGM/OAS2/HLA-DPB1	19
BP	GO:0072511	divalent inorganic cation transport	60/1375	478/18866	2.51456e-05	0.00133372	0.00108594	TRPM4/CACNA2D4/RYR3/CD4/STAC3/P2RX7/GPR35/CATSPER1/PDE4D/CAMK2D/ATP7B/ADRA2A/AHNAK/TRPM6/LILRA2/JPH4/CCR5/RAMP1/CACNA1H/SLC8A1/NOS3/CACNA1C/PTGS2/CACNA2D3/VDR/CDH23/CACNB1/CACNA2D2/TSPAN13/CXCL10/CAMK2B/GPER1/LPAR3/CCL4/NMUR1/BIN1/P2RY12/LILRB1/ANXA2P2/SLC24A3/P2RY6/CCR1/CXCL9/KCNJ2/ATP1B1/MCOLN2/ATP2C2/TCN1/ANXA2/LILRB2/TRPV4/GRIN3A/CACHD1/ATP2B2/GRIN2D/WFS1/SLC35G1/F2R/GAS6/LGALS3	60
BP	GO:0035585	calcium-mediated signaling using extracellular calcium source	4/1375	4/18866	2.81017e-05	0.00146129	0.0011898	P2RX7/CACNA1C/DMTN/P2RY12	4
BP	GO:0043315	positive regulation of neutrophil degranulation	4/1375	4/18866	2.81017e-05	0.00146129	0.0011898	ITGB2/ITGAM/PTAFR/CD177	4
BP	GO:1902565	positive regulation of neutrophil activation	4/1375	4/18866	2.81017e-05	0.00146129	0.0011898	ITGB2/ITGAM/PTAFR/CD177	4
BP	GO:0001909	leukocyte mediated cytotoxicity	21/1375	108/18866	2.98318e-05	0.00154118	0.00125485	ULBP3/P2RX7/CRTAM/ELANE/SH2D1A/ITGAM/CADM1/IL12RB1/HAVCR2/STAP1/CD1D/LILRB1/CD1A/IL18RAP/FCGR2B/CEACAM1/F2RL1/ARG1/ULBP1/CTSH/ULBP2	21
BP	GO:0030500	regulation of bone mineralization	17/1375	77/18866	3.09654e-05	0.00158942	0.00129413	TRPM4/P2RX7/MATN1/GATA1/FAM20C/SLC8A1/SGMS2/LTF/MEF2C/BMPR1A/PHOSPHO1/ACVR2A/LTBP3/ANKH/CCR1/S1PR1/MGP	17
BP	GO:0048568	embryonic organ development	57/1375	451/18866	3.27262e-05	0.00166904	0.00135895	CC2D2A/SPINT1/PDZD7/EFNA1/BCR/PTK7/VANGL2/ZEB1/TFEB/PBX3/PCSK5/TAL1/TIFAB/SATB2/GATA2/GATA1/NTN1/GJB6/RARG/HOXA9/ADA/HOXA7/LIF/SMO/KIT/SOX18/HOXA3/HOXA6/RNF207/COL2A1/FGFR1/MYO7A/NR4A3/ST14/SPRY2/HOXA4/HOXA5/HOXB7/MEF2C/BMPR1A/PCDH12/KRT8/HPN/SOBP/PTCH1/PHLDA2/VASH2/RBPMS2/SOX15/EPAS1/HOXA1/LRP6/FZD2/EPHB2/MAFB/NOG/HOXB4	57
BP	GO:0001894	tissue homeostasis	38/1375	261/18866	3.34397e-05	0.00167693	0.00136538	NAPSA/GPR137B/P2RX7/CYTL1/GATA2/F11R/GATA1/GJB6/NOS3/PTGS2/SMO/CSF1R/CDH23/ILDR2/ESAM/LTF/COL2A1/CLDN12/LYZ/KRT1/ZG16B/PIGR/CCR2/PDK4/LTBP3/SIGLEC15/TRIM32/MFSD2A/S1PR1/ANGPT1/CD34/EPAS1/CTSH/TLR4/CXADR/SPP1/F2R/JAM3	38
BP	GO:0014902	myotube differentiation	22/1375	117/18866	3.35133e-05	0.00167693	0.00136538	HDAC9/PLD3/STAC3/CAPN2/CACNA1H/SMO/MYOF/CXCL10/NFATC2/KEL/TANC1/BHLHE41/TRIM72/MEF2C/EHD2/CXCL9/SIK1/SORT1/TNFSF14/ERVFRD-1/XK/CAV2	22
BP	GO:0072676	lymphocyte migration	22/1375	117/18866	3.35133e-05	0.00167693	0.00136538	PYCARD/ITGB7/SPNS2/CCL23/ZAP70/F11R/GCSAML/CRTAM/ITGAL/CD200/CXCL10/XCL2/APP/CCL4/XG/CCR2/CCL4L1/S1PR1/TNFSF14/ARTN/RET/GAS6	22
BP	GO:0050728	negative regulation of inflammatory response	31/1375	196/18866	3.52368e-05	0.00175215	0.00142663	PYCARD/ADCY7/ABCD1/BCR/CST7/MDK/ENPP3/ELANE/ADA/NLRC3/PROC/TNFAIP8L2/CD200/APOE/GPER1/SIRPA/SIGLEC10/KRT1/AOAH/GRN/TNFRSF1B/HLA-DRB1/PGLYRP1/WFDC1/FCGR2B/ABCD2/FFAR4/SMPDL3B/NLRP12/KLF4/TNFAIP6	31
BP	GO:0007193	adenylate cyclase-inhibiting G protein-coupled receptor signaling pathway	18/1375	86/18866	3.91807e-05	0.00193616	0.00157645	ADCY7/PALM/ADRA2A/PTGDR2/PSAP/AKAP12/ADCY9/INSL3/GABBR1/P2RY12/CHRM4/ADCY2/S1PR1/FFAR3/CHRM3/GNAI1/RGS1/ADCY6	18
BP	GO:0006874	cellular calcium ion homeostasis	57/1375	456/18866	4.47426e-05	0.00219736	0.00178912	TRPM4/RYR3/CD4/CCL23/P2RX7/GPR35/HEXB/PDE4D/GPR174/CAMK2D/ATP7B/TBXA2R/PDZD8/SV2A/KCTD17/GATA2/GNA15/JPH4/CCR5/ELANE/CX3CR1/SLC8A1/CACNA1C/VDR/CDH23/CD36/CXCL10/APP/CD40/KEL/APOE/GPER1/LPAR3/CCR2/SLC24A3/P2RY6/CCR1/CXCL9/ATP1B1/MCOLN2/ATP2C2/TMEM178A/FFAR4/F2RL1/GPR65/S1PR1/TRPV4/XK/ATP2B2/CAV2/LRP6/GRIN2D/PTGER1/LRP1/WFS1/SLC35G1/F2R	57
BP	GO:0043270	positive regulation of ion transport	40/1375	284/18866	4.53053e-05	0.00221134	0.00180051	SHANK3/CD4/STAC3/P2RX7/NLGN3/ADRA2A/TRH/LILRA2/KCNMB1/CNKSR3/KMO/KCNH2/TACR2/CYP4F2/KCNQ1/CXCL10/RNF207/CTSS/KCNE1/APOE/GPER1/LPAR3/CCL4/ABCB4/ABCB1/P2RY12/CCR2/PTAFR/P2RY6/CCR1/KCNJ11/CXCL9/KCNJ2/SCN4B/ATP1B1/ATP2C2/WFS1/EPHB2/F2R/LGALS3	40
BP	GO:0050663	cytokine secretion	16/1375	72/18866	4.8309e-05	0.00233033	0.00189739	HDAC9/RGCC/P2RX7/TLR5/CRTAM/TNFRSF4/TLR6/CADM1/FGR/CLEC9A/TLR8/FCGR2B/FFAR4/NLRP12/CD34/CLEC5A	16
BP	GO:0051048	negative regulation of secretion	30/1375	190/18866	4.83288e-05	0.00233033	0.00189739	HDAC9/RGCC/BCR/ADRA2A/TRH/TIFAB/RAB11FIP5/CD74/TNFRSF4/ADA/LIF/TACR2/CYP4F2/CD200/OSM/APOE/INHBA/P2RY12/LILRB1/TNFRSF1B/CCR2/KCNJ11/FCGR2B/FFAR4/CEACAM1/NLRP12/AVPR2/CRHBP/BMP8A/F2R	30
BP	GO:0043277	apoptotic cell clearance	13/1375	51/18866	5.38251e-05	0.00256427	0.00208786	RHOH/RHOBTB2/CD300LF/XKR7/C2/CD36/CCR2/MFGE8/C3/LRP1/AXL/PEAR1/GAS6	13
BP	GO:0050885	neuromuscular process controlling balance	13/1375	51/18866	5.38251e-05	0.00256427	0.00208786	GM2A/BCR/GAA/HEXB/TIFAB/JPH4/PSAP/CDH23/APP/MYO7A/POU4F1/NR4A3/MYH10	13
BP	GO:0042493	response to drug	51/1375	397/18866	5.47573e-05	0.00259315	0.00211138	NTRK1/CYP2U1/P2RX7/FZD1/TBXA2R/LGALS1/NNMT/CD69/MDK/ADA/SLC8A1/KCNH2/PTGS2/S100A10/CYP2E1/FBP1/KCNQ1/NFATC2/SLC46A1/PPP1R14A/INHBA/ABCB1/PPARGC1A/ALDH3A1/PRKAR2B/MEF2C/PDE4A/CERS1/ATP8B1/WFDC1/PTPRM/KCNJ11/TLR3/GAD1/CST3/PTCH1/ARG1/PDE3A/LCN2/SCN11A/CRHBP/PTGR1/AIM2/COL1A1/IGFBP2/LOX/CDH1/CYP2S1/RET/AK4/GAS6	51
BP	GO:0097066	response to thyroid hormone	9/1375	26/18866	5.66162e-05	0.00265229	0.00215954	CTSB/GATA1/KIT/CTSL/CTSS/PPARGC1A/HPN/ANXA2/CTSH	9
BP	GO:0001667	ameboidal-type cell migration	59/1375	481/18866	5.70063e-05	0.00265229	0.00215954	LPXN/GADD45A/HDAC9/RGCC/ITGB7/PAK1/SRGAP2/EFNA1/JUP/FUT1/TBXA2R/S100P/SEMA7A/PLEKHG5/GATA2/SPARC/AKAP12/ANXA3/SLC8A1/NOS3/EPHB4/ITGB2/PTGS2/SMO/KIT/CYGB/PIK3R3/SEMA6C/SOX18/SEMA3A/ACVRL1/DMTN/FLT4/AKT3/INSL3/CD40/APOE/LRP5/TACSTD2/MIXL1/FGFR1/SEMA3B/GRN/P2RY12/MEF2C/TNFSF12/MMP9/SOX8/PTPRM/CLEC14A/CEACAM1/ANGPT1/KLF4/SASH1/CTSH/EFNB2/SCG2/RIN2/RET	59
BP	GO:0043087	regulation of GTPase activity	59/1375	481/18866	5.70063e-05	0.00265229	0.00215954	PYCARD/NTRK1/RHOH/FGD2/SRGAP2/BCR/CCL23/STXBP5/GPR137B/EVI5/TBC1D9/ARHGEF10L/TBC1D12/ADAP2/ADAP1/NET1/SRGAP1/GPSM1/GARNL3/DOCK10/F11R/VAV2/SPRY1/ITGA6/ARHGAP5/ARHGEF11/RTN4R/S100A10/FGD4/XCL2/CD40/RTKN/CCL4/PTPRN2/SPRY2/ARHGAP31/AJUBA/TBC1D8B/CCL4L1/RGL3/FGD5/EPHB3/F2RL1/GPR65/PLXNC1/RGS11/S1PR1/FOXJ1/PRTN3/TBC1D16/ARHGAP44/PLXNB1/RAP1GAP/CAV2/ARHGAP6/PLCB1/RIN2/RGS1/F2R	59
BP	GO:0001763	morphogenesis of a branching structure	31/1375	201/18866	5.76548e-05	0.00266687	0.00217141	SPINT1/KDM5B/PAK1/CTSZ/VANGL2/NOTCH4/WT1/RXRA/WNT6/SPRY1/MDK/WNT2B/SMO/VDR/SEMA3A/NRARP/LRP5/TACSTD2/FGFR1/MAP3K13/BCL11A/ST14/SPRY2/HOXA5/HOXB7/SOX8/TP63/PTCH1/CTSH/LRP6/NOG	31
BP	GO:0070838	divalent metal ion transport	58/1375	471/18866	5.88563e-05	0.00270671	0.00220384	TRPM4/CACNA2D4/RYR3/CD4/STAC3/P2RX7/GPR35/CATSPER1/PDE4D/CAMK2D/ADRA2A/AHNAK/TRPM6/LILRA2/JPH4/CCR5/RAMP1/CACNA1H/SLC8A1/NOS3/CACNA1C/PTGS2/CACNA2D3/VDR/CDH23/CACNB1/CACNA2D2/TSPAN13/CXCL10/CAMK2B/GPER1/LPAR3/CCL4/NMUR1/BIN1/P2RY12/LILRB1/ANXA2P2/SLC24A3/P2RY6/CCR1/CXCL9/KCNJ2/ATP1B1/MCOLN2/ATP2C2/ANXA2/LILRB2/TRPV4/GRIN3A/CACHD1/ATP2B2/GRIN2D/WFS1/SLC35G1/F2R/GAS6/LGALS3	58
BP	GO:0031532	actin cytoskeleton reorganization	20/1375	105/18866	6.21474e-05	0.00282665	0.0023015	AUTS2/PAK1/PTK7/EPS8/BAIAP2L2/F11R/TNIK/HCK/MDK/CLDN19/KIT/CSF1R/DMTN/ESAM/STAP1/GPR65/S1PR1/TRPV4/CXADR/CDC42BPA	20
BP	GO:0072593	reactive oxygen species metabolic process	40/1375	288/18866	6.21749e-05	0.00282665	0.0023015	GADD45A/SLC18A2/ABCD1/BCR/P2RX7/SPR/AKR1C3/GCHFR/TLR6/CX3CR1/NOS3/HBA1/ITGB2/PTGS2/ITGAM/HBB/MPO/HBA2/CD36/SH3PXD2A/SIRPA/NCF2/PDK4/GPX3/ABCD2/CD177/HBM/F2RL1/MPV17L/KLF4/PXDN/CD34/HBQ1/PID1/EPX/TLR4/MMP8/HBG2/HBG1/NCF1	40
BP	GO:0006898	receptor-mediated endocytosis	44/1375	328/18866	6.33739e-05	0.00286479	0.00233255	FNBP1L/HIP1R/NEDD4/NLGN3/LDLRAD3/SPARC/DNM1/RAMP1/HSPG2/HIP1/HBA1/AMN/ITGB2/WASF1/ITGAM/HBB/CTSL/HBA2/CD36/FCGR1B/APOE/CLEC9A/LILRB1/ASGR1/ACHE/FCGR1A/SGIP1/FCGR2B/FOLR2/SAG/CEACAM1/ANXA2/CD163/SERPINE1/TFR2/IGF2R/HFE/ANGPT1/C3/CAV2/EFNB2/LRP6/LRP1/MSR1	44
BP	GO:0043030	regulation of macrophage activation	14/1375	59/18866	6.61085e-05	0.00297152	0.00241946	IL1RL1/IL31RA/GPR137B/CST7/CD74/TLR6/PLA2G4A/CD200/HAVCR2/STAP1/GRN/FCGR2B/TLR4/MMP8	14
BP	GO:1904062	regulation of cation transmembrane transport	46/1375	349/18866	6.72526e-05	0.00298392	0.00242956	SHANK3/STAC3/NEDD4/GPR35/PDE4D/CAMK2D/NLGN3/ADRA2A/AHNAK/KCNMB1/JPH4/CNKSR3/SLC8A1/CACNA1C/KCNH2/CACNB1/TSPAN13/KCNQ1/CXCL10/APP/SLC6A9/RNF207/CTSS/KEL/KCNE1/SLC43A2/GPER1/KCNG1/PPARGC1A/BIN1/CCR2/MEF2C/MMP9/FXYD6/P2RY6/KCNJ11/CXCL9/KCNJ2/SCN4B/ATP1B1/FXYD7/NETO1/CRHBP/SHISA7/EPHB2/F2R	46
BP	GO:0030278	regulation of ossification	32/1375	212/18866	6.75096e-05	0.00298392	0.00242956	TRPM4/P2RX7/MATN1/ZBTB16/GATA1/MDK/IFITM1/FAM20C/SLC8A1/HEMGN/HIF1A-AS2/DHRS3/SGMS2/LTF/LRP5/SMAD1/MEF2C/BMPR1A/PHOSPHO1/ACVR2A/TP63/LTBP3/ANKH/CCR1/PTCH1/FFAR4/S1PR1/MGP/JAG1/LRP4/LRP6/NOG	32
BP	GO:0051701	interaction with host	32/1375	212/18866	6.75096e-05	0.00298392	0.00242956	ITGB7/ULK2/CD4/CTSB/SELPLG/LGALS1/RXRA/F11R/CD86/CCR5/CD74/IFITM1/TNFRSF4/CTSL/CLDN9/ANPEP/CD209/CLEC4G/TRIM10/HLA-DRB1/TRIM6/TRIM32/IRGM/GYPA/IFITM3/CAV2/EFNB2/CDH1/CXADR/CLEC5A/AXL/GAS6	32
BP	GO:0042692	muscle cell differentiation	50/1375	390/18866	6.79398e-05	0.00298635	0.00243153	HDAC9/MAPK11/PAK1/PLD3/STAC3/ZEB1/WT1/CAPN2/RXRA/SGCB/MYLK3/CACNA1H/SLC8A1/NEK5/SMO/KIT/CACNA2D2/MYOF/CXCL10/FLNC/NFATC2/KEL/GPER1/TANC1/BHLHE41/BIN1/TRIM72/MEF2C/KRT8/SOX6/EHD2/CXCL9/SIK1/TRIM32/RBPMS2/SORT1/MYH11/LMNA/TNFSF14/TNNT3/ERVFRD-1/XK/LOX/CAV2/EFNB2/FHL2/CXADR/MYH10/PGM5/CAMK1	50
BP	GO:0060326	cell chemotaxis	42/1375	311/18866	7.90342e-05	0.00345492	0.00281305	PTPRO/TRPM4/PRKCQ/CCL23/PDE4D/PLEKHG5/HRH1/CCR5/MDK/CD74/CXCL3/ITGA9/CX3CR1/ITGB2/KIT/CSF1R/CXCL2/CXCL10/XCL2/MST1/STAP1/FGFR1/NBL1/CCL4/CXCL1/CCR2/CCL4L1/CCR1/CXCL9/PDGFD/F2RL1/SERPINE1/S1PR1/TRPV4/TNFSF14/LOX/CXADR/MMP28/SCG2/JAM3/GAS6/LGALS3	42
BP	GO:0007015	actin filament organization	54/1375	434/18866	7.95156e-05	0.00345698	0.00281472	PYCARD/RHOH/RGCC/C15orf62/SHANK3/PAK1/HIP1R/SPTBN2/CDC42EP1/ARHGEF10L/FSCN1/EPS8/MYO5C/RHOBTB2/CAPG/AIF1L/GAS7/DBN1/BAIAP2L2/F11R/CDC42EP3/KANK3/HCK/HIP1/WASF1/SAMD14/S100A10/SYNPO2/SPIRE1/DMTN/GAS2L3/ESAM/SPTA1/SORBS1/TACSTD2/MYO1E/MYO7A/TPM2/BIN1/FAM171A1/TENM1/F2RL1/GPR65/S1PR1/TRPV4/CGNL1/RHOBTB3/ELN/LIMCH1/SPTB/ANG/ARHGAP6/WHAMMP3/MARCKS	54
BP	GO:0061900	glial cell activation	14/1375	60/18866	8.05072e-05	0.00348106	0.00283433	CST7/TLR6/ITGB2/SMO/ITGAM/TLR7/APP/STAP1/GRN/TLR8/TLR3/C1QA/LRP1/MMP8	14
BP	GO:0001910	regulation of leukocyte mediated cytotoxicity	16/1375	75/18866	8.15414e-05	0.00350672	0.00285523	P2RX7/CRTAM/SH2D1A/ITGAM/CADM1/IL12RB1/HAVCR2/STAP1/CD1D/LILRB1/CD1A/IL18RAP/FCGR2B/CEACAM1/F2RL1/ARG1	16
BP	GO:0045580	regulation of T cell differentiation	25/1375	150/18866	8.23352e-05	0.00352182	0.00286752	RHOH/ZEB1/LILRB4/ZBTB16/VNN1/FGL2/ZAP70/TESPA1/TOX/TNFRSF18/CD86/MDK/CRTAM/CD74/ADA/IL12RB1/NRARP/NFATC2/SOX4/CCR2/IL27/SLC46A2/TNFSF9/LILRB2/FOXJ1	25
BP	GO:0030217	T cell differentiation	36/1375	253/18866	8.62073e-05	0.00366773	0.00298632	RHOH/CD4/ZEB1/PLA2G2D/LILRB4/LFNG/ZBTB16/VNN1/IL18R1/FGL2/ZAP70/TESPA1/TOX/TNFRSF18/CD86/PSAP/MDK/CRTAM/CD74/ADA/KIT/CTSL/FZD8/IL12RB1/NRARP/NFATC2/SOX4/CD1D/CD3D/CCR2/IL27/SLC46A2/TNFSF9/LILRB2/FOXJ1/MAFB	36
BP	GO:0008217	regulation of blood pressure	29/1375	187/18866	8.91717e-05	0.00375222	0.00305511	CPA3/PTPRO/CTSZ/KLK1/PDE4D/TBXA2R/PCSK5/ACSM3/SCPEP1/F11R/NOS3/PTGS2/HBB/CYP4F2/ANPEP/ACVRL1/ADM2/GNB3/LRP5/CYP4F12/PTAFR/CES1/F2RL1/AVPR2/FFAR3/SUCNR1/CD34/F2R/GAS6	29
BP	GO:0061138	morphogenesis of a branching epithelium	29/1375	187/18866	8.91717e-05	0.00375222	0.00305511	SPINT1/KDM5B/PAK1/CTSZ/VANGL2/NOTCH4/WT1/RXRA/WNT6/SPRY1/MDK/WNT2B/SMO/VDR/SEMA3A/NRARP/LRP5/TACSTD2/FGFR1/ST14/SPRY2/HOXA5/HOXB7/SOX8/TP63/PTCH1/CTSH/LRP6/NOG	29
BP	GO:0050766	positive regulation of phagocytosis	15/1375	68/18866	9.02808e-05	0.00375222	0.00305511	PYCARD/BCR/GATA2/CD300LF/C2/CD36/STAP1/SIRPA/FCGR2B/MFGE8/F2RL1/SIRPB1/C3/LRP1/GAS6	15
BP	GO:0072073	kidney epithelium development	24/1375	142/18866	9.03933e-05	0.00375222	0.00305511	PTPRO/WT1/WNT6/SPRY1/WNT2B/LIF/SMO/TACSTD2/FGFR1/MYO1E/KIF26B/SMAD1/HOXB7/MEF2C/SOX8/PTCH1/FOXJ1/LAMB2/CD34/EPCAM/JAG1/EFNB2/NOG/RET	24
BP	GO:1903532	positive regulation of secretion by cell	42/1375	313/18866	9.14687e-05	0.00375222	0.00305511	RGCC/TRPM4/STXBP5/P2RX7/DOC2B/TRH/RAB3A/GATA2/CRTAM/TNFRSF4/RAB15/CACNA1H/KMO/ITGB2/TACR2/ITGAM/CADM1/FGR/SOX4/GPER1/FGFR1/CLEC9A/INHBA/ACHE/PRRT2/PTAFR/HLA-DRB1/ABCG1/RETN/CD177/FFAR4/F2RL1/TFR2/HFE/CD34/TLR4/MYH10/CLEC5A/ANG/SPP1/LRP1/RAB27B	42
BP	GO:1903522	regulation of blood circulation	41/1375	303/18866	9.15064e-05	0.00375222	0.00305511	TRPM4/CACNA2D4/RYR3/GAA/JUP/PDE4D/CAMK2D/ADRA2A/TBXA2R/HRH1/ADA/CACNA1H/SLC8A1/NOS3/CACNA1C/KCNH2/PTGS2/CACNA2D3/MYL4/CACNB1/DES/CACNA2D2/SEMA3A/KCNQ1/RNF207/KCNE1/BIN1/PTAFR/FXYD6/KCNJ11/KCNJ2/SCN4B/ATP1B1/FXYD7/F2RL1/AVPR2/CHRM3/EPAS1/ATP2B2/CXADR/F2R	41
BP	GO:0055074	calcium ion homeostasis	57/1375	468/18866	9.18567e-05	0.00375222	0.00305511	TRPM4/RYR3/CD4/CCL23/P2RX7/GPR35/HEXB/PDE4D/GPR174/CAMK2D/ATP7B/TBXA2R/PDZD8/SV2A/KCTD17/GATA2/GNA15/JPH4/CCR5/ELANE/CX3CR1/SLC8A1/CACNA1C/VDR/CDH23/CD36/CXCL10/APP/CD40/KEL/APOE/GPER1/LPAR3/CCR2/SLC24A3/P2RY6/CCR1/CXCL9/ATP1B1/MCOLN2/ATP2C2/TMEM178A/FFAR4/F2RL1/GPR65/S1PR1/TRPV4/XK/ATP2B2/CAV2/LRP6/GRIN2D/PTGER1/LRP1/WFS1/SLC35G1/F2R	57
BP	GO:0061041	regulation of wound healing	25/1375	151/18866	9.19662e-05	0.00375222	0.00305511	PRKCQ/ADRA2A/TBXA2R/RAB3A/F11R/PLA2G4A/NOS3/CLDN19/TFPI/PROC/CD36/DMTN/SERPING1/INSL3/APOE/KRT1/WFDC1/CEACAM1/F2RL1/ANXA2/SERPINE1/CD34/TLR4/EPHB2/F2R	25
BP	GO:0043313	regulation of neutrophil degranulation	5/1375	8/18866	9.4879e-05	0.00385131	0.0031358	BCR/ITGB2/ITGAM/PTAFR/CD177	5
BP	GO:0031345	negative regulation of cell projection organization	29/1375	188/18866	9.82409e-05	0.00396753	0.00323043	PTPRO/ULK2/SPOCK1/CTSZ/EFNA1/NLGN3/LGALS1/SEMA7A/NTN1/RTN4R/SEMA6C/SEMA3A/APOE/ITM2C/TACSTD2/STAP1/BCL11A/SEMA3B/SPRY2/ARHGAP44/TRPV4/RAP1GAP/LRP4/EFNB2/SPP1/LRP1/EPHB2/PMP22/ADCY6	29
BP	GO:0031341	regulation of cell killing	18/1375	92/18866	9.93628e-05	0.00399258	0.00325082	P2RX7/CRTAM/SH2D1A/ITGAM/CADM1/IL12RB1/HAVCR2/STAP1/CD1D/FCER2/LILRB1/CD1A/IL18RAP/FCGR2B/CEACAM1/F2RL1/ARG1/CD59	18
BP	GO:0030225	macrophage differentiation	12/1375	47/18866	0.000101912	0.00401942	0.00327267	CD4/IL31RA/GATA2/LIF/CSF1R/APP/INHBA/MMP9/HLA-DRB1/ZBTB46/C1QC/CEBPE	12
BP	GO:0045933	positive regulation of muscle contraction	12/1375	47/18866	0.000101912	0.00401942	0.00327267	TRPM4/TBXA2R/ADA/PTGS2/KIT/TACR2/KCNQ1/RNF207/GPER1/PTAFR/CHRM3/F2R	12
BP	GO:0006968	cellular defense response	13/1375	54/18866	0.000102022	0.00401942	0.00327267	CD300C/CCR5/CX3CR1/SH2D1A/LY96/TRAT1/NCF2/CCR2/CXCL9/LILRB2/CLEC5A/RAB23/NCF1	13
BP	GO:0032874	positive regulation of stress-activated MAPK cascade	27/1375	170/18866	0.000102052	0.00401942	0.00327267	PYCARD/GADD45A/PAK1/FGD2/VANGL2/SCIMP/RELL2/TNIK/TLR6/FZD8/MTURN/SEMA3A/FLT4/APP/TRAF5/MAP3K13/TLR3/FCGR2B/EDA2R/F2RL1/TRPV4/SASH1/SH3RF3/TLR4/PLCB1/MMP8/NCF1	27
BP	GO:0071692	protein localization to extracellular region	57/1375	470/18866	0.000103125	0.00404171	0.00329082	HDAC9/RGCC/TRPM4/STXBP5/P2RX7/DOC2B/ARNTL/ADRA2A/PCSK5/TRH/RAB3A/POU2F2/RAB11FIP5/PSAP/TLR5/CRTAM/TNFRSF4/TLR6/RAB15/CACNA1C/TACR2/CADM1/ILDR2/CACNA2D2/CD200/DMTN/FGR/CD40/APOE/SOX4/LRP5/GPER1/CLEC9A/NBL1/PTPRN2/TNFSF13B/ACHE/TLR8/HLA-DRB1/ABCG1/KCNJ11/FCGR2B/FFAR4/F2RL1/RAPGEF4/NLRP12/SUCNR1/CD34/BMP8A/LTBP1/TLR4/MYH10/CLEC5A/ANG/SCG2/LRP1/F2R	57
BP	GO:0060560	developmental growth involved in morphogenesis	34/1375	236/18866	0.000104712	0.00408378	0.00332507	KDM5B/AUTS2/ULK2/SYT17/PAK1/PTK7/VANGL2/NLGN3/SEMA7A/DBN1/DPYSL2/SPRY1/NTN1/RARG/RTN4R/WASF1/SYT3/FLRT1/SEMA6C/SEMA3A/APP/APOE/LPAR3/MAP3K13/BCL11A/SEMA3B/KIF26B/SPRY2/RAPH1/S1PR1/LAMB2/LRP6/SPP1/LRP1	34
BP	GO:0002888	positive regulation of myeloid leukocyte mediated immunity	10/1375	34/18866	0.000106193	0.00412131	0.00335563	GATA2/ITGB2/ITGAM/FGR/STAP1/PTAFR/CD177/F2RL1/ARG1/C3	10
BP	GO:0072503	cellular divalent inorganic cation homeostasis	59/1375	492/18866	0.000107349	0.00414596	0.00337571	TRPM4/RYR3/CD4/CCL23/P2RX7/GPR35/HEXB/PDE4D/GPR174/CAMK2D/ATP7B/TBXA2R/PDZD8/SV2A/KCTD17/GATA2/GNA15/JPH4/CCR5/ELANE/CX3CR1/SLC8A1/CACNA1C/VDR/CDH23/MT1E/CD36/CXCL10/MT1F/APP/CD40/KEL/APOE/GPER1/LPAR3/CCR2/SLC24A3/P2RY6/CCR1/CXCL9/ATP1B1/MCOLN2/ATP2C2/TMEM178A/FFAR4/F2RL1/GPR65/S1PR1/TRPV4/XK/ATP2B2/CAV2/LRP6/GRIN2D/PTGER1/LRP1/WFS1/SLC35G1/F2R	59
BP	GO:0097067	cellular response to thyroid hormone stimulus	7/1375	17/18866	0.000109068	0.00419199	0.00341318	CTSB/GATA1/KIT/CTSL/CTSS/PPARGC1A/CTSH	7
BP	GO:0002700	regulation of production of molecular mediator of immune response	24/1375	144/18866	0.00011326	0.00433027	0.00352577	TRPM4/C17orf99/SCIMP/IL18R1/SEMA7A/SLC7A5/CD74/TNFRSF4/MZB1/CD96/CD36/CD40/NR4A3/LILRB1/TNFRSF1B/CCR2/TRIM6/TLR3/FCGR2B/F2RL1/ARG1/HFE/FFAR3/TLR4	24
BP	GO:0046777	protein autophosphorylation	34/1375	237/18866	0.000113877	0.00433027	0.00352577	TNKS1BP1/NTRK1/MVP/PTK6/ULK2/PAK1/BCR/YES1/CAMK2D/HTATIP2/ZAP70/TNIK/HCK/BMX/EPHB4/KIT/CSF1R/MEX3B/GFRA2/CAMK2B/FGR/FLT4/FGFR1/MAP3K13/GPNMB/IGF1R/PDGFD/SIK1/EPHB3/FGFR3/NLRP12/FLT3/NEK10/MYLK2	34
BP	GO:0030048	actin filament-based movement	25/1375	153/18866	0.000114298	0.00433027	0.00352577	TRPM4/FNBP1L/JUP/PDE4D/CAMK2D/MYO5C/CACNA1C/KCNH2/MYL4/DES/KCNQ1/RNF207/KCNE1/TNNI2/MYO1E/MYO7A/TPM2/BIN1/KCNJ2/SCN4B/TNNT3/LIMCH1/MYH10/FRMD6/MYLK2	25
BP	GO:0034113	heterotypic cell-cell adhesion	14/1375	62/18866	0.000117659	0.00443648	0.00361225	ITGB7/JUP/ITGAX/ITGA7/ITGB2/CD200/CD1D/SIRPA/CEACAM6/GLDN/LILRB2/KLF4/CXADR/JAM3	14
BP	GO:0098742	cell-cell adhesion via plasma-membrane adhesion molecules	38/1375	277/18866	0.000121972	0.00456571	0.00371747	MILR1/PALLD/CLDN23/CELSR2/NTNG2/ARVCF/CRTAM/CDH24/CLDN19/ITGAL/ITGB2/ITGAM/CADM1/CDH23/CLDN9/CD209/MPZL2/ESAM/CLDN12/CEACAM6/CEACAM8/PCDH12/AJUBA/PTPRM/CLSTN2/CD177/TENM1/GPC4/CEACAM1/IGSF9B/TENM4/KLF4/EPCAM/LRRC4/CDH1/CXADR/SDK2/RET	38
BP	GO:0030323	respiratory tube development	28/1375	181/18866	0.000122234	0.00456571	0.00371747	TNS3/CTSZ/PTK7/VANGL2/DHCR7/PCSK5/RAB3A/SPARC/SPRY1/WNT2B/ADA/CHI3L1/NOS3/LIF/SLC23A1/FLT4/FGFR1/SPRY2/HOXA5/BMPR1A/LTBP3/ADAMTSL2/ARG1/FOXJ1/EPAS1/CTSH/LOX/NOG	28
BP	GO:0070304	positive regulation of stress-activated protein kinase signaling cascade	27/1375	172/18866	0.000124844	0.0046414	0.0037791	PYCARD/GADD45A/PAK1/FGD2/VANGL2/SCIMP/RELL2/TNIK/TLR6/FZD8/MTURN/SEMA3A/FLT4/APP/TRAF5/MAP3K13/TLR3/FCGR2B/EDA2R/F2RL1/TRPV4/SASH1/SH3RF3/TLR4/PLCB1/MMP8/NCF1	27
BP	GO:0002706	regulation of lymphocyte mediated immunity	25/1375	154/18866	0.000127182	0.00470631	0.00383195	TRPM4/P2RX7/C17orf99/IL18R1/CRTAM/SH2D1A/CADM1/CD96/IL12RB1/CLEC4G/HAVCR2/CD40/CD1D/FCER2/LILRB1/TNFRSF1B/CCR2/CD1A/IL18RAP/FCGR2B/CEACAM1/ARG1/FOXJ1/HFE/C3	25
BP	GO:0001776	leukocyte homeostasis	17/1375	86/18866	0.000134598	0.00495769	0.00403663	SPNS2/P2RX7/GPR174/MPL/DOCK10/CD74/GAPT/ADA/SPTA1/TNFSF13B/CCR2/MEF2C/SLC46A2/FLT3/TNFSF14/AXL/JAM3	17
BP	GO:0032735	positive regulation of interleukin-12 production	10/1375	35/18866	0.00013903	0.00509732	0.00415032	IRF5/MAPK11/IRF8/SCIMP/MDK/CD36/CD40/TLR3/TLR4/PLCB1	10
BP	GO:0001818	negative regulation of cytokine production	46/1375	360/18866	0.000141182	0.0051525	0.00419524	PYCARD/ADCY7/HDAC9/ABCD1/RGCC/IL1RL1/PDCD1LG2/TNFRSF4/TLR6/ELANE/CX3CR1/NLRC3/SSC5D/CD96/TNFRSF21/CD200/TRIB2/HAVCR2/LTF/FGFR1/INHBA/SIRPA/NDRG2/LILRB1/GPNMB/TLR8/HLA-DRB1/PGLYRP1/FCGR2B/PGLYRP2/ABCD2/FFAR4/CEACAM1/ARG1/FOXJ1/NLRP12/HFE/KLF4/ORM1/CLEC4A/CD34/EPX/TLR4/MMP8/AXL/GAS6	46
BP	GO:0002791	regulation of peptide secretion	48/1375	381/18866	0.000143965	0.00523007	0.0042584	HDAC9/RGCC/TRPM4/STXBP5/P2RX7/DOC2B/ARNTL/ADRA2A/TRH/RAB11FIP5/TLR5/CRTAM/CD74/TNFRSF4/TLR6/CACNA1C/CADM1/CACNA2D2/CD200/FGR/CD40/APOE/SOX4/LRP5/GPER1/CLEC9A/ACHE/TLR8/HLA-DRB1/ABCG1/KCNJ11/FCGR2B/FFAR4/F2RL1/RAPGEF4/NLRP12/TFR2/HFE/FFAR3/CRHBP/CD34/BMP8A/TLR4/MYH10/CLEC5A/ANG/LRP1/F2R	48
BP	GO:0042472	inner ear morphogenesis	19/1375	103/18866	0.000146646	0.00530325	0.00431799	PDZD7/BCR/PTK7/VANGL2/ZEB1/TIFAB/GATA2/NTN1/COL2A1/FGFR1/MYO7A/NR4A3/SPRY2/HPN/SOBP/HOXA1/FZD2/EPHB2/MAFB	19
BP	GO:0045671	negative regulation of osteoclast differentiation	9/1375	29/18866	0.000148645	0.00535122	0.00435704	GPR137B/LILRB4/LTF/LILRB1/TLR3/TMEM178A/LILRB3/TLR4/MAFB	9
BP	GO:0006909	phagocytosis	48/1375	382/18866	0.00015331	0.00549428	0.00447353	PYCARD/RHOH/PAK1/BCR/P2RX7/YES1/IRF8/RHOBTB2/GATA2/TICAM2/VAV2/CD300LF/HCK/RAB39A/ELANE/ANXA3/ITGAL/XKR7/ITGB2/C2/ITGAM/CD36/FGR/STAP1/PLD2/SIRPA/MYO7A/IGLL1/PLD4/NCF2/CCR2/FCGR1A/P2RY6/FCGR2B/ICAM5/MFGE8/F2RL1/PRTN3/SIRPB1/CD93/C3/TLR4/LRP1/CEBPE/MSR1/AXL/PEAR1/GAS6	48
BP	GO:0045765	regulation of angiogenesis	50/1375	403/18866	0.000154444	0.00551012	0.00448642	RECK/GADD45A/HDAC9/RGCC/EFNA1/JUP/FUT1/TMIGD2/TBXA2R/HTATIP2/GATA2/ITGAX/SPARC/MDK/CX3CR1/ITGB8/ANXA3/CHI3L1/NOS3/HSPG2/ITGB2/PTGS2/ACVRL1/CXCL10/ADM2/TIE1/AKT3/CD40/KRT1/GRN/SMAD1/SPRY2/HOXA5/CCR2/GPNMB/TNFSF12/CELA1/PPP1R16B/PTPRM/TLR3/CEACAM1/VASH2/SERPINE1/KLF4/SASH1/CD34/CTSH/C3/ADAMTS1/COL4A2	50
BP	GO:0001508	action potential	23/1375	138/18866	0.000155877	0.00551183	0.00448781	TRPM4/GNA14/JUP/GPR35/CAMK2D/GNA15/CACNA1H/SLC8A1/CLDN19/CACNA1C/KCNH2/CD36/KCNQ1/RNF207/KCNE1/GPER1/BIN1/KCNJ2/SCN4B/ATP1B1/CLCN1/SCN11A/CXADR	23
BP	GO:0002705	positive regulation of leukocyte mediated immunity	23/1375	138/18866	0.000155877	0.00551183	0.00448781	P2RX7/C17orf99/SCIMP/IL18R1/GATA2/CRTAM/SH2D1A/ITGB2/ITGAM/CADM1/IL12RB1/FGR/CD40/STAP1/CD1D/FCER2/PTAFR/CD1A/IL18RAP/CD177/F2RL1/ARG1/C3	23
BP	GO:0060562	epithelial tube morphogenesis	43/1375	331/18866	0.000158884	0.00559327	0.00455412	CC2D2A/SPINT1/KDM5B/PAK1/CTSZ/PTK7/VANGL2/FZD1/NOTCH4/WT1/ITGAX/WNT6/SPRY1/MDK/NTN1/WNT2B/RARG/SMO/CSF1R/VDR/SOX18/ACVRL1/CXCL10/NRARP/RNF207/SOX4/LRP5/TACSTD2/ST14/KIF26B/SPRY2/HOXA5/HOXB7/MEF2C/SOX8/PTCH1/CTSH/TRIM71/EFNB2/LRP6/FZD2/NOG/RET	43
BP	GO:0046328	regulation of JNK cascade	28/1375	184/18866	0.000162788	0.00569814	0.00463951	PYCARD/GADD45A/PAK1/FGD2/VANGL2/TNIK/TLR6/PPEF2/FZD8/MTURN/SEMA3A/FLT4/APP/TRAF5/SIRPA/MAP3K13/IGF1R/TLR3/FCGR2B/EDA2R/F2RL1/TRPV4/SASH1/SH3RF3/TLR4/PLCB1/MMP8/NCF1	28
BP	GO:0019722	calcium-mediated signaling	32/1375	222/18866	0.000163295	0.00569814	0.00463951	SLA2/TRPM4/MCTP2/LAT2/CD4/P2RX7/PDE4D/CAMK2D/PTGDR2/ZAP70/JPH4/CCR5/CX3CR1/ADA/SLC8A1/CACNA1C/SAMD14/DMTN/TRAT1/NFATC2/CCL4/NMUR1/P2RY12/CCR2/P2RY6/CCR1/ATP1B1/IRGM/CHRM3/FHL2/GRIN2D/NR5A1	32
BP	GO:0002456	T cell mediated immunity	19/1375	104/18866	0.000167366	0.0058147	0.00473441	TRPM4/IL31RA/P2RX7/IL18R1/IL12RB1/CLEC4G/CD1D/CD70/LILRB1/TNFRSF1B/CCR2/CD1A/IL18RAP/FCGR2B/CEACAM1/ARG1/HFE/CTSH/JAG1	19
BP	GO:0032835	glomerulus development	14/1375	64/18866	0.000168827	0.00583996	0.00475498	PTPRO/VANGL2/WT1/MYO1E/MEF2C/PDGFD/FOXJ1/ANGPT1/LAMB2/CD34/NOTCH3/JAG1/NOG/RET	14
BP	GO:0070588	calcium ion transmembrane transport	41/1375	312/18866	0.000174385	0.00599969	0.00488504	TRPM4/CACNA2D4/RYR3/STAC3/P2RX7/GPR35/CATSPER1/PDE4D/CAMK2D/ADRA2A/AHNAK/TRPM6/JPH4/CCR5/CACNA1H/SLC8A1/CACNA1C/CACNA2D3/CACNB1/CACNA2D2/TSPAN13/CXCL10/GPER1/BIN1/P2RY12/ANXA2P2/SLC24A3/P2RY6/CXCL9/ATP1B1/MCOLN2/ATP2C2/ANXA2/TRPV4/GRIN3A/CACHD1/ATP2B2/GRIN2D/SLC35G1/F2R/GAS6	41
BP	GO:0061337	cardiac conduction	24/1375	148/18866	0.000174953	0.00599969	0.00488504	TRPM4/CACNA2D4/RYR3/JUP/PDE4D/CAMK2D/SLC8A1/CACNA1C/KCNH2/CACNA2D3/CACNB1/CACNA2D2/KCNQ1/RNF207/KCNE1/BIN1/FXYD6/KCNJ11/KCNJ2/SCN4B/ATP1B1/FXYD7/ATP2B2/CXADR	24
BP	GO:0018108	peptidyl-tyrosine phosphorylation	47/1375	374/18866	0.000178245	0.00608633	0.00495558	NTRK1/MVP/PTK6/CD4/EFNA1/IL31RA/YES1/ADRA2A/TAL1/ZAP70/CSPG4/TNFRSF18/GATA1/HCK/CD74/BMX/DYRK3/EPHB4/ITGB2/LIF/KIT/CSF1R/CD36/OSM/DMTN/PRLR/FGR/FLT4/TIE1/APP/CD40/STAP1/FGFR1/FCGR1A/IGF1R/PDGFD/EPHB3/FGFR3/ANGPT1/FLT3/STAP2/LRP4/EPHB2/AXL/RET/GAS6/NCF1	47
BP	GO:0060541	respiratory system development	30/1375	204/18866	0.000180434	0.00613475	0.00499501	TNS3/CTSZ/PTK7/VANGL2/DHCR7/WT1/RAB3A/SPARC/SPRY1/WNT2B/RARG/ADA/CHI3L1/NOS3/LIF/SLC23A1/FLT4/FGFR1/SPRY2/HOXA5/BMPR1A/LTBP3/ADAMTSL2/ARG1/FOXJ1/EPAS1/CTSH/LOX/LRP6/NOG	30
BP	GO:0007188	adenylate cyclase-modulating G protein-coupled receptor signaling pathway	33/1375	233/18866	0.000182186	0.00616797	0.00502206	ADCY7/GNA14/PDE4D/PALM/ADRA2A/TBXA2R/PTGDR2/PTH2R/GNA15/PSAP/AKAP12/RAMP1/CXCL10/VIPR2/ADCY9/ADM2/INSL3/GPER1/LPAR3/GABBR1/P2RY12/CHRM4/ADCY2/CXCL9/GPR65/S1PR1/AVPR2/FFAR3/CHRM3/GNAI1/PTGER1/RGS1/ADCY6	33
BP	GO:1901136	carbohydrate derivative catabolic process	29/1375	195/18866	0.000188545	0.00635619	0.0051753	GM2A/ABCD1/SAMHD1/HEXB/PDE4D/NAGA/CSPG4/NUDT7/PSAP/ADA/CHI3L1/HSPG2/CTSL/SDC2/GPC2/PDE9A/PDE7B/VCAN/AOAH/SDC3/PDE4A/CELA1/PGLYRP1/PGLYRP2/CST3/GPC4/SGSH/TYMP/CHIT1	29
BP	GO:0007187	G protein-coupled receptor signaling pathway, coupled to cyclic nucleotide second messenger	36/1375	263/18866	0.000189886	0.0063744	0.00519013	HTR7/ADCY7/GNA14/PDE4D/PALM/ADRA2A/TBXA2R/PTGDR2/PTH2R/HRH1/GNA15/PSAP/AKAP12/RAMP1/CXCL10/VIPR2/ADCY9/ADM2/INSL3/GPER1/LPAR3/GABBR1/P2RY12/CHRM4/CCR1/ADCY2/CXCL9/GPR65/S1PR1/AVPR2/FFAR3/CHRM3/GNAI1/PTGER1/RGS1/ADCY6	36
BP	GO:0010959	regulation of metal ion transport	49/1375	396/18866	0.000190812	0.00637857	0.00519353	CD4/STAC3/NEDD4/P2RX7/GPR35/PDE4D/CAMK2D/ADRA2A/AHNAK/LILRA2/KCNMB1/JPH4/CNKSR3/SLC8A1/NOS3/CACNA1C/KCNH2/PTGS2/CACNB1/TSPAN13/KCNQ1/CXCL10/CAMK2B/RNF207/KEL/KCNE1/GPER1/LPAR3/CCL4/KCNG1/BIN1/P2RY12/LILRB1/FXYD6/P2RY6/CCR1/CXCL9/KCNJ2/SCN4B/ATP1B1/ATP2C2/SIK1/FXYD7/LILRB2/NETO1/HFE/WFS1/F2R/LGALS3	49
BP	GO:0001774	microglial cell activation	12/1375	50/18866	0.000193144	0.00640272	0.00521319	CST7/TLR6/ITGB2/ITGAM/TLR7/APP/STAP1/GRN/TLR8/TLR3/C1QA/MMP8	12
BP	GO:0002269	leukocyte activation involved in inflammatory response	12/1375	50/18866	0.000193144	0.00640272	0.00521319	CST7/TLR6/ITGB2/ITGAM/TLR7/APP/STAP1/GRN/TLR8/TLR3/C1QA/MMP8	12
BP	GO:0007266	Rho protein signal transduction	23/1375	140/18866	0.00019427	0.00641334	0.00522184	C15orf62/BCR/VANGL2/GPR35/CDC42EP1/GPR174/EPS8/ADRA2A/NET1/PLEKHG5/F11R/CDC42EP3/NTN1/ARHGAP5/ARHGEF11/RTN4R/RTKN/APOE/F2RL1/GPR65/ARHGAP6/RHOU/F2R	23
BP	GO:0003094	glomerular filtration	8/1375	24/18866	0.000199344	0.00652056	0.00530914	PTPRO/MCAM/MYO1E/TBC1D8B/F2RL1/CD34/F2R/GAS6	8
BP	GO:0031666	positive regulation of lipopolysaccharide-mediated signaling pathway	5/1375	9/18866	0.000200626	0.00652056	0.00530914	CD180/LY86/SCIMP/LY96/SASH1	5
BP	GO:0060907	positive regulation of macrophage cytokine production	5/1375	9/18866	0.000200626	0.00652056	0.00530914	SEMA7A/CD74/CD36/LILRB1/TLR4	5
BP	GO:0050764	regulation of phagocytosis	18/1375	97/18866	0.000200797	0.00652056	0.00530914	PYCARD/BCR/GATA2/CD300LF/HCK/C2/CD36/FGR/STAP1/SIRPA/FCGR2B/MFGE8/F2RL1/PRTN3/SIRPB1/C3/LRP1/GAS6	18
BP	GO:0030324	lung development	27/1375	177/18866	0.000202887	0.00656166	0.0053426	TNS3/CTSZ/PTK7/VANGL2/DHCR7/RAB3A/SPARC/SPRY1/WNT2B/ADA/CHI3L1/NOS3/LIF/SLC23A1/FLT4/FGFR1/SPRY2/HOXA5/BMPR1A/LTBP3/ADAMTSL2/ARG1/FOXJ1/EPAS1/CTSH/LOX/NOG	27
BP	GO:0042471	ear morphogenesis	21/1375	123/18866	0.000210009	0.00676451	0.00550776	PDZD7/BCR/PTK7/VANGL2/ZEB1/TIFAB/GATA2/NTN1/GJB6/COL2A1/FGFR1/MYO7A/NR4A3/SPRY2/HPN/SOBP/HOXA1/FZD2/EPHB2/MAFB/NOG	21
BP	GO:0071695	anatomical structure maturation	33/1375	235/18866	0.000214154	0.00686331	0.00558821	RECK/TAL1/POU2F2/GATA2/FAM20C/CX3CR1/EPB42/TRIM58/SOX18/B4GALT6/ACVRL1/APP/DMC1/LTF/FGFR1/MAP3K13/MMP2/BCL11A/HOXA5/PHOSPHO1/SOX8/SLFN14/GLDN/PDE3A/S1PR1/FGFR3/PLXNB1/EPAS1/C3/ANG/C1QA/AXL/RET	33
BP	GO:0018212	peptidyl-tyrosine modification	47/1375	377/18866	0.000214802	0.00686331	0.00558821	NTRK1/MVP/PTK6/CD4/EFNA1/IL31RA/YES1/ADRA2A/TAL1/ZAP70/CSPG4/TNFRSF18/GATA1/HCK/CD74/BMX/DYRK3/EPHB4/ITGB2/LIF/KIT/CSF1R/CD36/OSM/DMTN/PRLR/FGR/FLT4/TIE1/APP/CD40/STAP1/FGFR1/FCGR1A/IGF1R/PDGFD/EPHB3/FGFR3/ANGPT1/FLT3/STAP2/LRP4/EPHB2/AXL/RET/GAS6/NCF1	47
BP	GO:0009306	protein secretion	55/1375	462/18866	0.000218537	0.00692621	0.00563943	HDAC9/RGCC/TRPM4/STXBP5/P2RX7/DOC2B/ARNTL/ADRA2A/PCSK5/TRH/RAB3A/POU2F2/RAB11FIP5/PSAP/TLR5/CRTAM/TNFRSF4/TLR6/RAB15/CACNA1C/TACR2/CADM1/ILDR2/CACNA2D2/CD200/DMTN/FGR/CD40/APOE/SOX4/LRP5/GPER1/CLEC9A/PTPRN2/TNFSF13B/ACHE/TLR8/HLA-DRB1/ABCG1/KCNJ11/FCGR2B/FFAR4/F2RL1/RAPGEF4/NLRP12/SUCNR1/CD34/BMP8A/TLR4/MYH10/CLEC5A/ANG/SCG2/LRP1/F2R	55
BP	GO:0000768	syncytium formation by plasma membrane fusion	13/1375	58/18866	0.000221123	0.00692621	0.00563943	CAPN2/CACNA1H/MYOF/CXCL10/NFATC2/SH3PXD2A/TANC1/EHD2/CXCL9/VASH2/TNFSF14/ERVFRD-1/CAMK1	13
BP	GO:0002886	regulation of myeloid leukocyte mediated immunity	13/1375	58/18866	0.000221123	0.00692621	0.00563943	BCR/GATA2/ITGB2/ITGAM/FGR/STAP1/CCR2/PTAFR/FCGR2B/CD177/F2RL1/ARG1/C3	13
BP	GO:0019369	arachidonic acid metabolic process	13/1375	58/18866	0.000221123	0.00692621	0.00563943	CYP2U1/AKR1C3/CYP4F3/PLA2G4A/PTGS2/CYP2E1/CYP4F2/FAAH2/CYP4F12/CBR1/PTGDS/HPGDS/CYP2S1	13
BP	GO:0140253	cell-cell fusion	13/1375	58/18866	0.000221123	0.00692621	0.00563943	CAPN2/CACNA1H/MYOF/CXCL10/NFATC2/SH3PXD2A/TANC1/EHD2/CXCL9/VASH2/TNFSF14/ERVFRD-1/CAMK1	13
BP	GO:0051216	cartilage development	29/1375	197/18866	0.00022532	0.00702999	0.00572392	ZEB1/CYTL1/MATN1/ZBTB16/SATB2/BMP8B/MDK/WNT2B/RARG/ITGB8/CHI3L1/HOXA3/ACVRL1/COL2A1/FGFR1/SMAD1/HOXA5/MEF2C/BMPR1A/SOX6/LTBP3/FGFR3/TRPV4/MGP/COL1A1/BMP8A/LRP6/SOX5/NOG	29
BP	GO:0035592	establishment of protein localization to extracellular region	55/1375	463/18866	0.000230885	0.00717546	0.00584237	HDAC9/RGCC/TRPM4/STXBP5/P2RX7/DOC2B/ARNTL/ADRA2A/PCSK5/TRH/RAB3A/POU2F2/RAB11FIP5/PSAP/TLR5/CRTAM/TNFRSF4/TLR6/RAB15/CACNA1C/TACR2/CADM1/ILDR2/CACNA2D2/CD200/DMTN/FGR/CD40/APOE/SOX4/LRP5/GPER1/CLEC9A/PTPRN2/TNFSF13B/ACHE/TLR8/HLA-DRB1/ABCG1/KCNJ11/FCGR2B/FFAR4/F2RL1/RAPGEF4/NLRP12/SUCNR1/CD34/BMP8A/TLR4/MYH10/CLEC5A/ANG/SCG2/LRP1/F2R	55
BP	GO:0090257	regulation of muscle system process	35/1375	256/18866	0.000236966	0.0073358	0.00597292	TRPM4/PAK1/JUP/PDE4D/CAMK2D/ADRA2A/TBXA2R/TIFAB/ADA/SLC8A1/NOS3/CACNA1C/PTGS2/KIT/TACR2/KCNQ1/CAMK2B/RNF207/PDE9A/GPER1/TNNI2/PPARGC1A/NR4A3/BIN1/TNFRSF1B/PTAFR/MYBPH/KCNJ2/ATP1B1/CHRM3/KLF4/LMNA/TNNT3/MYLK2/F2R	35
BP	GO:0002687	positive regulation of leukocyte migration	23/1375	142/18866	0.000240789	0.00740712	0.00603099	PYCARD/TNFRSF18/MDK/CD74/ELANE/CX3CR1/CSF1R/CXCL10/XCL2/APP/CCL4/XG/P2RY12/CCR2/PTAFR/CCR1/PDGFD/F2RL1/SERPINE1/TRPV4/TNFSF14/GAS6/LGALS3	23
BP	GO:0097028	dendritic cell differentiation	11/1375	44/18866	0.000241132	0.00740712	0.00603099	GATA1/LILRB1/FCGR2B/F2RL1/LILRB2/ZBTB46/PRTN3/FLT3/BATF2/AXL/GAS6	11
BP	GO:0050905	neuromuscular process	19/1375	107/18866	0.000245725	0.0075192	0.00612224	GM2A/BCR/GAA/HEXB/TIFAB/JPH4/PSAP/CDH23/APP/MYO7A/POU4F1/NR4A3/PRRT2/TMEM150C/GRIN3A/NPAS1/HOXA1/MYH10/GRIN2D	19
BP	GO:0001991	regulation of systemic arterial blood pressure by circulatory renin-angiotensin	7/1375	19/18866	0.000248236	0.00756691	0.00616109	CPA3/CTSZ/PCSK5/CES1/F2RL1/SUCNR1/F2R	7
BP	GO:0045987	positive regulation of smooth muscle contraction	9/1375	31/18866	0.000262026	0.00794431	0.00646838	TBXA2R/ADA/PTGS2/KIT/TACR2/GPER1/PTAFR/CHRM3/F2R	9
BP	GO:0002224	toll-like receptor signaling pathway	24/1375	152/18866	0.000264756	0.00794431	0.00646838	UNC93B1/CTSB/SCIMP/LILRA2/TICAM2/CD300LF/TLR5/TLR6/ITGB2/ITGAM/CTSL/TLR7/CD36/LY96/IRAK2/HAVCR2/CD40/LTF/CTSS/TLR8/TLR3/F2RL1/SMPDL3B/TLR4	24
BP	GO:0007605	sensory perception of sound	24/1375	152/18866	0.000264756	0.00794431	0.00646838	PDZD7/HEXB/OTOA/PSAP/GJB6/MARVELD2/KIT/TMPRSS3/CDH23/KCNQ1/ALDH7A1/LOXHD1/COL2A1/KCNE1/FGFR1/MYO7A/SPRY2/ATP8B1/HPN/SOBP/COL1A1/HOXA1/ATP2B2/WFS1	24
BP	GO:0031663	lipopolysaccharide-mediated signaling pathway	13/1375	59/18866	0.000264932	0.00794431	0.00646838	CD180/LY86/SCIMP/LILRA2/HCK/NOS3/CD36/LY96/IRAK2/LTF/PTAFR/SASH1/TLR4	13
BP	GO:0002460	adaptive immune response based on somatic recombination of immune receptors built from immunoglobulin superfamily domains	46/1375	370/18866	0.000265609	0.00794431	0.00646838	SLA2/TRPM4/IL1RL1/CD4/PRKCQ/IL31RA/P2RX7/C17orf99/IL18R1/FGL2/POU2F2/CD74/GAPT/PLA2G4A/ADA/C2/IL12RB1/SERPING1/CLEC4G/HAVCR2/CD40/CD1D/IGLL1/FCER2/TNFSF13B/CD70/LILRB1/TNFRSF1B/CCR2/IL27/MEF2C/TLR8/HLA-DRB1/CD1A/IL18RAP/FCGR2B/CEACAM1/ARG1/FOXJ1/HFE/CTSH/JAG1/C3/TLR4/C1QC/C1QA	46
BP	GO:0072006	nephron development	23/1375	143/18866	0.000267534	0.00797191	0.00649085	PTPRO/VANGL2/WT1/WNT6/WNT2B/LIF/SMO/TACSTD2/MYO1E/KIF26B/HOXB7/MEF2C/SOX8/PDGFD/PTCH1/FOXJ1/ANGPT1/LAMB2/CD34/NOTCH3/JAG1/NOG/RET	23
BP	GO:0003071	renal system process involved in regulation of systemic arterial blood pressure	8/1375	25/18866	0.000274533	0.00811965	0.00661114	PTPRO/PCSK5/CYP4F2/CYP4F12/F2RL1/SUCNR1/F2R/GAS6	8
BP	GO:0097205	renal filtration	8/1375	25/18866	0.000274533	0.00811965	0.00661114	PTPRO/MCAM/MYO1E/TBC1D8B/F2RL1/CD34/F2R/GAS6	8
BP	GO:0001912	positive regulation of leukocyte mediated cytotoxicity	12/1375	52/18866	0.000286707	0.00839607	0.0068362	P2RX7/CRTAM/SH2D1A/ITGAM/CADM1/IL12RB1/STAP1/CD1D/CD1A/IL18RAP/F2RL1/ARG1	12
BP	GO:0003012	muscle system process	55/1375	467/18866	0.000286836	0.00839607	0.0068362	HTR7/TRPM4/PAK1/STAC3/GAA/JUP/PDE4D/CAMK2D/ADRA2A/TBXA2R/TIFAB/ADA/CACNA1H/SLC8A1/NOS3/ARHGEF11/CACNA1C/KCNH2/PTGS2/KIT/TACR2/MYL4/DES/SYNM/KCNQ1/MYOF/CAMK2B/RNF207/PDE9A/KCNE1/SORBS1/GPER1/DTNA/TNNI2/PPARGC1A/NR4A3/NMUR1/TPM2/BIN1/TRIM72/TNFRSF1B/MEF2C/PTAFR/MYBPH/KCNJ2/SCN4B/ATP1B1/CLCN1/CHRM3/KLF4/MYH11/LMNA/TNNT3/MYLK2/F2R	55
BP	GO:0051047	positive regulation of secretion	43/1375	340/18866	0.000287045	0.00839607	0.0068362	RGCC/TRPM4/STXBP5/P2RX7/DOC2B/TRH/RAB3A/GATA2/CRTAM/TNFRSF4/RAB15/CACNA1H/KMO/ITGB2/TACR2/ITGAM/CADM1/CYP4F2/FGR/SOX4/GPER1/FGFR1/CLEC9A/INHBA/ACHE/PRRT2/PTAFR/HLA-DRB1/ABCG1/RETN/CD177/FFAR4/F2RL1/TFR2/HFE/CD34/TLR4/MYH10/CLEC5A/ANG/SPP1/LRP1/RAB27B	43
BP	GO:0050920	regulation of chemotaxis	32/1375	229/18866	0.00028975	0.00844415	0.00687536	PTPRO/SEMA7A/MDK/CD74/ELANE/CSF1R/SEMA6C/SEMA3A/CXCL10/XCL2/MST1/STAP1/FGFR1/NBL1/CCL4/SEMA3B/P2RY12/CCR2/CCR1/PDGFD/F2RL1/SERPINE1/S1PR1/TRPV4/SUCNR1/TNFSF14/ARTN/EFNB2/MMP28/SCG2/JAM3/GAS6	32
BP	GO:0045807	positive regulation of endocytosis	18/1375	100/18866	0.000297778	0.00863163	0.00702801	HIP1R/GATA2/DNM1/HIP1/CD36/APOE/STAP1/CLIP3/SGIP1/F2RL1/ANXA2/SERPINE1/TFR2/HFE/ANGPT1/C3/LRP1/AXL	18
BP	GO:0043114	regulation of vascular permeability	11/1375	45/18866	0.000298353	0.00863163	0.00702801	BCR/YES1/HRH1/AKAP12/MYLK3/TACR2/APOE/CEACAM1/PDE3A/ANGPT1/TRPV4	11
BP	GO:0034612	response to tumor necrosis factor	41/1375	320/18866	0.000299449	0.00863193	0.00702825	PYCARD/SLC2A4/GGT5/CCL23/CASP1/PELI3/TNFRSF18/AKAP12/TNFRSF4/CHI3L1/PTGS2/TNFRSF21/XCL2/TRAF5/CD40/GPER1/CCL4/PPARGC1A/TNFSF15/TNFSF13B/TNFRSF25/CD70/TNFRSF1B/TNFSF12/KRT8/CLIP3/CCL4L1/AFF3/KCNJ11/EDA2R/TRIM32/F2RL1/TNFSF9/LCN2/CRHBP/TNFSF14/AIM2/COL1A1/PID1/KRT18/GAS6	41
BP	GO:0032535	regulation of cellular component size	47/1375	383/18866	0.000308849	0.00883971	0.00719742	PYCARD/C15orf62/SHANK3/ULK2/SLC12A8/PAK1/HIP1R/SPTBN2/P2RX7/CDC42EP1/EPS8/CAPG/SEMA7A/DBN1/BAIAP2L2/CDC42EP3/VAV2/DPYSL2/KANK3/HCK/NTN1/RARG/RTN4R/WASF1/SEMA6C/SPIRE1/SEMA3A/DMTN/ESAM/GNB3/KEL/APOE/SPTA1/LPAR3/MAP3K13/SEMA3B/BIN1/TENM1/F2RL1/TRPV4/XK/ELN/SPTB/SPP1/LRP1/WHAMMP3/RET	47
BP	GO:0006936	muscle contraction	45/1375	362/18866	0.000308879	0.00883971	0.00719742	HTR7/TRPM4/STAC3/GAA/JUP/PDE4D/CAMK2D/ADRA2A/TBXA2R/TIFAB/ADA/CACNA1H/SLC8A1/ARHGEF11/CACNA1C/KCNH2/PTGS2/KIT/TACR2/MYL4/DES/SYNM/KCNQ1/MYOF/RNF207/KCNE1/SORBS1/GPER1/DTNA/TNNI2/NMUR1/TPM2/BIN1/TRIM72/PTAFR/MYBPH/KCNJ2/SCN4B/ATP1B1/CLCN1/CHRM3/MYH11/TNNT3/MYLK2/F2R	45
BP	GO:0007160	cell-matrix adhesion	32/1375	230/18866	0.000313595	0.00888213	0.00723196	ITGB7/BCR/JUP/FUT1/ITGB4/OTOA/ITGA7/ITGA6/HOXA7/ITGAL/ITGB2/S100A10/CD96/CD36/LYPD5/COL17A1/ACVRL1/DMTN/SORBS1/CEACAM6/FERMT2/AJUBA/NID2/CDKN2A/SERPINE1/CD34/JAG1/LIMCH1/ARHGAP6/LRP1/RIN2/JAM3	32
BP	GO:0106027	neuron projection organization	17/1375	92/18866	0.000314727	0.00888213	0.00723196	ABCD1/SHANK3/EFNA1/NLGN3/DBN1/DOCK10/CAMK2B/MAP1A/APP/APOE/TANC1/IGF1R/FCGR2B/ABCD2/EPHB3/ARHGAP44/EPHB2	17
BP	GO:0006949	syncytium formation	13/1375	60/18866	0.000315943	0.00888213	0.00723196	CAPN2/CACNA1H/MYOF/CXCL10/NFATC2/SH3PXD2A/TANC1/EHD2/CXCL9/VASH2/TNFSF14/ERVFRD-1/CAMK1	13
BP	GO:0032732	positive regulation of interleukin-1 production	13/1375	60/18866	0.000315943	0.00888213	0.00723196	PYCARD/CASP1/P2RX7/LILRA2/APP/HAVCR2/NLRC4/TLR8/PYHIN1/NLRP12/ORM1/AIM2/TLR4	13
BP	GO:0048747	muscle fiber development	13/1375	60/18866	0.000315943	0.00888213	0.00723196	HDAC9/STAC3/SGCB/SMO/CACNA2D2/MYOF/FLNC/KEL/MYH11/XK/LOX/CAV2/CXADR	13
BP	GO:1902903	regulation of supramolecular fiber organization	46/1375	373/18866	0.00031867	0.00892724	0.00726869	PYCARD/RGCC/C15orf62/SHANK3/PAK1/HIP1R/SPTBN2/CDC42EP1/ARHGEF10L/EPS8/CAPG/DBN1/BAIAP2L2/F11R/CDC42EP3/KANK3/HCK/AEBP1/MYLK3/WASF1/S100A10/SYNPO2/SPIRE1/DMTN/ESAM/MAP1A/APP/APOE/SPTA1/TACSTD2/BIN1/MEF2C/CLIP3/TENM1/F2RL1/GPR65/S1PR1/TRPV4/PSRC1/CGNL1/ELN/TUBB4A/LIMCH1/SPTB/ARHGAP6/WHAMMP3	46
BP	GO:0002262	myeloid cell homeostasis	24/1375	154/18866	0.000323314	0.00899402	0.00732307	TAL1/MPL/GATA2/KLF1/GATA1/DYRK3/EPB42/KIT/ALAS2/TRIM58/DMTN/INHBA/AHSP/TRIM10/HOXA5/CCR2/SOX6/ACVR2A/SLC4A1/RHAG/EPAS1/MAFB/AXL/JAM3	24
BP	GO:0010977	negative regulation of neuron projection development	24/1375	154/18866	0.000323314	0.00899402	0.00732307	PTPRO/ULK2/SPOCK1/CTSZ/EFNA1/NLGN3/LGALS1/SEMA7A/NTN1/RTN4R/SEMA6C/SEMA3A/APOE/ITM2C/BCL11A/SEMA3B/TRPV4/LRP4/EFNB2/SPP1/LRP1/EPHB2/PMP22/ADCY6	24
BP	GO:0071621	granulocyte chemotaxis	21/1375	127/18866	0.000330489	0.00913345	0.00743659	CCL23/PDE4D/HRH1/MDK/CD74/CXCL3/ITGA9/ITGB2/CSF1R/CXCL2/CXCL10/XCL2/CCL4/CXCL1/CCL4L1/CXCL9/TRPV4/CXADR/SCG2/JAM3/LGALS3	21
BP	GO:0010812	negative regulation of cell-substrate adhesion	14/1375	68/18866	0.000330623	0.00913345	0.00743659	PTPRO/SPOCK1/LGALS1/HOXA7/ACVRL1/DMTN/TACSTD2/CDKN2A/SERPINE1/COL1A1/JAG1/FBLN1/ARHGAP6/LRP1	14
BP	GO:0050954	sensory perception of mechanical stimulus	26/1375	173/18866	0.000334853	0.0092183	0.00750568	NTRK1/PDZD7/HEXB/RAB3A/OTOA/PSAP/GJB6/MARVELD2/KIT/TMPRSS3/CDH23/KCNQ1/ALDH7A1/LOXHD1/COL2A1/KCNE1/FGFR1/MYO7A/SPRY2/ATP8B1/HPN/SOBP/COL1A1/HOXA1/ATP2B2/WFS1	26
BP	GO:0032731	positive regulation of interleukin-1 beta production	12/1375	53/18866	0.000346347	0.00950186	0.00773655	PYCARD/CASP1/P2RX7/LILRA2/APP/NLRC4/TLR8/PYHIN1/NLRP12/ORM1/AIM2/TLR4	12
BP	GO:0051056	regulation of small GTPase mediated signal transduction	41/1375	323/18866	0.000364005	0.00995196	0.00810304	NTRK1/RHOH/AUTS2/FGD2/SRGAP2/BCR/GPR35/GPR174/EPS8/RHOBTB2/NET1/SRGAP1/PLEKHG5/IQSEC2/IQSEC3/GARNL3/F11R/VAV2/SPRY1/MCF2L/ARHGAP5/ARHGEF11/RTN4R/FBP1/FGD4/ARHGEF4/ARHGEF17/APOE/PSD2/SPRY2/ARHGAP31/DEPDC7/F2RL1/GPR65/ARHGAP44/CGNL1/RAP1GAP/ARHGAP6/EPHB2/RHOU/F2R	41
BP	GO:0019882	antigen processing and presentation	32/1375	232/18866	0.000366578	0.00998799	0.00813237	PYCARD/AP1S2/SPTBN2/FGL2/AP1S3/PSAP/CD74/KIF26A/HLA-DRA/CTSL/CD36/FCGR1B/CD209/HLA-DQB2/CTSS/HLA-DMB/CD1D/NCF2/FCGR1A/HLA-DQA2/HLA-DRB1/CTSE/CD1A/HLA-DPA1/FCGR2B/HLA-DRB5/LILRB2/HFE/CLEC4A/CTSH/HLA-DPB1/NCF1	32
BP	GO:0086091	regulation of heart rate by cardiac conduction	10/1375	39/18866	0.000368401	0.0100034	0.00814491	TRPM4/JUP/CAMK2D/CACNA1C/KCNH2/KCNQ1/KCNE1/BIN1/KCNJ2/SCN4B	10
BP	GO:0031664	regulation of lipopolysaccharide-mediated signaling pathway	8/1375	26/18866	0.000371385	0.0100141	0.00815365	CD180/LY86/SCIMP/LILRA2/CD36/LY96/LTF/SASH1	8
BP	GO:0001999	renal response to blood flow involved in circulatory renin-angiotensin regulation of systemic arterial blood pressure	4/1375	6/18866	0.000373987	0.0100141	0.00815365	PCSK5/F2RL1/SUCNR1/F2R	4
BP	GO:0002001	renin secretion into blood stream	4/1375	6/18866	0.000373987	0.0100141	0.00815365	PCSK5/F2RL1/SUCNR1/F2R	4
BP	GO:2001188	regulation of T cell activation via T cell receptor contact with antigen bound to MHC molecule on antigen presenting cell	4/1375	6/18866	0.000373987	0.0100141	0.00815365	HAVCR2/HLA-DMB/LILRB1/LGALS3	4
BP	GO:0031343	positive regulation of cell killing	13/1375	61/18866	0.000375089	0.0100141	0.00815365	P2RX7/CRTAM/SH2D1A/ITGAM/CADM1/IL12RB1/STAP1/CD1D/FCER2/CD1A/IL18RAP/F2RL1/ARG1	13
BP	GO:0150064	vertebrate eye-specific patterning	3/1375	3/18866	0.000386358	0.0102462	0.00834261	ITGAM/C3/C1QA	3
BP	GO:2001189	negative regulation of T cell activation via T cell receptor contact with antigen bound to MHC molecule on antigen presenting cell	3/1375	3/18866	0.000386358	0.0102462	0.00834261	HAVCR2/LILRB1/LGALS3	3
BP	GO:0001822	kidney development	37/1375	283/18866	0.000390086	0.0103107	0.00839514	PTPRO/VANGL2/ZBTB16/PCSK5/WT1/WNT6/SPRY1/WNT2B/LIF/SMO/UPK3A/SOX4/TACSTD2/FGFR1/MYO1E/KIF26B/SMAD1/HOXB7/MEF2C/MMP9/SOX8/PDGFD/PTCH1/FOXJ1/ANGPT1/LAMB2/CD34/CTSH/EPCAM/NOTCH3/JAG1/ADAMTS1/LRP4/EFNB2/WFS1/NOG/RET	37
BP	GO:0042326	negative regulation of phosphorylation	56/1375	484/18866	0.000396507	0.0104457	0.00850507	PYCARD/GADD45A/PTPRO/RHOH/PKIB/MVP/PTK6/EFNA1/P2RX7/PDE4D/PKIG/LAX1/CDKN1C/SPRY1/CNKSR3/SLC8A1/PPEF2/DUSP16/LIF/FBP1/DMTN/GFRA2/TRIB2/APOE/LRP5/ZBED3/GPER1/STAP1/INHBA/SIRPA/PPARGC1A/DUSP5/NDRG2/SPRY2/PRKAR2B/AJUBA/TIMP3/IGF1R/CDKN2A/DUSP2/SLC4A1/CEACAM1/F2RL1/PARD3/NLRP12/ANGPT1/CTDSPL/KLF4/PID1/LRP6/FBLN1/ATF3/CDKN2B/TLR4/EPHB2/NOG	56
BP	GO:0032652	regulation of interleukin-1 production	19/1375	111/18866	0.000398923	0.0104747	0.00852866	PYCARD/CASP1/P2RX7/LILRA2/CX3CR1/APP/HAVCR2/SIRPA/NLRC4/TLR8/FFAR4/PYHIN1/CEACAM1/NLRP12/ORM1/AIM2/TLR4/F2R/GAS6	19
BP	GO:0060348	bone development	29/1375	204/18866	0.000409356	0.0107133	0.00872292	SPNS2/MATN1/ZNF385A/TAL1/TIFAB/SPARC/FAM20C/RARG/KIT/DHRS3/LTF/COL2A1/LRP5/LILRB1/SMAD1/MEF2C/PHOSPHO1/LTBP3/SIGLEC15/MEIS1/ANXA2/FGFR3/PLXNB1/TRPV4/COL1A1/LOX/LRP6/RAB23/HOXB4	29
BP	GO:0034101	erythrocyte homeostasis	21/1375	129/18866	0.000410759	0.0107147	0.0087241	TAL1/GATA2/KLF1/GATA1/DYRK3/EPB42/KIT/ALAS2/TRIM58/DMTN/INHBA/AHSP/TRIM10/HOXA5/SOX6/ACVR2A/SLC4A1/RHAG/EPAS1/MAFB/AXL	21
BP	GO:0032757	positive regulation of interleukin-8 production	12/1375	54/18866	0.000416154	0.01082	0.00880982	PYCARD/TLR5/CD74/ELANE/TLR7/TLR8/TLR3/F2RL1/SERPINE1/IL17D/TLR4/F2R	12
BP	GO:1903531	negative regulation of secretion by cell	25/1375	166/18866	0.000418082	0.0108347	0.00882179	HDAC9/RGCC/BCR/ADRA2A/TRH/RAB11FIP5/TNFRSF4/LIF/TACR2/CD200/OSM/APOE/INHBA/P2RY12/LILRB1/TNFRSF1B/CCR2/KCNJ11/FCGR2B/FFAR4/CEACAM1/NLRP12/CRHBP/BMP8A/F2R	25
BP	GO:0070664	negative regulation of leukocyte proliferation	16/1375	86/18866	0.000431666	0.0111163	0.00905109	PLA2G2D/PDCD1LG2/CD86/CRTAM/ENPP3/LST1/TNFRSF21/CLEC4G/HAVCR2/LILRB1/GPNMB/HLA-DRB1/FCGR2B/ARG1/LILRB2/FOXJ1	16
BP	GO:0002495	antigen processing and presentation of peptide antigen via MHC class II	18/1375	103/18866	0.00043314	0.0111163	0.00905109	PYCARD/AP1S2/SPTBN2/AP1S3/CD74/KIF26A/HLA-DRA/CTSL/HLA-DQB2/CTSS/HLA-DMB/HLA-DQA2/HLA-DRB1/CTSE/HLA-DPA1/FCGR2B/HLA-DRB5/HLA-DPB1	18
BP	GO:0098869	cellular oxidant detoxification	18/1375	103/18866	0.00043314	0.0111163	0.00905109	NOS3/HBA1/PTGS2/HBB/MPO/CYGB/HBA2/CD36/LOXHD1/APOE/GSTT1/GPX3/HBM/PXDN/HBQ1/EPX/HBG2/HBG1	18
BP	GO:0035850	epithelial cell differentiation involved in kidney development	11/1375	47/18866	0.000447467	0.0114104	0.00929052	PTPRO/WT1/LIF/SMO/MYO1E/MEF2C/MMP9/FOXJ1/LAMB2/CD34/JAG1	11
BP	GO:0043300	regulation of leukocyte degranulation	11/1375	47/18866	0.000447467	0.0114104	0.00929052	BCR/GATA2/ITGB2/ITGAM/FGR/CCR2/PTAFR/FCGR2B/CD177/CEACAM1/F2RL1	11
BP	GO:0030218	erythrocyte differentiation	20/1375	121/18866	0.000455761	0.0115848	0.0094325	TAL1/GATA2/KLF1/GATA1/DYRK3/EPB42/KIT/ALAS2/TRIM58/DMTN/INHBA/AHSP/TRIM10/HOXA5/SOX6/ACVR2A/SLC4A1/RHAG/EPAS1/MAFB	20
BP	GO:0032412	regulation of ion transmembrane transporter activity	35/1375	265/18866	0.000457625	0.0115951	0.00944091	SHANK3/STAC3/NEDD4/GPR35/PDE4D/CAMK2D/NLGN3/ADRA2A/AHNAK/JPH4/CNKSR3/CACNB1/APP/SLC6A9/RNF207/CTSS/KCNE1/KCNG1/ABCB1/PPARGC1A/CCR2/MEF2C/MMP9/PTAFR/FXYD6/P2RY6/KCNJ11/SCN4B/ATP1B1/FXYD7/NETO1/CHRM3/CRHBP/SHISA7/EPHB2	35
BP	GO:0009072	aromatic amino acid family metabolic process	10/1375	40/18866	0.000459465	0.0116048	0.00944878	HDC/CARNS1/HNMT/KYNU/IL4I1/KMO/AADAT/ASRGL1/HPD/FTCD	10
BP	GO:0002440	production of molecular mediator of immune response	39/1375	306/18866	0.000461349	0.0116155	0.0094575	ITM2A/TRPM4/SAMHD1/IL31RA/TMIGD2/C17orf99/SCIMP/IL18R1/FGL2/POU2F2/SEMA7A/CD86/SLC7A5/CD74/GAPT/TNFRSF4/ELANE/KIT/MZB1/CD96/CD36/CD40/NR4A3/TNFSF13B/LILRB1/TNFRSF1B/CCR2/VPREB1/HLA-DRB1/TRIM6/IL18RAP/TLR3/FCGR2B/F2RL1/ARG1/HFE/FFAR3/TLR4/GAS6	39
BP	GO:0043542	endothelial cell migration	37/1375	286/18866	0.000478542	0.0120104	0.00977901	LPXN/GADD45A/HDAC9/RGCC/EFNA1/JUP/FUT1/TBXA2R/S100P/PLEKHG5/GATA2/SPARC/ANXA3/NOS3/EPHB4/ITGB2/PTGS2/PIK3R3/SOX18/ACVRL1/FLT4/AKT3/CD40/APOE/FGFR1/GRN/MEF2C/TNFSF12/PTPRM/CLEC14A/CEACAM1/ANGPT1/KLF4/SASH1/EFNB2/SCG2/RIN2	37
BP	GO:0002504	antigen processing and presentation of peptide or polysaccharide antigen via MHC class II	18/1375	104/18866	0.000488768	0.0122284	0.00995656	PYCARD/AP1S2/SPTBN2/AP1S3/CD74/KIF26A/HLA-DRA/CTSL/HLA-DQB2/CTSS/HLA-DMB/HLA-DQA2/HLA-DRB1/CTSE/HLA-DPA1/FCGR2B/HLA-DRB5/HLA-DPB1	18
BP	GO:0044706	multi-multicellular organism process	31/1375	226/18866	0.000494571	0.0123024	0.0100168	RECK/CTSB/HEXB/STS/ARNTL/PCSK5/CAPN2/RXRA/TLE6/KLF1/STOX2/TPPP3/LIF/PTGS2/VDR/PRLR/HAVCR2/MMP2/AGRP/MMP9/PTAFR/ACVR2A/CST3/ARG1/HFE/CRHBP/IGFBP2/FBLN1/SPP1/PNOC/MAFF	31
BP	GO:0002720	positive regulation of cytokine production involved in immune response	12/1375	55/18866	0.000497467	0.0123024	0.0100168	SCIMP/IL18R1/SEMA7A/SLC7A5/CD74/CD36/NR4A3/LILRB1/TRIM6/F2RL1/FFAR3/TLR4	12
BP	GO:0032655	regulation of interleukin-12 production	12/1375	55/18866	0.000497467	0.0123024	0.0100168	IRF5/MAPK11/IRF8/SCIMP/MDK/CD36/CD40/LILRB1/TLR8/TLR3/TLR4/PLCB1	12
BP	GO:0002285	lymphocyte activation involved in immune response	27/1375	187/18866	0.000497912	0.0123024	0.0100168	CD180/ITM2A/LFNG/LGALS1/C17orf99/IL18R1/FGL2/DOCK10/CD86/MDK/CD74/GAPT/ADA/ITGAL/IL12RB1/HAVCR2/CD40/HLA-DMB/LILRB1/IL27/PGLYRP1/FCGR2B/PGLYRP2/CEACAM1/F2RL1/TLR4/LGALS3	27
BP	GO:0071356	cellular response to tumor necrosis factor	38/1375	297/18866	0.000502522	0.0123228	0.0100334	PYCARD/SLC2A4/CCL23/CASP1/PELI3/TNFRSF18/AKAP12/TNFRSF4/CHI3L1/TNFRSF21/XCL2/TRAF5/CD40/GPER1/CCL4/PPARGC1A/TNFSF15/TNFSF13B/TNFRSF25/CD70/TNFRSF1B/TNFSF12/KRT8/CLIP3/CCL4L1/KCNJ11/EDA2R/TRIM32/F2RL1/TNFSF9/LCN2/CRHBP/TNFSF14/AIM2/COL1A1/PID1/KRT18/GAS6	38
BP	GO:0007009	plasma membrane organization	19/1375	113/18866	0.00050269	0.0123228	0.0100334	ABCD1/FNBP1L/P2RX7/RAB3A/BAIAP2L2/PSAP/A4GALT/XKR7/MYOF/FER1L4/SPTA1/EPB41L3/BIN1/TRIM72/EHD2/ABCD2/SLC4A1/CAV2/MYH10	19
BP	GO:0060216	definitive hemopoiesis	7/1375	21/18866	0.000503382	0.0123228	0.0100334	BCR/TAL1/GATA2/GATA1/HOXA9/MEIS1/HOXB4	7
BP	GO:0097237	cellular response to toxic substance	20/1375	122/18866	0.000508508	0.0124101	0.0101045	NOS3/HBA1/PTGS2/HBB/MPO/CYGB/HBA2/CD36/LOXHD1/ABCG2/APOE/GSTT1/CERS1/GPX3/HBM/PXDN/HBQ1/EPX/HBG2/HBG1	20
BP	GO:0048839	inner ear development	28/1375	197/18866	0.000511903	0.0124547	0.0101408	PDZD7/BCR/PTK7/VANGL2/ZEB1/CYTL1/TIFAB/GATA2/SPARC/PSAP/NTN1/GJB6/CDH23/KCNQ1/MYCL/COL2A1/FGFR1/MYO7A/NR4A3/SPRY2/ATP8B1/HPN/SOBP/HOXA1/JAG1/FZD2/EPHB2/MAFB	28
BP	GO:0050672	negative regulation of lymphocyte proliferation	15/1375	79/18866	0.00051521	0.012459	0.0101443	PLA2G2D/PDCD1LG2/CD86/CRTAM/LST1/TNFRSF21/CLEC4G/HAVCR2/LILRB1/GPNMB/HLA-DRB1/FCGR2B/ARG1/LILRB2/FOXJ1	15
BP	GO:0071260	cellular response to mechanical stimulus	15/1375	79/18866	0.00051521	0.012459	0.0101443	GADD45A/CASP1/F11R/TLR5/BAG3/PTGS2/TLR7/CD40/TLR8/TMEM150C/TLR3/KCNJ2/TNFSF14/COL1A1/TLR4	15
BP	GO:0050777	negative regulation of immune response	24/1375	159/18866	0.00052212	0.0125498	0.0102182	IL1RL1/SAMHD1/BCR/FGL2/ENPP3/NLRC3/FCRLB/CD96/SERPING1/CLEC4G/HAVCR2/GRN/LILRB1/CCR2/HLA-DRB1/PGLYRP1/FCGR2B/PGLYRP2/CEACAM1/ARG1/FOXJ1/HFE/CD59/LGALS3	24
BP	GO:1902107	positive regulation of leukocyte differentiation	24/1375	159/18866	0.00052212	0.0125498	0.0102182	RHOH/CD4/LILRB4/ZBTB16/VNN1/ZAP70/TESPA1/TOX/CD86/MDK/CD74/ADA/LIF/IL12RB1/SOX4/POU4F1/HLA-DRB1/CCR1/TNFSF9/LILRB2/ZBTB46/AXL/CD101/GAS6	24
BP	GO:0110053	regulation of actin filament organization	36/1375	278/18866	0.000556244	0.0133297	0.0108533	PYCARD/RGCC/C15orf62/SHANK3/PAK1/HIP1R/SPTBN2/CDC42EP1/ARHGEF10L/EPS8/CAPG/DBN1/BAIAP2L2/F11R/CDC42EP3/KANK3/HCK/WASF1/S100A10/SYNPO2/SPIRE1/DMTN/ESAM/SPTA1/TACSTD2/BIN1/TENM1/F2RL1/GPR65/S1PR1/CGNL1/ELN/LIMCH1/SPTB/ARHGAP6/WHAMMP3	36
BP	GO:1990748	cellular detoxification	19/1375	114/18866	0.000562806	0.0134465	0.0109483	NOS3/HBA1/PTGS2/HBB/MPO/CYGB/HBA2/CD36/LOXHD1/ABCG2/APOE/GSTT1/GPX3/HBM/PXDN/HBQ1/EPX/HBG2/HBG1	19
BP	GO:0070252	actin-mediated cell contraction	20/1375	123/18866	0.000566469	0.0134935	0.0109866	TRPM4/JUP/PDE4D/CAMK2D/CACNA1C/KCNH2/MYL4/DES/KCNQ1/RNF207/KCNE1/TNNI2/TPM2/BIN1/KCNJ2/SCN4B/TNNT3/LIMCH1/FRMD6/MYLK2	20
BP	GO:1903307	positive regulation of regulated secretory pathway	12/1375	56/18866	0.000591744	0.0139784	0.0113814	DOC2B/RAB3A/GATA2/RAB15/CACNA1H/ITGB2/ITGAM/FGR/PRRT2/PTAFR/CD177/F2RL1	12
BP	GO:0032945	negative regulation of mononuclear cell proliferation	15/1375	80/18866	0.000592098	0.0139784	0.0113814	PLA2G2D/PDCD1LG2/CD86/CRTAM/LST1/TNFRSF21/CLEC4G/HAVCR2/LILRB1/GPNMB/HLA-DRB1/FCGR2B/ARG1/LILRB2/FOXJ1	15
BP	GO:1901224	positive regulation of NIK/NF-kappaB signaling	15/1375	80/18866	0.000592098	0.0139784	0.0113814	IL18R1/CD86/TLR6/CHI3L1/TLR7/APP/HAVCR2/TNFSF15/TLR3/NLRP12/C1QTNF4/SASH1/TNFSF14/TLR4/MMP8	15
BP	GO:0010769	regulation of cell morphogenesis involved in differentiation	39/1375	310/18866	0.000596328	0.0140208	0.0114159	PTPRO/SHANK3/ULK2/PAK1/EFNA1/NEDD4/NLGN3/MPL/SEMA7A/DBN1/UST/TNIK/DPYSL2/MDK/NTN1/RTN4R/S100A10/SDC2/SEMA6C/SEMA3A/DMTN/CAMK2B/KEL/APOE/TACSTD2/LPAR3/MAP3K13/SEMA3B/EPHB3/PLXNC1/ARHGAP44/PLXNB1/XK/LRP4/FBLN1/SPP1/LRP1/EPHB2/RET	39
BP	GO:0071674	mononuclear cell migration	17/1375	97/18866	0.000597417	0.0140208	0.0114159	PTPRO/CCL23/MDK/CSF1R/CXCL10/XCL2/NBL1/CCL4/SIRPA/CCR2/CCL4L1/CCR1/PDGFD/SERPINE1/TRPV4/PLCB1/LGALS3	17
BP	GO:0050708	regulation of protein secretion	43/1375	352/18866	0.000599353	0.0140249	0.0114193	HDAC9/RGCC/TRPM4/STXBP5/P2RX7/DOC2B/ARNTL/ADRA2A/TRH/RAB11FIP5/TLR5/CRTAM/TNFRSF4/TLR6/CACNA1C/CADM1/CACNA2D2/CD200/FGR/CD40/APOE/SOX4/LRP5/GPER1/CLEC9A/ACHE/TLR8/HLA-DRB1/ABCG1/KCNJ11/FCGR2B/FFAR4/F2RL1/RAPGEF4/NLRP12/CD34/BMP8A/TLR4/MYH10/CLEC5A/ANG/LRP1/F2R	43
BP	GO:0042130	negative regulation of T cell proliferation	13/1375	64/18866	0.000611951	0.0142777	0.0116251	PLA2G2D/PDCD1LG2/CD86/CRTAM/TNFRSF21/CLEC4G/HAVCR2/LILRB1/GPNMB/HLA-DRB1/ARG1/LILRB2/FOXJ1	13
BP	GO:0001977	renal system process involved in regulation of blood volume	6/1375	16/18866	0.000627588	0.0144727	0.0117839	PTPRO/CYP4F2/CYP4F12/F2RL1/F2R/GAS6	6
BP	GO:0010934	macrophage cytokine production	6/1375	16/18866	0.000627588	0.0144727	0.0117839	SEMA7A/CD74/CD36/LILRB1/TLR4/GAS6	6
BP	GO:0031269	pseudopodium assembly	6/1375	16/18866	0.000627588	0.0144727	0.0117839	C15orf62/SRGAP2/CDC42EP1/CDC42EP3/KIT/F2RL1	6
BP	GO:0050710	negative regulation of cytokine secretion	6/1375	16/18866	0.000627588	0.0144727	0.0117839	HDAC9/RGCC/TNFRSF4/FCGR2B/FFAR4/NLRP12	6
BP	GO:0002698	negative regulation of immune effector process	20/1375	124/18866	0.000630064	0.0144878	0.0117962	BCR/FGL2/ENPP3/CD96/SERPING1/CLEC4G/HAVCR2/GRN/LILRB1/CCR2/PGLYRP1/FCGR2B/PGLYRP2/CEACAM1/ARG1/HTRA1/FOXJ1/HFE/CD59/LGALS3	20
BP	GO:0007548	sex differentiation	36/1375	280/18866	0.000636051	0.0145834	0.011874	NTRK1/CBX2/LFNG/TIFAB/WT1/HOXA10/LHFPL2/UMODL1/IDH1/AKR1C3/GATA1/WNT2B/HOXA9/NOS3/MAMLD1/KIT/SEMA3A/FST/DMC1/INHBA/BMPR1A/SOX8/ACVR2A/TP63/TLR3/RETN/CST3/PCYT1B/SOX15/RHOBTB3/ADAMTS1/LRP6/ANG/NR5A1/HSD17B3/AXL	36
BP	GO:0002335	mature B cell differentiation	8/1375	28/18866	0.000648201	0.014649	0.0119274	ITM2A/LFNG/LGALS1/C17orf99/POU2F2/DOCK10/ADA/FCGR2B	8
BP	GO:0030194	positive regulation of blood coagulation	8/1375	28/18866	0.000648201	0.014649	0.0119274	TBXA2R/F11R/PLA2G4A/CD36/DMTN/SERPINE1/TLR4/F2R	8
BP	GO:1900048	positive regulation of hemostasis	8/1375	28/18866	0.000648201	0.014649	0.0119274	TBXA2R/F11R/PLA2G4A/CD36/DMTN/SERPINE1/TLR4/F2R	8
BP	GO:0019371	cyclooxygenase pathway	5/1375	11/18866	0.000649961	0.014649	0.0119274	AKR1C3/PTGS2/CBR1/PTGDS/HPGDS	5
BP	GO:0098883	synapse pruning	5/1375	11/18866	0.000649961	0.014649	0.0119274	CX3CR1/ITGAM/C3/C1QC/C1QA	5
BP	GO:0150104	transport across blood-brain barrier	5/1375	11/18866	0.000649961	0.014649	0.0119274	CD36/ABCG2/APOE/ABCB1/MFSD2A	5
BP	GO:0045216	cell-cell junction organization	29/1375	210/18866	0.000661945	0.0148769	0.012113	PTPRO/CLDN23/JUP/FSCN1/ARVCF/F11R/CDH24/GJB6/MARVELD2/CLDN19/CSF1R/CADM1/CLDN9/ESAM/EPB41L3/MPP7/CD177/F2RL1/PRTN3/PARD3/TRPV4/EFNB2/CDH1/CXADR/ANG/SDK2/GPBAR1/F2R/JAM3	29
BP	GO:0050829	defense response to Gram-negative bacterium	15/1375	81/18866	0.000678549	0.0152071	0.0123819	PYCARD/RNASE6/CD4/MPEG1/ELANE/SSC5D/LTF/LYZ/CAMP/DEFA4/F2RL1/SERPINE1/IRGM/DEFA3/TLR4	15
BP	GO:0046683	response to organophosphorus	21/1375	134/18866	0.000689663	0.0153246	0.0124775	TRPM4/RYR3/P2RX7/WT1/SPARC/SLC8A1/PTGS2/DMTN/KCNQ1/APP/KCNE1/ALDH3A1/PKLR/P2RY12/PTAFR/P2RY6/KCNJ11/PDE3A/CRHBP/COL1A1/AKR1C1	21
BP	GO:0002313	mature B cell differentiation involved in immune response	7/1375	22/18866	0.000692165	0.0153246	0.0124775	ITM2A/LFNG/LGALS1/C17orf99/DOCK10/ADA/FCGR2B	7
BP	GO:0046058	cAMP metabolic process	7/1375	22/18866	0.000692165	0.0153246	0.0124775	ADCY7/PDE4D/ADCY9/PDE7B/PDE4A/ADCY2/ADCY6	7
BP	GO:0048562	embryonic organ morphogenesis	38/1375	302/18866	0.000693772	0.0153246	0.0124775	PDZD7/EFNA1/BCR/PTK7/VANGL2/ZEB1/TIFAB/SATB2/GATA2/NTN1/GJB6/RARG/HOXA9/HOXA7/SMO/SOX18/HOXA3/HOXA6/RNF207/COL2A1/FGFR1/MYO7A/NR4A3/SPRY2/HOXA4/HOXA5/HOXB7/MEF2C/HPN/SOBP/RBPMS2/HOXA1/LRP6/FZD2/EPHB2/MAFB/NOG/HOXB4	38
BP	GO:0032615	interleukin-12 production	12/1375	57/18866	0.000700565	0.0153246	0.0124775	IRF5/MAPK11/IRF8/SCIMP/MDK/CD36/CD40/LILRB1/TLR8/TLR3/TLR4/PLCB1	12
BP	GO:0042743	hydrogen peroxide metabolic process	12/1375	57/18866	0.000700565	0.0153246	0.0124775	HBA1/HBB/MPO/HBA2/GPX3/HBM/MPV17L/PXDN/HBQ1/EPX/HBG2/HBG1	12
BP	GO:0061005	cell differentiation involved in kidney development	12/1375	57/18866	0.000700565	0.0153246	0.0124775	PTPRO/WT1/LIF/SMO/MYO1E/MEF2C/MMP9/PTCH1/FOXJ1/LAMB2/CD34/JAG1	12
BP	GO:1905517	macrophage migration	12/1375	57/18866	0.000700565	0.0153246	0.0124775	MDK/CX3CR1/CSF1R/CD200/MST1/STAP1/P2RY12/CCR2/MCOLN2/TRPV4/MMP28/LGALS3	12
BP	GO:0048821	erythrocyte development	9/1375	35/18866	0.000704225	0.0153246	0.0124775	TAL1/GATA1/EPB42/ALAS2/TRIM58/DMTN/SOX6/SLC4A1/RHAG	9
BP	GO:0098751	bone cell development	9/1375	35/18866	0.000704225	0.0153246	0.0124775	ZNF385A/TAL1/FAM20C/KIT/LTF/LILRB1/SIGLEC15/MEIS1/ANXA2	9
BP	GO:0002709	regulation of T cell mediated immunity	14/1375	73/18866	0.000704978	0.0153246	0.0124775	TRPM4/P2RX7/IL18R1/IL12RB1/CLEC4G/CD1D/LILRB1/TNFRSF1B/CCR2/CD1A/FCGR2B/CEACAM1/ARG1/HFE	14
BP	GO:0072001	renal system development	37/1375	292/18866	0.000710417	0.0154008	0.0125395	PTPRO/VANGL2/ZBTB16/PCSK5/WT1/WNT6/SPRY1/WNT2B/LIF/SMO/UPK3A/SOX4/TACSTD2/FGFR1/MYO1E/KIF26B/SMAD1/HOXB7/MEF2C/MMP9/SOX8/PDGFD/PTCH1/FOXJ1/ANGPT1/LAMB2/CD34/CTSH/EPCAM/NOTCH3/JAG1/ADAMTS1/LRP4/EFNB2/WFS1/NOG/RET	37
BP	GO:0001649	osteoblast differentiation	31/1375	231/18866	0.0007192	0.0155488	0.0126601	TRPM4/FZD1/SATB2/SEMA7A/IFITM1/FAM20C/SMO/HEMGN/HIF1A-AS2/LTF/LRP5/VCAN/SMAD1/ACHE/GPNMB/MEF2C/BMPR1A/SOX8/ACVR2A/TP63/MRC2/PTCH1/FFAR4/RRAS2/COL1A1/JAG1/LOX/FHL2/CLEC5A/SPP1/NOG	31
BP	GO:0002449	lymphocyte mediated immunity	44/1375	366/18866	0.000729258	0.0157235	0.0128023	SLA2/TRPM4/ULBP3/IL31RA/P2RX7/C17orf99/IL18R1/FGL2/POU2F2/CRTAM/CD74/GAPT/SH2D1A/C2/CADM1/CD96/IL12RB1/SERPING1/CLEC4G/HAVCR2/CD40/CD1D/IGLL1/FCER2/CD70/LILRB1/TNFRSF1B/CCR2/TLR8/HLA-DRB1/CD1A/IL18RAP/FCGR2B/CEACAM1/ARG1/FOXJ1/HFE/ULBP1/CTSH/ULBP2/JAG1/C3/C1QC/C1QA	44
BP	GO:0019886	antigen processing and presentation of exogenous peptide antigen via MHC class II	17/1375	99/18866	0.000760243	0.0163334	0.0132989	AP1S2/SPTBN2/AP1S3/CD74/KIF26A/HLA-DRA/CTSL/HLA-DQB2/CTSS/HLA-DMB/HLA-DQA2/HLA-DRB1/CTSE/HLA-DPA1/FCGR2B/HLA-DRB5/HLA-DPB1	17
BP	GO:0071560	cellular response to transforming growth factor beta stimulus	33/1375	252/18866	0.000761653	0.0163334	0.0132989	LPXN/VASN/ZEB1/YES1/CDKN1C/F11R/SPRY1/CX3CR1/TGFB1I1/ACVRL1/PPARGC1A/SMAD1/SPRY2/FERMT2/MEF2C/BMPR1A/SOX6/LTBP3/ADAMTSL2/PDGFD/VEPH1/ARG1/PDE3A/HTRA1/PARD3/COL1A1/LOX/CAV2/COL4A2/LTBP1/SOX5/PRDM16/CDKN2B	33
BP	GO:0022617	extracellular matrix disassembly	15/1375	82/18866	0.000775497	0.0165811	0.0135006	FSCN1/CAPN2/SCUBE1/ELANE/CTSL/TPSAB1/ADAMTS4/CTSS/MMP2/MMP9/HPN/CST3/HTRA1/LRP1/MMP8	15
BP	GO:0007229	integrin-mediated signaling pathway	18/1375	108/18866	0.000777377	0.0165811	0.0135006	ITGB7/SEMA7A/ITGB4/ITGAX/HCK/ITGA7/ITGA6/ITGA9/ITGB8/ITGAL/ITGB2/ITGAM/DMTN/FGR/FERMT2/CD177/CEACAM1/ADAMTS1	18
BP	GO:0006937	regulation of muscle contraction	25/1375	173/18866	0.000779456	0.0165811	0.0135006	TRPM4/JUP/PDE4D/CAMK2D/ADRA2A/TBXA2R/ADA/SLC8A1/CACNA1C/PTGS2/KIT/TACR2/KCNQ1/RNF207/GPER1/TNNI2/BIN1/PTAFR/MYBPH/KCNJ2/ATP1B1/CHRM3/TNNT3/MYLK2/F2R	25
BP	GO:0007265	Ras protein signal transduction	42/1375	346/18866	0.000783731	0.0166276	0.0135385	NTRK1/RHOH/C15orf62/AUTS2/MAPK11/BCR/VANGL2/GPR35/DOK2/CDC42EP1/GPR174/EPS8/ADRA2A/NET1/PLEKHG5/IQSEC2/IQSEC3/F11R/CDC42EP3/SPRY1/NTN1/RAB39A/ARHGAP5/RAB15/ARHGEF11/RTN4R/WASF1/FBP1/RTKN/APOE/PSD2/SPRY2/CDKN2A/MRAS/F2RL1/GPR65/ARHGAP44/RRAS2/ARHGAP6/EPHB2/RHOU/F2R	42
BP	GO:0051924	regulation of calcium ion transport	33/1375	253/18866	0.000816153	0.0172409	0.0140378	CD4/STAC3/P2RX7/GPR35/PDE4D/CAMK2D/ADRA2A/AHNAK/LILRA2/JPH4/SLC8A1/NOS3/CACNA1C/PTGS2/CACNB1/TSPAN13/CXCL10/CAMK2B/GPER1/LPAR3/CCL4/BIN1/P2RY12/LILRB1/P2RY6/CCR1/CXCL9/ATP1B1/ATP2C2/LILRB2/WFS1/F2R/LGALS3	33
BP	GO:0010572	positive regulation of platelet activation	4/1375	7/18866	0.000822152	0.0172409	0.0140378	F11R/PLA2G4A/DMTN/TLR4	4
BP	GO:0034128	negative regulation of MyD88-independent toll-like receptor signaling pathway	4/1375	7/18866	0.000822152	0.0172409	0.0140378	TICAM2/LY96/TLR3/TLR4	4
BP	GO:0045650	negative regulation of macrophage differentiation	4/1375	7/18866	0.000822152	0.0172409	0.0140378	GATA2/INHBA/ZBTB46/C1QC	4
BP	GO:0097306	cellular response to alcohol	16/1375	91/18866	0.000824719	0.0172409	0.0140378	ADCY7/MLC1/JUP/KCNMB1/AKR1C3/SMO/INHBA/P2RY6/ADCY2/PTCH1/CES1/KLF4/LRP6/CDH1/GNAI1/ADCY6	16
BP	GO:0007566	embryo implantation	12/1375	58/18866	0.000825637	0.0172409	0.0140378	RECK/PCSK5/RXRA/TPPP3/LIF/PTGS2/PRLR/MMP2/MMP9/CST3/FBLN1/SPP1	12
BP	GO:0007254	JNK cascade	29/1375	213/18866	0.000833218	0.0173536	0.0141296	PYCARD/GADD45A/PAK1/FGD2/VANGL2/TNIK/TLR6/PPEF2/FZD8/MTURN/SEMA3A/IRAK2/FLT4/APP/TRAF5/SIRPA/MAP3K13/IGF1R/TLR3/FCGR2B/EDA2R/F2RL1/TRPV4/SASH1/SH3RF3/TLR4/PLCB1/MMP8/NCF1	29
BP	GO:0048873	homeostasis of number of cells within a tissue	8/1375	29/18866	0.000838508	0.0173728	0.0141452	P2RX7/GATA2/GATA1/NOS3/SMO/ILDR2/CCR2/F2R	8
BP	GO:0050820	positive regulation of coagulation	8/1375	29/18866	0.000838508	0.0173728	0.0141452	TBXA2R/F11R/PLA2G4A/CD36/DMTN/SERPINE1/TLR4/F2R	8
BP	GO:0048754	branching morphogenesis of an epithelial tube	23/1375	155/18866	0.000859314	0.0177577	0.0144586	KDM5B/PAK1/CTSZ/VANGL2/NOTCH4/WT1/WNT6/SPRY1/MDK/WNT2B/SMO/VDR/NRARP/LRP5/TACSTD2/SPRY2/HOXA5/HOXB7/SOX8/PTCH1/CTSH/LRP6/NOG	23
BP	GO:0007416	synapse assembly	26/1375	184/18866	0.000870014	0.0179322	0.0146007	NTRK1/SHANK3/SPTBN2/FZD1/NLGN3/NTNG2/NTN1/APP/SLITRK4/POU4F1/ACHE/MEF2C/CEL/CLSTN2/GPC4/EPHB3/PLXNB1/RAB17/SLITRK5/LRRC4/LRP4/EFNB2/CDH1/SDK2/EPHB2/NRXN2	26
BP	GO:0002755	MyD88-dependent toll-like receptor signaling pathway	9/1375	36/18866	0.000878958	0.0180697	0.0147126	CD300LF/TLR5/TLR6/TLR7/CD36/LY96/IRAK2/TLR8/TLR4	9
BP	GO:2000243	positive regulation of reproductive process	15/1375	83/18866	0.000883941	0.0181041	0.0147406	LFNG/WT1/LHFPL2/PGAM4/CACNA1H/TACR2/SEMA3A/INHBA/PTAFR/ZNF711/RETN/PDE3A/NPM2/NR5A1/PLCB1	15
BP	GO:0033002	muscle cell proliferation	32/1375	244/18866	0.000885179	0.0181041	0.0147406	MAPK11/PAK1/RXRA/ELANE/NOS3/PTGS2/VIPR2/GPER1/FGFR1/MMP2/PPARGC1A/NR4A3/NDRG2/SMAD1/MEF2C/BMPR1A/MMP9/PTAFR/MEIS1/P2RY6/PDGFD/S1PR1/RBPMS2/ANGPT1/TENM4/KLF4/NOTCH3/ELN/ADAMTS1/CXADR/ANG/NOG	32
BP	GO:0007158	neuron cell-cell adhesion	6/1375	17/18866	0.000910417	0.0184778	0.0150449	NLGN3/NCAM2/ASTN2/CEL/RET/NRXN2	6
BP	GO:0031268	pseudopodium organization	6/1375	17/18866	0.000910417	0.0184778	0.0150449	C15orf62/SRGAP2/CDC42EP1/CDC42EP3/KIT/F2RL1	6
BP	GO:0044546	NLRP3 inflammasome complex assembly	6/1375	17/18866	0.000910417	0.0184778	0.0150449	TLR6/NLRC3/CD36/GBP5/AIM2/TLR4	6
BP	GO:0042552	myelination	21/1375	137/18866	0.000925806	0.0187423	0.0152602	ABCD1/HEXB/CST7/SERINC5/ITGAX/PSAP/RARG/TNFRSF21/B4GALT6/KEL/EPB41L3/CMTM8/TNFRSF1B/ABCD2/PARD3/TYMP/TENM4/ADAM22/XK/PMP22/JAM3	21
BP	GO:0086001	cardiac muscle cell action potential	14/1375	75/18866	0.000932753	0.0187427	0.0152606	TRPM4/JUP/CAMK2D/SLC8A1/CACNA1C/KCNH2/KCNQ1/RNF207/KCNE1/BIN1/KCNJ2/SCN4B/ATP1B1/CXADR	14
BP	GO:0032693	negative regulation of interleukin-10 production	7/1375	23/18866	0.000932897	0.0187427	0.0152606	PDCD1LG2/TNFRSF21/TRIB2/LILRB1/FCGR2B/EPX/MMP8	7
BP	GO:0072010	glomerular epithelium development	7/1375	23/18866	0.000932897	0.0187427	0.0152606	PTPRO/WT1/MYO1E/FOXJ1/LAMB2/CD34/JAG1	7
BP	GO:0071675	regulation of mononuclear cell migration	11/1375	51/18866	0.000935317	0.018744	0.0152617	MDK/CSF1R/CXCL10/NBL1/CCR2/CCR1/PDGFD/SERPINE1/TRPV4/PLCB1/LGALS3	11
BP	GO:0007249	I-kappaB kinase/NF-kappaB signaling	36/1375	286/18866	0.000939404	0.0187786	0.0152899	PYCARD/RHOH/CD4/CASP1/LGALS1/S100A4/TIFAB/PLEKHG5/TICAM2/SLC44A2/CD74/TLR6/CX3CR1/NLRC3/TLR7/CD36/LY96/IRAK2/TRAF5/CD40/LTF/SIRPA/TLR8/AJUBA/HLA-DRB1/TRIM6/TLR3/EDA2R/TRIM32/F2RL1/NLRP12/AVPR2/ANGPT1/TLR4/F2R/SECTM1	36
BP	GO:0032637	interleukin-8 production	17/1375	101/18866	0.000959569	0.0190335	0.0154974	PYCARD/LILRA2/TLR5/CD74/TLR6/ELANE/CHI3L1/SSC5D/TLR7/TLR8/TLR3/F2RL1/SERPINE1/KLF4/IL17D/TLR4/F2R	17
BP	GO:0045639	positive regulation of myeloid cell differentiation	17/1375	101/18866	0.000959569	0.0190335	0.0154974	CD4/TAL1/MPL/GATA2/GATA1/CD74/LIF/TRIM58/MTURN/INHBA/POU4F1/HOXA5/HLA-DRB1/ACVR2A/CCR1/JAG1/CD101	17
BP	GO:0022898	regulation of transmembrane transporter activity	35/1375	276/18866	0.000961817	0.0190335	0.0154974	SHANK3/STAC3/NEDD4/GPR35/PDE4D/CAMK2D/NLGN3/ADRA2A/AHNAK/JPH4/CNKSR3/CACNB1/APP/SLC6A9/RNF207/CTSS/KCNE1/KCNG1/ABCB1/PPARGC1A/CCR2/MEF2C/MMP9/PTAFR/FXYD6/P2RY6/KCNJ11/SCN4B/ATP1B1/FXYD7/NETO1/CHRM3/CRHBP/SHISA7/EPHB2	35
BP	GO:0006026	aminoglycan catabolic process	13/1375	67/18866	0.000964117	0.0190335	0.0154974	HEXB/CSPG4/CHI3L1/HSPG2/SDC2/GPC2/VCAN/SDC3/PGLYRP1/PGLYRP2/GPC4/SGSH/CHIT1	13
BP	GO:0072678	T cell migration	13/1375	67/18866	0.000964117	0.0190335	0.0154974	PYCARD/ITGB7/ZAP70/F11R/ITGAL/CD200/CXCL10/XCL2/APP/XG/CCR2/S1PR1/TNFSF14	13
BP	GO:0072009	nephron epithelium development	18/1375	110/18866	0.000969656	0.0190955	0.0155478	PTPRO/WT1/WNT6/WNT2B/LIF/SMO/TACSTD2/MYO1E/KIF26B/HOXB7/MEF2C/SOX8/PTCH1/FOXJ1/LAMB2/CD34/JAG1/NOG	18
BP	GO:0021700	developmental maturation	36/1375	287/18866	0.00100074	0.019659	0.0160066	RECK/PALM/TAL1/RAB3A/POU2F2/GATA2/FAM20C/CX3CR1/EPB42/TRIM58/SOX18/B4GALT6/ACVRL1/CAMK2B/APP/DMC1/LTF/FGFR1/MAP3K13/MMP2/BCL11A/HOXA5/PHOSPHO1/SOX8/SLFN14/GLDN/PDE3A/S1PR1/FGFR3/PLXNB1/EPAS1/C3/ANG/C1QA/AXL/RET	36
BP	GO:0050886	endocrine process	15/1375	84/18866	0.00100494	0.0196929	0.0160343	CPA3/CTSZ/PCSK5/RAB11FIP5/NOS3/TACR2/FGFR1/INHBA/RETN/CES1/F2RL1/AVPR2/SUCNR1/CRHBP/F2R	15
BP	GO:0098754	detoxification	21/1375	138/18866	0.00101863	0.0198931	0.0161973	NOS3/HBA1/PTGS2/HBB/MPO/CYGB/HBA2/MT1E/CD36/MT1F/LOXHD1/ABCG2/APOE/GSTT1/GPX3/HBM/PXDN/HBQ1/EPX/HBG2/HBG1	21
BP	GO:0050770	regulation of axonogenesis	26/1375	186/18866	0.00102282	0.0198931	0.0161973	PTPRO/ULK2/PAK1/EFNA1/SEMA7A/DBN1/UST/DPYSL2/NTN1/RTN4R/SEMA6C/SEMA3A/KEL/APOE/LPAR3/MAP3K13/SEMA3B/EPHB3/PLXNC1/PLXNB1/XK/LRP4/SPP1/LRP1/EPHB2/RET	26
BP	GO:1990778	protein localization to cell periphery	41/1375	340/18866	0.00102314	0.0198931	0.0161973	STAC3/JUP/PALM/SAPCD2/RAB3A/IQSEC2/TTC7B/F11R/RILPL1/TNIK/RAB15/RAMP1/AMN/EPB41L2/S100A10/ANK1/EPB41L3/SORBS1/GPER1/TSPAN33/TSPAN5/CLIP3/EHD2/KCNJ11/ATP1B1/PTCH1/GPC4/SLC4A1/ATP2C2/ANXA2/ARHGAP44/ADAM22/PID1/LRP6/CDH1/GNAI1/LRP1/KRT18/EPHB2/GAS6/LGALS3	41
BP	GO:0051017	actin filament bundle assembly	23/1375	157/18866	0.00102706	0.0198931	0.0161973	RGCC/SHANK3/PAK1/ARHGEF10L/FSCN1/EPS8/AIF1L/BAIAP2L2/F11R/S100A10/SYNPO2/SPIRE1/DMTN/SORBS1/TACSTD2/FAM171A1/GPR65/S1PR1/CGNL1/ELN/LIMCH1/ARHGAP6/MARCKS	23
BP	GO:0042088	T-helper 1 type immune response	10/1375	44/18866	0.00103016	0.0198931	0.0161973	IL1RL1/IL18R1/PLA2G4A/IL12RB1/HAVCR2/CCR2/IL27/HLA-DRB1/IL18RAP/TLR4	10
BP	GO:0044091	membrane biogenesis	10/1375	44/18866	0.00103016	0.0198931	0.0161973	NLGN3/PSAP/S100A10/CLIP3/CEL/ANXA2/CAV2/LRP4/EPHB2/NRXN2	10
BP	GO:0010232	vascular transport	5/1375	12/18866	0.00104753	0.0201019	0.0163673	CD36/ABCG2/APOE/ABCB1/MFSD2A	5
BP	GO:0097104	postsynaptic membrane assembly	5/1375	12/18866	0.00104753	0.0201019	0.0163673	NLGN3/CEL/LRP4/EPHB2/NRXN2	5
BP	GO:0002532	production of molecular mediator involved in inflammatory response	16/1375	93/18866	0.00105108	0.0201019	0.0163673	PYCARD/ADCY7/ABCD1/PLD3/TLR6/NLRC3/CD96/CD36/SIRPA/GBP5/PLD4/GRN/ABCD2/SERPINE1/IL17D/TLR4	16
BP	GO:1903035	negative regulation of response to wounding	16/1375	93/18866	0.00105108	0.0201019	0.0163673	MDK/NOS3/CLDN19/RTN4R/TFPI/PROC/SERPING1/APOE/SIGLEC10/KRT1/WFDC1/CEACAM1/ANXA2/SERPINE1/CD34/SPP1	16
BP	GO:0061082	myeloid leukocyte cytokine production	8/1375	30/18866	0.00107116	0.0204369	0.01664	SEMA7A/CD74/KIT/CD36/NR4A3/LILRB1/TLR4/GAS6	8
BP	GO:0003091	renal water homeostasis	9/1375	37/18866	0.00108732	0.020646	0.0168103	ADCY7/CYP4F2/ADCY9/CYP4F12/PRKAR2B/ADCY2/AVPR2/WFS1/ADCY6	9
BP	GO:0097242	amyloid-beta clearance	9/1375	37/18866	0.00108732	0.020646	0.0168103	ITGB2/ITGAM/CD36/APOE/IGF1R/C3/LRP4/LRP1/MSR1	9
BP	GO:0002704	negative regulation of leukocyte mediated immunity	11/1375	52/18866	0.00110933	0.021014	0.0171099	BCR/CD96/CLEC4G/HAVCR2/LILRB1/CCR2/FCGR2B/CEACAM1/ARG1/FOXJ1/HFE	11
BP	GO:0007272	ensheathment of neurons	21/1375	139/18866	0.00111933	0.0211028	0.0171822	ABCD1/HEXB/CST7/SERINC5/ITGAX/PSAP/RARG/TNFRSF21/B4GALT6/KEL/EPB41L3/CMTM8/TNFRSF1B/ABCD2/PARD3/TYMP/TENM4/ADAM22/XK/PMP22/JAM3	21
BP	GO:0008366	axon ensheathment	21/1375	139/18866	0.00111933	0.0211028	0.0171822	ABCD1/HEXB/CST7/SERINC5/ITGAX/PSAP/RARG/TNFRSF21/B4GALT6/KEL/EPB41L3/CMTM8/TNFRSF1B/ABCD2/PARD3/TYMP/TENM4/ADAM22/XK/PMP22/JAM3	21
BP	GO:0110110	positive regulation of animal organ morphogenesis	15/1375	85/18866	0.00113963	0.0214348	0.0174525	WT1/WNT6/SPRY1/MDK/WNT2B/LIF/SMO/VDR/FGFR1/HOXB7/SOX8/HPN/CD34/JAG1/NOG	15
BP	GO:0071559	response to transforming growth factor beta	33/1375	258/18866	0.00114317	0.0214506	0.0174654	LPXN/VASN/ZEB1/YES1/CDKN1C/F11R/SPRY1/CX3CR1/TGFB1I1/ACVRL1/PPARGC1A/SMAD1/SPRY2/FERMT2/MEF2C/BMPR1A/SOX6/LTBP3/ADAMTSL2/PDGFD/VEPH1/ARG1/PDE3A/HTRA1/PARD3/COL1A1/LOX/CAV2/COL4A2/LTBP1/SOX5/PRDM16/CDKN2B	33
BP	GO:0043405	regulation of MAP kinase activity	41/1375	342/18866	0.0011465	0.0214625	0.0174751	NTRK1/GADD45A/MAPK11/PAK1/FGD2/VANGL2/P2RX7/ADRA2A/LAX1/CSPG4/TNIK/SPRY1/MAP3K15/CD74/TLR6/ELANE/PPEF2/DUSP16/KIT/FZD8/IRAK2/TRIB2/CD40/APOE/LPAR3/FGFR1/MAP3K13/DUSP5/SPRY2/AJUBA/IGF1R/PDGFD/TENM1/DUSP2/SASH1/FLT3/TLR4/NEK10/EPHB2/RET/F2R	41
BP	GO:0120254	olefinic compound metabolic process	19/1375	121/18866	0.00118493	0.0221298	0.0180184	ABCD1/CYP2U1/AKR1C3/CYP4F3/PLA2G4A/CACNA1H/PTGS2/CYP2E1/CYP4F2/FAAH2/CYP4F12/PPARGC1A/CBR1/DHRS9/PTGDS/HPGDS/AKR1C1/HSD17B3/CYP2S1	19
BP	GO:0001823	mesonephros development	17/1375	103/18866	0.00120172	0.0223385	0.0181884	ZBTB16/WT1/WNT6/SPRY1/WNT2B/SMO/TACSTD2/FGFR1/KIF26B/SMAD1/HOXB7/SOX8/PTCH1/FOXJ1/EPCAM/NOG/RET	17
BP	GO:0030593	neutrophil chemotaxis	17/1375	103/18866	0.00120172	0.0223385	0.0181884	CCL23/PDE4D/MDK/CD74/CXCL3/ITGA9/ITGB2/CXCL2/CXCL10/XCL2/CCL4/CXCL1/CCL4L1/CXCL9/CXADR/JAM3/LGALS3	17
BP	GO:0090103	cochlea morphogenesis	7/1375	24/18866	0.00123495	0.0229027	0.0186477	PTK7/VANGL2/ZEB1/TIFAB/HPN/HOXA1/FZD2	7
BP	GO:0007520	myoblast fusion	10/1375	45/18866	0.00123925	0.022929	0.0186691	CAPN2/CACNA1H/MYOF/CXCL10/NFATC2/TANC1/EHD2/CXCL9/TNFSF14/ERVFRD-1	10
BP	GO:0010631	epithelial cell migration	43/1375	365/18866	0.00124956	0.023066	0.0187807	LPXN/GADD45A/HDAC9/RGCC/EFNA1/JUP/FUT1/TBXA2R/S100P/PLEKHG5/GATA2/SPARC/ANXA3/NOS3/EPHB4/ITGB2/PTGS2/KIT/PIK3R3/SOX18/SEMA3A/ACVRL1/FLT4/AKT3/INSL3/CD40/APOE/TACSTD2/FGFR1/GRN/MEF2C/TNFSF12/MMP9/PTPRM/CLEC14A/CEACAM1/ANGPT1/KLF4/SASH1/CTSH/EFNB2/SCG2/RIN2	43
BP	GO:0055002	striated muscle cell development	24/1375	169/18866	0.00125659	0.0231422	0.0188427	HDAC9/PAK1/STAC3/SGCB/MYLK3/SLC8A1/SMO/CACNA2D2/MYOF/FLNC/NFATC2/KEL/MEF2C/KRT8/MYH11/LMNA/TNNT3/XK/LOX/CAV2/FHL2/CXADR/MYH10/PGM5	24
BP	GO:0051091	positive regulation of DNA-binding transcription factor activity	34/1375	270/18866	0.0012728	0.0233865	0.0190417	PYCARD/NTRK1/RGCC/PRKCQ/JUP/CYTL1/FZD1/IL18R1/TLR6/CX3CR1/ANXA3/ITGB2/SMO/KIT/CD36/CD200/IRAK2/APP/TRAF5/CD40/LTF/LRP5/MAP3K13/NLRC4/PPARGC1A/TRIM6/IL18RAP/TLR3/EDA2R/TRIM32/AIM2/LRP6/FZD2/TLR4	34
BP	GO:0032409	regulation of transporter activity	36/1375	291/18866	0.00128261	0.0234596	0.0191012	SHANK3/STAC3/NEDD4/GPR35/PDE4D/CAMK2D/NLGN3/ADRA2A/AHNAK/JPH4/CNKSR3/CACNB1/APP/SLC6A9/RNF207/CTSS/CTTNBP2NL/KCNE1/KCNG1/ABCB1/PPARGC1A/CCR2/MEF2C/MMP9/PTAFR/FXYD6/P2RY6/KCNJ11/SCN4B/ATP1B1/FXYD7/NETO1/CHRM3/CRHBP/SHISA7/EPHB2	36
BP	GO:0045137	development of primary sexual characteristics	30/1375	229/18866	0.00128267	0.0234596	0.0191012	NTRK1/CBX2/LFNG/WT1/HOXA10/LHFPL2/UMODL1/IDH1/AKR1C3/GATA1/WNT2B/HOXA9/NOS3/MAMLD1/KIT/SEMA3A/FST/DMC1/INHBA/SOX8/ACVR2A/TLR3/RETN/CST3/PCYT1B/SOX15/RHOBTB3/ADAMTS1/ANG/NR5A1	30
BP	GO:2000106	regulation of leukocyte apoptotic process	15/1375	86/18866	0.0012892	0.023525	0.0191544	PRKCQ/EFNA1/P2RX7/CCR5/CD74/ADA/NR4A3/LILRB1/MEF2C/CDKN2A/SLC46A2/GIMAP8/AXL/GAS6/LGALS3	15
BP	GO:0072659	protein localization to plasma membrane	35/1375	281/18866	0.0013202	0.0240355	0.01957	STAC3/JUP/PALM/RAB3A/TTC7B/F11R/RILPL1/TNIK/RAB15/RAMP1/AMN/S100A10/ANK1/EPB41L3/SORBS1/GPER1/TSPAN33/TSPAN5/CLIP3/EHD2/KCNJ11/ATP1B1/PTCH1/SLC4A1/ATP2C2/ANXA2/ARHGAP44/PID1/LRP6/CDH1/LRP1/KRT18/EPHB2/GAS6/LGALS3	35
BP	GO:0009636	response to toxic substance	32/1375	250/18866	0.00133049	0.0241187	0.0196378	KDM5B/SLC18A2/TRPM6/NOS3/HBA1/PTGS2/HBB/MPO/CYGB/HBA2/MT1E/CD36/SLC23A1/MT1F/LOXHD1/ABCG2/APOE/CCL4/GSTT1/CERS1/GPX3/CST3/HBM/CES1/ARG1/LCN2/PXDN/HBQ1/EPX/CDH1/HBG2/HBG1	32
BP	GO:0030224	monocyte differentiation	9/1375	38/18866	0.00133387	0.0241187	0.0196378	CD4/IL31RA/CD74/PDE1B/HOXA7/CSF1R/MEF2C/HLA-DRB1/ZBTB46	9
BP	GO:1903131	mononuclear cell differentiation	9/1375	38/18866	0.00133387	0.0241187	0.0196378	CD4/IL31RA/CD74/PDE1B/HOXA7/CSF1R/MEF2C/HLA-DRB1/ZBTB46	9
BP	GO:0007200	phospholipase C-activating G protein-coupled receptor signaling pathway	17/1375	104/18866	0.00134103	0.0241386	0.019654	GRPR/GNA14/GPR35/GPR174/ADRA2A/HRH1/GNA15/CX3CR1/LPAR3/NMUR1/P2RY12/P2RY6/FFAR4/F2RL1/GPR65/S1PR1/F2R	17
BP	GO:1901606	alpha-amino acid catabolic process	17/1375	104/18866	0.00134103	0.0241386	0.019654	HDC/CARNS1/HNMT/GCAT/KYNU/IL4I1/KMO/NOS3/PRODH/ALDH7A1/CBS/AADAT/ASRGL1/GAD1/HPD/ARG1/FTCD	17
BP	GO:0007389	pattern specification process	51/1375	455/18866	0.00142464	0.0255488	0.0208022	CC2D2A/VANGL2/ZEB1/LFNG/PBX3/CELSR2/ZBTB16/PCSK5/TIFAB/WT1/HOXA10/SATB2/WNT6/SPRY1/WNT2B/RARG/HOXA9/HOXA7/SMO/ITGAM/SOX18/HOXA3/HOXA6/SEMA3A/CCDC151/ACVRL1/FST/NRARP/RNF207/LRP5/FGFR1/NBL1/BHLHE41/SMAD1/HOXA4/HOXA5/HOXB7/MEF2C/BMPR1A/ACVR2A/TP63/MEIS1/PTCH1/FOXJ1/C3/LRP4/LRP6/C1QA/MAFB/NOG/HOXB4	51
BP	GO:0001933	negative regulation of protein phosphorylation	50/1375	444/18866	0.00142831	0.0255488	0.0208022	PYCARD/GADD45A/PTPRO/PKIB/MVP/PTK6/EFNA1/P2RX7/PDE4D/PKIG/LAX1/CDKN1C/SPRY1/CNKSR3/SLC8A1/PPEF2/DUSP16/LIF/DMTN/GFRA2/TRIB2/APOE/LRP5/ZBED3/GPER1/SIRPA/PPARGC1A/DUSP5/NDRG2/SPRY2/PRKAR2B/TIMP3/IGF1R/CDKN2A/DUSP2/CEACAM1/F2RL1/PARD3/NLRP12/ANGPT1/CTDSPL/KLF4/PID1/LRP6/FBLN1/ATF3/CDKN2B/TLR4/EPHB2/NOG	50
BP	GO:0034767	positive regulation of ion transmembrane transport	23/1375	161/18866	0.00144869	0.0255488	0.0208022	SHANK3/STAC3/P2RX7/NLGN3/KCNMB1/CNKSR3/KCNH2/KCNQ1/CXCL10/RNF207/CTSS/KCNE1/GPER1/ABCB1/CCR2/PTAFR/P2RY6/KCNJ11/CXCL9/KCNJ2/ATP1B1/EPHB2/F2R	23
BP	GO:0061572	actin filament bundle organization	23/1375	161/18866	0.00144869	0.0255488	0.0208022	RGCC/SHANK3/PAK1/ARHGEF10L/FSCN1/EPS8/AIF1L/BAIAP2L2/F11R/S100A10/SYNPO2/SPIRE1/DMTN/SORBS1/TACSTD2/FAM171A1/GPR65/S1PR1/CGNL1/ELN/LIMCH1/ARHGAP6/MARCKS	23
BP	GO:0002265	astrocyte activation involved in immune response	3/1375	4/18866	0.00146113	0.0255488	0.0208022	APP/GRN/LRP1	3
BP	GO:0002399	MHC class II protein complex assembly	3/1375	4/18866	0.00146113	0.0255488	0.0208022	HLA-DRA/HLA-DMB/HLA-DRB1	3
BP	GO:0002503	peptide antigen assembly with MHC class II protein complex	3/1375	4/18866	0.00146113	0.0255488	0.0208022	HLA-DRA/HLA-DMB/HLA-DRB1	3
BP	GO:0042361	menaquinone catabolic process	3/1375	4/18866	0.00146113	0.0255488	0.0208022	CYP4F3/CYP4F2/CYP4F12	3
BP	GO:0042377	vitamin K catabolic process	3/1375	4/18866	0.00146113	0.0255488	0.0208022	CYP4F3/CYP4F2/CYP4F12	3
BP	GO:0097252	oligodendrocyte apoptotic process	3/1375	4/18866	0.00146113	0.0255488	0.0208022	AKAP12/TNFRSF21/GAS6	3
BP	GO:0150062	complement-mediated synapse pruning	3/1375	4/18866	0.00146113	0.0255488	0.0208022	ITGAM/C3/C1QA	3
BP	GO:2000437	regulation of monocyte extravasation	3/1375	4/18866	0.00146113	0.0255488	0.0208022	CCR2/PDGFD/PLCB1	3
BP	GO:2000741	positive regulation of mesenchymal stem cell differentiation	3/1375	4/18866	0.00146113	0.0255488	0.0208022	SOX6/LTBP3/SOX5	3
BP	GO:0090132	epithelium migration	43/1375	368/18866	0.00146752	0.0256044	0.0208475	LPXN/GADD45A/HDAC9/RGCC/EFNA1/JUP/FUT1/TBXA2R/S100P/PLEKHG5/GATA2/SPARC/ANXA3/NOS3/EPHB4/ITGB2/PTGS2/KIT/PIK3R3/SOX18/SEMA3A/ACVRL1/FLT4/AKT3/INSL3/CD40/APOE/TACSTD2/FGFR1/GRN/MEF2C/TNFSF12/MMP9/PTPRM/CLEC14A/CEACAM1/ANGPT1/KLF4/SASH1/CTSH/EFNB2/SCG2/RIN2	43
BP	GO:0002534	cytokine production involved in inflammatory response	13/1375	70/18866	0.00147186	0.0256239	0.0208633	PYCARD/ADCY7/ABCD1/PLD3/TLR6/NLRC3/CD96/SIRPA/GBP5/PLD4/ABCD2/IL17D/TLR4	13
BP	GO:0010863	positive regulation of phospholipase C activity	10/1375	46/18866	0.00148165	0.0257381	0.0209563	GNA15/CD86/KIT/FGFR1/NMUR1/P2RY12/PTAFR/P2RY6/ANG/ARHGAP6	10
BP	GO:0002064	epithelial cell development	29/1375	221/18866	0.00149166	0.0258355	0.0210357	NTRK1/PDZD7/PALLD/PDE4D/NOTCH4/ARNTL/F11R/RILPL1/PSAP/MARVELD2/RARG/SMO/PROC/SOX18/FGFR1/MYO1E/MYO7A/ST14/HOXA5/SOX8/PPP1R16B/TP63/FLNB/CST3/F2RL1/FOXJ1/LAMB2/JAG1/FRMD6	29
BP	GO:0045621	positive regulation of lymphocyte differentiation	17/1375	105/18866	0.00149376	0.0258355	0.0210357	RHOH/LILRB4/ZBTB16/VNN1/ZAP70/TESPA1/TOX/CD86/MDK/CD74/ADA/IL12RB1/SOX4/TNFSF9/LILRB2/AXL/GAS6	17
BP	GO:0008361	regulation of cell size	25/1375	181/18866	0.00150031	0.0258926	0.0210821	SHANK3/ULK2/SLC12A8/PAK1/P2RX7/SEMA7A/DBN1/VAV2/DPYSL2/NTN1/RARG/RTN4R/SEMA6C/SEMA3A/GNB3/KEL/APOE/LPAR3/MAP3K13/SEMA3B/TRPV4/XK/SPP1/LRP1/RET	25
BP	GO:0002260	lymphocyte homeostasis	12/1375	62/18866	0.00152713	0.0258975	0.0210862	SPNS2/P2RX7/GPR174/DOCK10/CD74/GAPT/ADA/SPTA1/TNFSF13B/MEF2C/SLC46A2/TNFSF14	12
BP	GO:0001955	blood vessel maturation	4/1375	8/18866	0.00154943	0.0258975	0.0210862	RECK/ACVRL1/MMP2/S1PR1	4
BP	GO:0006548	histidine catabolic process	4/1375	8/18866	0.00154943	0.0258975	0.0210862	HDC/CARNS1/HNMT/FTCD	4
BP	GO:0034127	regulation of MyD88-independent toll-like receptor signaling pathway	4/1375	8/18866	0.00154943	0.0258975	0.0210862	TICAM2/LY96/TLR3/TLR4	4
BP	GO:0035696	monocyte extravasation	4/1375	8/18866	0.00154943	0.0258975	0.0210862	SIRPA/CCR2/PDGFD/PLCB1	4
BP	GO:0035701	hematopoietic stem cell migration	4/1375	8/18866	0.00154943	0.0258975	0.0210862	KIT/CCR2/JAM3/GAS6	4
BP	GO:0039663	membrane fusion involved in viral entry into host cell	4/1375	8/18866	0.00154943	0.0258975	0.0210862	CD4/CCR5/CTSL/GAS6	4
BP	GO:0042373	vitamin K metabolic process	4/1375	8/18866	0.00154943	0.0258975	0.0210862	CYP4F3/CYP4F2/CYP4F12/CBR1	4
BP	GO:0044800	multi-organism membrane fusion	4/1375	8/18866	0.00154943	0.0258975	0.0210862	CD4/CCR5/CTSL/GAS6	4
BP	GO:0048537	mucosa-associated lymphoid tissue development	4/1375	8/18866	0.00154943	0.0258975	0.0210862	TOX/ADA/ARTN/RET	4
BP	GO:0048541	Peyer's patch development	4/1375	8/18866	0.00154943	0.0258975	0.0210862	TOX/ADA/ARTN/RET	4
BP	GO:0052805	imidazole-containing compound catabolic process	4/1375	8/18866	0.00154943	0.0258975	0.0210862	HDC/CARNS1/HNMT/FTCD	4
BP	GO:0060896	neural plate pattern specification	4/1375	8/18866	0.00154943	0.0258975	0.0210862	CELSR2/BMPR1A/PTCH1/NOG	4
BP	GO:0072497	mesenchymal stem cell differentiation	4/1375	8/18866	0.00154943	0.0258975	0.0210862	FZD1/SOX6/LTBP3/SOX5	4
BP	GO:2000586	regulation of platelet-derived growth factor receptor-beta signaling pathway	4/1375	8/18866	0.00154943	0.0258975	0.0210862	HIP1R/HIP1/LOX/LRP1	4
BP	GO:0006809	nitric oxide biosynthetic process	14/1375	79/18866	0.00157656	0.0262408	0.0213657	SPR/GCHFR/TLR6/CX3CR1/NOS3/ITGB2/PTGS2/HBB/CD36/SIRPA/KLF4/CD34/TLR4/MMP8	14
BP	GO:0070373	negative regulation of ERK1 and ERK2 cascade	14/1375	79/18866	0.00157656	0.0262408	0.0213657	SPRY1/CNKSR3/LIF/GPER1/SIRPA/NDRG2/SPRY2/TIMP3/NLRP12/KLF4/FBLN1/ATF3/TLR4/EPHB2	14
BP	GO:0031274	positive regulation of pseudopodium assembly	5/1375	13/18866	0.00160054	0.0263308	0.0214389	C15orf62/CDC42EP1/CDC42EP3/KIT/F2RL1	5
BP	GO:0032823	regulation of natural killer cell differentiation	5/1375	13/18866	0.00160054	0.0263308	0.0214389	TOX/PGLYRP1/PGLYRP2/AXL/GAS6	5
BP	GO:0060100	positive regulation of phagocytosis, engulfment	5/1375	13/18866	0.00160054	0.0263308	0.0214389	GATA2/CD36/STAP1/F2RL1/C3	5
BP	GO:1905155	positive regulation of membrane invagination	5/1375	13/18866	0.00160054	0.0263308	0.0214389	GATA2/CD36/STAP1/F2RL1/C3	5
BP	GO:0006022	aminoglycan metabolic process	24/1375	172/18866	0.00160423	0.0263308	0.0214389	HEXB/UST/GLCE/CSPG4/CHI3L1/HSPG2/SDC2/B4GALT6/GPC2/B3GNT8/HS3ST3A1/VCAN/ITIH1/SPOCK3/CHST2/SDC3/PGLYRP1/NDST3/PGLYRP2/GPC4/SGSH/ANGPT1/HS3ST1/CHIT1	24
BP	GO:0032647	regulation of interferon-alpha production	7/1375	25/18866	0.00160844	0.0263308	0.0214389	IRF5/NLRC3/TLR7/HAVCR2/TLR8/TLR3/TLR4	7
BP	GO:0043302	positive regulation of leukocyte degranulation	7/1375	25/18866	0.00160844	0.0263308	0.0214389	GATA2/ITGB2/ITGAM/FGR/PTAFR/CD177/F2RL1	7
BP	GO:0061217	regulation of mesonephros development	7/1375	25/18866	0.00160844	0.0263308	0.0214389	WT1/WNT2B/SMO/TACSTD2/HOXB7/SOX8/NOG	7
BP	GO:0071709	membrane assembly	9/1375	39/18866	0.00162351	0.0265228	0.0215953	NLGN3/PSAP/S100A10/CEL/ANXA2/CAV2/LRP4/EPHB2/NRXN2	9
BP	GO:0014068	positive regulation of phosphatidylinositol 3-kinase signaling	15/1375	88/18866	0.00163811	0.026652	0.0217004	NTRK1/NEDD4/KIT/OSM/FGR/GPER1/FGFR1/IGF1R/PDGFD/F2RL1/PLXNB1/ANGPT1/FLT3/F2R/NCF1	15
BP	GO:0070098	chemokine-mediated signaling pathway	15/1375	88/18866	0.00163811	0.026652	0.0217004	CCL23/GPR35/MPL/CCR5/CXCL3/CX3CR1/CXCL2/CXCL10/XCL2/CCL4/CXCL1/CCR2/CCL4L1/CCR1/CXCL9	15
BP	GO:0032651	regulation of interleukin-1 beta production	16/1375	97/18866	0.00166387	0.026906	0.0219073	PYCARD/CASP1/P2RX7/LILRA2/CX3CR1/APP/SIRPA/NLRC4/TLR8/FFAR4/PYHIN1/NLRP12/ORM1/AIM2/TLR4/F2R	16
BP	GO:1990868	response to chemokine	16/1375	97/18866	0.00166387	0.026906	0.0219073	CCL23/GPR35/MPL/CCR5/CXCL3/CX3CR1/CXCL2/CXCL10/XCL2/CCL4/CXCL1/CCR2/CCL4L1/CCR1/CXCL9/LOX	16
BP	GO:1990869	cellular response to chemokine	16/1375	97/18866	0.00166387	0.026906	0.0219073	CCL23/GPR35/MPL/CCR5/CXCL3/CX3CR1/CXCL2/CXCL10/XCL2/CCL4/CXCL1/CCR2/CCL4L1/CCR1/CXCL9/LOX	16
BP	GO:0035456	response to interferon-beta	8/1375	32/18866	0.00168974	0.027269	0.0222028	CAPN2/IFITM1/TRIM6/TLR3/PYHIN1/IRGM/AIM2/IFITM3	8
BP	GO:0055001	muscle cell development	25/1375	183/18866	0.0017516	0.0281759	0.0229412	HDAC9/PAK1/STAC3/SGCB/MYLK3/SLC8A1/SMO/CACNA2D2/MYOF/FLNC/NFATC2/KEL/BIN1/MEF2C/KRT8/MYH11/LMNA/TNNT3/XK/LOX/CAV2/FHL2/CXADR/MYH10/PGM5	25
BP	GO:0002710	negative regulation of T cell mediated immunity	6/1375	19/18866	0.00175911	0.0281759	0.0229412	CLEC4G/LILRB1/FCGR2B/CEACAM1/ARG1/HFE	6
BP	GO:0061081	positive regulation of myeloid leukocyte cytokine production involved in immune response	6/1375	19/18866	0.00175911	0.0281759	0.0229412	SEMA7A/CD74/CD36/NR4A3/LILRB1/TLR4	6
BP	GO:0030574	collagen catabolic process	10/1375	47/18866	0.00176116	0.0281759	0.0229412	CTSB/CTSL/CTSS/MMP2/MMP9/MRC2/CST3/PRTN3/MMP28/MMP8	10
BP	GO:0032613	interleukin-10 production	12/1375	63/18866	0.00176365	0.0281759	0.0229412	PYCARD/PDCD1LG2/TNFRSF21/TRIB2/LILRB1/HLA-DRB1/FCGR2B/F2RL1/CD34/EPX/TLR4/MMP8	12
BP	GO:0001706	endoderm formation	11/1375	55/18866	0.00179764	0.0286041	0.0232899	ITGA7/ITGB2/MIXL1/INHBA/MMP2/DUSP5/MMP9/DUSP2/COL4A2/MMP8/NOG	11
BP	GO:0050819	negative regulation of coagulation	11/1375	55/18866	0.00179764	0.0286041	0.0232899	NOS3/TFPI/ANXA5/PROC/SERPING1/APOE/KRT1/CEACAM1/ANXA2/SERPINE1/CD34	11
BP	GO:0032640	tumor necrosis factor production	18/1375	116/18866	0.00180697	0.0286951	0.023364	PYCARD/NLRC3/CD36/LY96/APP/HAVCR2/LTF/SIRPA/GPNMB/PTAFR/TLR3/ANGPT1/ORM1/CLEC4A/CD34/TLR4/AXL/GAS6	18
BP	GO:0043583	ear development	29/1375	224/18866	0.00183508	0.0290834	0.0236802	PDZD7/BCR/PTK7/VANGL2/ZEB1/CYTL1/TIFAB/GATA2/SPARC/PSAP/NTN1/GJB6/CDH23/KCNQ1/MYCL/COL2A1/FGFR1/MYO7A/NR4A3/SPRY2/ATP8B1/HPN/SOBP/HOXA1/JAG1/FZD2/EPHB2/MAFB/NOG	29
BP	GO:0001657	ureteric bud development	16/1375	98/18866	0.00185689	0.0292544	0.0238193	WT1/WNT6/SPRY1/WNT2B/SMO/TACSTD2/FGFR1/KIF26B/SMAD1/HOXB7/SOX8/PTCH1/FOXJ1/EPCAM/NOG/RET	16
BP	GO:0010771	negative regulation of cell morphogenesis involved in differentiation	16/1375	98/18866	0.00185689	0.0292544	0.0238193	PTPRO/ULK2/EFNA1/NLGN3/SEMA7A/NTN1/RTN4R/SEMA6C/SEMA3A/DMTN/TACSTD2/SEMA3B/LRP4/FBLN1/SPP1/EPHB2	16
BP	GO:0030316	osteoclast differentiation	16/1375	98/18866	0.00185689	0.0292544	0.0238193	GPR137B/LILRB4/FAM20C/CSF1R/LTF/SH3PXD2A/POU4F1/LILRB1/SIGLEC15/CCR1/TLR3/TMEM178A/ANXA2/LILRB3/TLR4/MAFB	16
BP	GO:0010469	regulation of signaling receptor activity	24/1375	174/18866	0.00187923	0.0295477	0.0240582	DKK2/SHANK3/PDE4D/NLGN3/ADRA2A/TAL1/CNRIP1/APP/SLC6A9/LYNX1/PPARGC1A/CCR2/MEF2C/DLGAP1/FCGR2B/PHLDA2/NETO1/SERPINE1/HFE/CRHBP/SHISA7/EPHB2/NOG/NCF1	24
BP	GO:0048002	antigen processing and presentation of peptide antigen	26/1375	194/18866	0.00188981	0.0296555	0.024146	PYCARD/AP1S2/SPTBN2/AP1S3/CD74/KIF26A/HLA-DRA/CTSL/CD36/FCGR1B/CD209/HLA-DQB2/CTSS/HLA-DMB/NCF2/FCGR1A/HLA-DQA2/HLA-DRB1/CTSE/HLA-DPA1/FCGR2B/HLA-DRB5/HFE/CLEC4A/HLA-DPB1/NCF1	26
BP	GO:0008016	regulation of heart contraction	32/1375	256/18866	0.00195901	0.0304552	0.0247971	TRPM4/CACNA2D4/RYR3/GAA/JUP/PDE4D/CAMK2D/ADA/CACNA1H/SLC8A1/NOS3/CACNA1C/KCNH2/CACNA2D3/MYL4/CACNB1/DES/CACNA2D2/SEMA3A/KCNQ1/RNF207/KCNE1/BIN1/FXYD6/KCNJ11/KCNJ2/SCN4B/ATP1B1/FXYD7/EPAS1/ATP2B2/CXADR	32
BP	GO:0001990	regulation of systemic arterial blood pressure by hormone	9/1375	40/18866	0.00196145	0.0304552	0.0247971	CPA3/CTSZ/PCSK5/NOS3/CES1/F2RL1/AVPR2/SUCNR1/F2R	9
BP	GO:0034142	toll-like receptor 4 signaling pathway	9/1375	40/18866	0.00196145	0.0304552	0.0247971	SCIMP/LILRA2/TICAM2/ITGB2/ITGAM/LY96/LTF/F2RL1/TLR4	9
BP	GO:0050892	intestinal absorption	9/1375	40/18866	0.00196145	0.0304552	0.0247971	ADRA2A/F11R/VDR/CD36/KCNQ1/SLC46A1/SOAT2/CEL/AKR1C1	9
BP	GO:0090184	positive regulation of kidney development	9/1375	40/18866	0.00196145	0.0304552	0.0247971	WT1/WNT2B/LIF/SMO/HOXB7/SOX8/PDGFD/NOG/RET	9
BP	GO:0045665	negative regulation of neuron differentiation	29/1375	225/18866	0.00196374	0.0304552	0.0247971	PTPRO/ULK2/SPOCK1/CTSZ/EFNA1/NLGN3/LGALS1/SEMA7A/NTN1/RTN4R/SEMA6C/SEMA3A/APP/APOE/ITM2C/BCL11A/SEMA3B/SOX8/MEIS1/TRPV4/NOTCH3/JAG1/LRP4/EFNB2/SPP1/LRP1/EPHB2/PMP22/ADCY6	29
BP	GO:0090130	tissue migration	43/1375	374/18866	0.00200518	0.0310374	0.0252711	LPXN/GADD45A/HDAC9/RGCC/EFNA1/JUP/FUT1/TBXA2R/S100P/PLEKHG5/GATA2/SPARC/ANXA3/NOS3/EPHB4/ITGB2/PTGS2/KIT/PIK3R3/SOX18/SEMA3A/ACVRL1/FLT4/AKT3/INSL3/CD40/APOE/TACSTD2/FGFR1/GRN/MEF2C/TNFSF12/MMP9/PTPRM/CLEC14A/CEACAM1/ANGPT1/KLF4/SASH1/CTSH/EFNB2/SCG2/RIN2	43
BP	GO:0060135	maternal process involved in female pregnancy	12/1375	64/18866	0.00202943	0.0313034	0.0254877	CTSB/RXRA/KLF1/STOX2/TPPP3/LIF/PTGS2/VDR/HAVCR2/AGRP/ARG1/SPP1	12
BP	GO:0050731	positive regulation of peptidyl-tyrosine phosphorylation	26/1375	195/18866	0.00203323	0.0313034	0.0254877	PTK6/CD4/EFNA1/IL31RA/YES1/ADRA2A/TAL1/CSPG4/TNFRSF18/GATA1/CD74/LIF/KIT/CSF1R/CD36/OSM/CD40/STAP1/FCGR1A/FGFR3/ANGPT1/FLT3/STAP2/LRP4/GAS6/NCF1	26
BP	GO:0019884	antigen processing and presentation of exogenous antigen	25/1375	185/18866	0.00203811	0.0313034	0.0254877	AP1S2/SPTBN2/AP1S3/CD74/KIF26A/HLA-DRA/CTSL/CD36/FCGR1B/HLA-DQB2/CTSS/HLA-DMB/CD1D/NCF2/FCGR1A/HLA-DQA2/HLA-DRB1/CTSE/CD1A/HLA-DPA1/FCGR2B/HLA-DRB5/CLEC4A/HLA-DPB1/NCF1	25
BP	GO:2001257	regulation of cation channel activity	25/1375	185/18866	0.00203811	0.0313034	0.0254877	SHANK3/STAC3/GPR35/PDE4D/CAMK2D/NLGN3/AHNAK/JPH4/CACNB1/APP/SLC6A9/RNF207/CTSS/KCNE1/KCNG1/PPARGC1A/CCR2/MEF2C/MMP9/P2RY6/KCNJ11/NETO1/CRHBP/SHISA7/EPHB2	25
BP	GO:0071887	leukocyte apoptotic process	17/1375	108/18866	0.00204267	0.031313	0.0254955	PRKCQ/EFNA1/P2RX7/CCR5/CD74/ADA/CTSL/TNFRSF21/NR4A3/LILRB1/MEF2C/CDKN2A/SLC46A2/GIMAP8/AXL/GAS6/LGALS3	17
BP	GO:0003081	regulation of systemic arterial blood pressure by renin-angiotensin	7/1375	26/18866	0.0020642	0.0314693	0.0256228	CPA3/CTSZ/PCSK5/CES1/F2RL1/SUCNR1/F2R	7
BP	GO:0072163	mesonephric epithelium development	16/1375	99/18866	0.0020683	0.0314693	0.0256228	WT1/WNT6/SPRY1/WNT2B/SMO/TACSTD2/FGFR1/KIF26B/SMAD1/HOXB7/SOX8/PTCH1/FOXJ1/EPCAM/NOG/RET	16
BP	GO:0072164	mesonephric tubule development	16/1375	99/18866	0.0020683	0.0314693	0.0256228	WT1/WNT6/SPRY1/WNT2B/SMO/TACSTD2/FGFR1/KIF26B/SMAD1/HOXB7/SOX8/PTCH1/FOXJ1/EPCAM/NOG/RET	16
BP	GO:1900274	regulation of phospholipase C activity	10/1375	48/18866	0.0020818	0.0314693	0.0256228	GNA15/CD86/KIT/FGFR1/NMUR1/P2RY12/PTAFR/P2RY6/ANG/ARHGAP6	10
BP	GO:0002691	regulation of cellular extravasation	8/1375	33/18866	0.00208996	0.0314693	0.0256228	BCR/MDK/ELANE/XG/CCR2/PTAFR/PDGFD/PLCB1	8
BP	GO:0035025	positive regulation of Rho protein signal transduction	8/1375	33/18866	0.00208996	0.0314693	0.0256228	GPR35/GPR174/NET1/F11R/RTN4R/F2RL1/GPR65/F2R	8
BP	GO:0060688	regulation of morphogenesis of a branching structure	11/1375	56/18866	0.00209242	0.0314693	0.0256228	RXRA/MDK/WNT2B/SMO/TACSTD2/FGFR1/MAP3K13/BCL11A/HOXB7/SOX8/NOG	11
BP	GO:0086065	cell communication involved in cardiac conduction	11/1375	56/18866	0.00209242	0.0314693	0.0256228	TRPM4/JUP/PDE4D/CAMK2D/SLC8A1/CACNA1C/KCNQ1/RNF207/SCN4B/ATP1B1/CXADR	11
BP	GO:0090183	regulation of kidney development	11/1375	56/18866	0.00209242	0.0314693	0.0256228	WT1/WNT2B/LIF/SMO/TACSTD2/HOXB7/MMP9/SOX8/PDGFD/NOG/RET	11
BP	GO:1904645	response to amyloid-beta	11/1375	56/18866	0.00209242	0.0314693	0.0256228	DNM1/TLR6/CACNB1/CD36/APP/MMP2/MMP9/IGF1R/FCGR2B/TLR4/LRP1	11
BP	GO:0001704	formation of primary germ layer	19/1375	127/18866	0.00211448	0.0316813	0.0257954	TAL1/ITGB4/ITGA7/ITGB2/MIXL1/FGFR1/INHBA/MMP2/NR4A3/DUSP5/SMAD1/BMPR1A/KIF16B/MMP9/DUSP2/KLF4/COL4A2/MMP8/NOG	19
BP	GO:0014066	regulation of phosphatidylinositol 3-kinase signaling	19/1375	127/18866	0.00211448	0.0316813	0.0257954	NTRK1/NEDD4/NLRC3/KIT/OSM/FGR/GPER1/FGFR1/PPP1R16B/IGF1R/PDGFD/CEACAM1/F2RL1/PLXNB1/ANGPT1/KLF4/FLT3/F2R/NCF1	19
BP	GO:0001890	placenta development	22/1375	156/18866	0.00214444	0.0320699	0.0261118	SPINT1/CTSB/TFEB/GATA2/RXRA/STOX2/TPPP3/ADA/ITGB8/LIF/PTGS2/VDR/ST14/PCDH12/KRT8/PHLDA2/HTRA1/VASH2/SOX15/EPAS1/ANG/SPP1	22
BP	GO:0007565	female pregnancy	26/1375	196/18866	0.00218585	0.0325667	0.0265163	RECK/CTSB/STS/PCSK5/CAPN2/RXRA/TLE6/KLF1/STOX2/TPPP3/LIF/PTGS2/VDR/PRLR/HAVCR2/MMP2/AGRP/MMP9/CST3/ARG1/HFE/CRHBP/IGFBP2/FBLN1/SPP1/PNOC	26
BP	GO:0048017	inositol lipid-mediated signaling	26/1375	196/18866	0.00218585	0.0325667	0.0265163	NTRK1/NEDD4/ADAP2/PLCH1/NLRC3/KIT/CSF1R/OSM/FGR/GPER1/FGFR1/PLD2/PTAFR/PPP1R16B/IGF1R/PDGFD/CEACAM1/F2RL1/PLXNB1/ANGPT1/KLF4/FLT3/PLCB1/PEAR1/F2R/NCF1	26
BP	GO:0033559	unsaturated fatty acid metabolic process	18/1375	118/18866	0.00219564	0.0325955	0.0265397	ABCD1/CYP2U1/AKR1C3/CYP4F3/CD74/PLA2G4A/PTGS2/CYP2E1/CYP4F2/FAAH2/CYP4F12/CBR1/ABCD2/PTGDS/HPGDS/PTGR1/AKR1C1/CYP2S1	18
BP	GO:0032872	regulation of stress-activated MAPK cascade	30/1375	237/18866	0.00219597	0.0325955	0.0265397	PYCARD/GADD45A/PAK1/FGD2/VANGL2/SCIMP/RELL2/TNIK/TLR6/PPEF2/FZD8/MTURN/SEMA3A/FLT4/APP/TRAF5/SIRPA/MAP3K13/IGF1R/TLR3/FCGR2B/EDA2R/F2RL1/TRPV4/SASH1/SH3RF3/TLR4/PLCB1/MMP8/NCF1	30
BP	GO:0090596	sensory organ morphogenesis	33/1375	269/18866	0.00228666	0.0338783	0.0275842	PDZD7/BCR/PTK7/VANGL2/ZEB1/TDRD7/TIFAB/GATA2/NTN1/GJB6/WNT2B/RARG/COL2A1/LRP5/FGFR1/MYO7A/NR4A3/SPRY2/SOX8/MEIS1/PTPRM/HPN/SOBP/COL8A2/MFSD2A/HOXA1/JAG1/LRP6/FZD2/SDK2/EPHB2/MAFB/NOG	33
BP	GO:0002702	positive regulation of production of molecular mediator of immune response	16/1375	100/18866	0.00229941	0.0340039	0.0276865	C17orf99/SCIMP/IL18R1/SEMA7A/SLC7A5/CD74/TNFRSF4/MZB1/CD36/CD40/NR4A3/LILRB1/TRIM6/F2RL1/FFAR3/TLR4	16
BP	GO:0034103	regulation of tissue remodeling	15/1375	91/18866	0.00230693	0.0340519	0.0277255	BCR/GPR137B/P2RX7/MDK/CSF1R/VDR/FLT4/GPNMB/PDK4/LTBP3/SIGLEC15/CST3/CEACAM1/S1PR1/SPP1	15
BP	GO:0003002	regionalization	41/1375	355/18866	0.00231547	0.0340806	0.027749	VANGL2/LFNG/PBX3/CELSR2/ZBTB16/PCSK5/TIFAB/WT1/HOXA10/SPRY1/WNT2B/RARG/HOXA9/HOXA7/SMO/ITGAM/HOXA3/HOXA6/SEMA3A/ACVRL1/NRARP/LRP5/FGFR1/NBL1/BHLHE41/HOXA4/HOXA5/HOXB7/MEF2C/BMPR1A/ACVR2A/TP63/PTCH1/FOXJ1/C3/LRP4/LRP6/C1QA/MAFB/NOG/HOXB4	41
BP	GO:1903409	reactive oxygen species biosynthetic process	19/1375	128/18866	0.00231745	0.0340806	0.027749	SLC18A2/ABCD1/SPR/GCHFR/TLR6/CX3CR1/NOS3/ITGB2/PTGS2/HBB/MPO/CD36/SIRPA/ABCD2/MPV17L/KLF4/CD34/TLR4/MMP8	19
BP	GO:0010935	regulation of macrophage cytokine production	5/1375	14/18866	0.00234129	0.0341786	0.0278287	SEMA7A/CD74/CD36/LILRB1/TLR4	5
BP	GO:0031272	regulation of pseudopodium assembly	5/1375	14/18866	0.00234129	0.0341786	0.0278287	C15orf62/CDC42EP1/CDC42EP3/KIT/F2RL1	5
BP	GO:0045217	cell-cell junction maintenance	5/1375	14/18866	0.00234129	0.0341786	0.0278287	CSF1R/CD177/F2RL1/PRTN3/F2R	5
BP	GO:0052803	imidazole-containing compound metabolic process	5/1375	14/18866	0.00234129	0.0341786	0.0278287	HDC/CARNS1/HNMT/TRH/FTCD	5
BP	GO:0001941	postsynaptic membrane organization	9/1375	41/18866	0.00235324	0.0341947	0.0278419	SHANK3/NLGN3/APOE/CEL/LRRC4/LRP4/SHISA7/EPHB2/NRXN2	9
BP	GO:0002577	regulation of antigen processing and presentation	6/1375	20/18866	0.00235959	0.0341947	0.0278419	PYCARD/FGL2/CD74/FCGR2B/LILRB2/HFE	6
BP	GO:0045056	transcytosis	6/1375	20/18866	0.00235959	0.0341947	0.0278419	PIGR/PTAFR/IGF1R/MFSD2A/RAB17/LRP1	6
BP	GO:0072311	glomerular epithelial cell differentiation	6/1375	20/18866	0.00235959	0.0341947	0.0278419	PTPRO/WT1/MYO1E/FOXJ1/LAMB2/JAG1	6
BP	GO:0071706	tumor necrosis factor superfamily cytokine production	18/1375	119/18866	0.00241487	0.0349322	0.0284424	PYCARD/NLRC3/CD36/LY96/APP/HAVCR2/LTF/SIRPA/GPNMB/PTAFR/TLR3/ANGPT1/ORM1/CLEC4A/CD34/TLR4/AXL/GAS6	18
BP	GO:0060760	positive regulation of response to cytokine stimulus	11/1375	57/18866	0.00242525	0.0349553	0.0284611	CASP1/TICAM2/CD300LF/CD74/TRIM6/TRIM32/IRGM/C1QTNF4/TLR4/AXL/GAS6	11
BP	GO:1903556	negative regulation of tumor necrosis factor superfamily cytokine production	11/1375	57/18866	0.00242525	0.0349553	0.0284611	NLRC3/HAVCR2/LTF/SIRPA/GPNMB/ORM1/CLEC4A/CD34/TLR4/AXL/GAS6	11
BP	GO:0006692	prostanoid metabolic process	10/1375	49/18866	0.0024478	0.0351529	0.028622	AKR1C3/CD74/PLA2G4A/PTGS2/CBR1/PTGDS/HPGDS/PTGR1/AKR1C1/CYP2S1	10
BP	GO:0006693	prostaglandin metabolic process	10/1375	49/18866	0.0024478	0.0351529	0.028622	AKR1C3/CD74/PLA2G4A/PTGS2/CBR1/PTGDS/HPGDS/PTGR1/AKR1C1/CYP2S1	10
BP	GO:1903036	positive regulation of response to wounding	13/1375	74/18866	0.00247611	0.0354954	0.0289009	ADRA2A/TBXA2R/F11R/MDK/PLA2G4A/CD36/DMTN/INSL3/GRN/SERPINE1/TLR4/LRP1/F2R	13
BP	GO:0032680	regulation of tumor necrosis factor production	17/1375	110/18866	0.00249533	0.0357066	0.0290728	PYCARD/NLRC3/CD36/LY96/HAVCR2/LTF/SIRPA/GPNMB/PTAFR/TLR3/ANGPT1/ORM1/CLEC4A/CD34/TLR4/AXL/GAS6	17
BP	GO:0030168	platelet activation	22/1375	158/18866	0.00252154	0.0359997	0.0293115	PRKCQ/GNA14/ADRA2A/MPL/GNA15/F11R/GATA1/VAV2/PLA2G4A/NOS3/HBB/DMTN/CD40/APOE/P2RY12/CEACAM1/COL1A1/TLR4/GP9/AXL/PEAR1/F2R	22
BP	GO:0006941	striated muscle contraction	24/1375	178/18866	0.00255139	0.0359997	0.0293115	TRPM4/STAC3/GAA/JUP/PDE4D/CAMK2D/SLC8A1/ARHGEF11/CACNA1C/KCNH2/MYL4/SYNM/KCNQ1/RNF207/KCNE1/DTNA/TNNI2/BIN1/MYBPH/KCNJ2/SCN4B/ATP1B1/TNNT3/MYLK2	24
BP	GO:0048708	astrocyte differentiation	14/1375	83/18866	0.00255388	0.0359997	0.0293115	TAL1/LIF/SMO/APP/GRN/BIN1/SOX8/SOX6/LAMC3/LAMB2/TLR4/C1QA/LRP1/NOG	14
BP	GO:0050807	regulation of synapse organization	29/1375	229/18866	0.00255888	0.0359997	0.0293115	NTRK1/PTPRO/SHANK3/EFNA1/NEDD4/FZD1/NLGN3/NTNG2/DBN1/SPARC/NTN1/CAMK2B/APP/SLITRK4/APOE/MEF2C/CLSTN2/FCGR2B/GPC4/EPHB3/LILRB2/ARHGAP44/RAB17/SLITRK5/LRP4/CAMKV/SHISA7/EPHB2/CAMK1	29
BP	GO:0000038	very long-chain fatty acid metabolic process	8/1375	34/18866	0.00256106	0.0359997	0.0293115	ABCD1/ACOX2/SLC27A2/CYP4F2/SLC27A6/CYP4F12/ABCD2/ACSL6	8
BP	GO:0033198	response to ATP	8/1375	34/18866	0.00256106	0.0359997	0.0293115	TRPM4/RYR3/P2RX7/SLC8A1/PTGS2/PKLR/P2RY12/KCNJ11	8
BP	GO:0035633	maintenance of blood-brain barrier	8/1375	34/18866	0.00256106	0.0359997	0.0293115	F11R/GJB6/PTGS2/ESAM/CLDN12/MFSD2A/ANGPT1/JAM3	8
BP	GO:0045907	positive regulation of vasoconstriction	8/1375	34/18866	0.00256106	0.0359997	0.0293115	TRPM4/TBXA2R/HRH1/PTGS2/PTAFR/AVPR2/CHRM3/F2R	8
BP	GO:0050715	positive regulation of cytokine secretion	8/1375	34/18866	0.00256106	0.0359997	0.0293115	RGCC/P2RX7/CRTAM/CADM1/FGR/CLEC9A/CD34/CLEC5A	8
BP	GO:0051482	positive regulation of cytosolic calcium ion concentration involved in phospholipase C-activating G protein-coupled signaling pathway	8/1375	34/18866	0.00256106	0.0359997	0.0293115	GPR35/GPR174/GNA15/LPAR3/F2RL1/GPR65/S1PR1/F2R	8
BP	GO:0002825	regulation of T-helper 1 type immune response	7/1375	27/18866	0.00261366	0.0362428	0.0295094	IL1RL1/IL18R1/PLA2G4A/IL12RB1/HAVCR2/CCR2/IL27	7
BP	GO:0032607	interferon-alpha production	7/1375	27/18866	0.00261366	0.0362428	0.0295094	IRF5/NLRC3/TLR7/HAVCR2/TLR8/TLR3/TLR4	7
BP	GO:1900120	regulation of receptor binding	7/1375	27/18866	0.00261366	0.0362428	0.0295094	HOXA3/MMP9/PHLDA2/ANXA2/HFE/LOX/NOG	7
BP	GO:0002578	negative regulation of antigen processing and presentation	4/1375	9/18866	0.00262847	0.0362428	0.0295094	FGL2/FCGR2B/LILRB2/HFE	4
BP	GO:0002634	regulation of germinal center formation	4/1375	9/18866	0.00262847	0.0362428	0.0295094	ADA/TNFSF13B/MEF2C/FOXJ1	4
BP	GO:0021603	cranial nerve formation	4/1375	9/18866	0.00262847	0.0362428	0.0295094	TIFAB/ATP8B1/HOXA1/MAFB	4
BP	GO:0032959	inositol trisphosphate biosynthetic process	4/1375	9/18866	0.00262847	0.0362428	0.0295094	HRH1/GPER1/PTAFR/P2RY6	4
BP	GO:0060872	semicircular canal development	4/1375	9/18866	0.00262847	0.0362428	0.0295094	ZEB1/GATA2/NR4A3/HOXA1	4
BP	GO:1900122	positive regulation of receptor binding	4/1375	9/18866	0.00262847	0.0362428	0.0295094	HOXA3/MMP9/ANXA2/HFE	4
BP	GO:1900227	positive regulation of NLRP3 inflammasome complex assembly	4/1375	9/18866	0.00262847	0.0362428	0.0295094	TLR6/CD36/GBP5/TLR4	4
BP	GO:2001280	positive regulation of unsaturated fatty acid biosynthetic process	4/1375	9/18866	0.00262847	0.0362428	0.0295094	ABCD1/CD74/PTGS2/ABCD2	4
BP	GO:0045669	positive regulation of osteoblast differentiation	12/1375	66/18866	0.00265943	0.0364863	0.0297077	IFITM1/FAM20C/HIF1A-AS2/LTF/LRP5/SMAD1/MEF2C/BMPR1A/ACVR2A/TP63/FFAR4/JAG1	12
BP	GO:0050803	regulation of synapse structure or activity	30/1375	240/18866	0.00265988	0.0364863	0.0297077	NTRK1/PTPRO/SHANK3/EFNA1/NEDD4/FZD1/NLGN3/NTNG2/DBN1/SPARC/DNM1/NTN1/CAMK2B/APP/SLITRK4/APOE/MEF2C/CLSTN2/FCGR2B/GPC4/EPHB3/LILRB2/ARHGAP44/RAB17/SLITRK5/LRP4/CAMKV/SHISA7/EPHB2/CAMK1	30
BP	GO:0070302	regulation of stress-activated protein kinase signaling cascade	30/1375	240/18866	0.00265988	0.0364863	0.0297077	PYCARD/GADD45A/PAK1/FGD2/VANGL2/SCIMP/RELL2/TNIK/TLR6/PPEF2/FZD8/MTURN/SEMA3A/FLT4/APP/TRAF5/SIRPA/MAP3K13/IGF1R/TLR3/FCGR2B/EDA2R/F2RL1/TRPV4/SASH1/SH3RF3/TLR4/PLCB1/MMP8/NCF1	30
BP	GO:0014074	response to purine-containing compound	21/1375	149/18866	0.00269096	0.036849	0.030003	TRPM4/RYR3/P2RX7/WT1/SPARC/SLC8A1/PTGS2/DMTN/KCNQ1/APP/KCNE1/PPARGC1A/ALDH3A1/PKLR/P2RY12/PTAFR/P2RY6/KCNJ11/PDE3A/CRHBP/COL1A1	21
BP	GO:0006979	response to oxidative stress	50/1375	458/18866	0.00272698	0.037194	0.0302839	NCOA7/ABCD1/AIFM2/MGAT3/FZD1/ARNTL/VNN1/NET1/ACOX2/CAPN2/IDH1/AKR1C3/PSAP/TLR6/ADA/SLC8A1/NOS3/HBA1/PTGS2/CYP2E1/PYCR1/HBB/MPO/CYGB/HBA2/CD36/PRODH/APP/APOE/SIRPA/KRT1/MMP2/PPARGC1A/NR4A3/NCF2/MMP9/GPX3/IL18RAP/PDGFD/CST3/ARG1/LCN2/KLF4/PXDN/EPAS1/COL1A1/EPX/TLR4/AXL/NCF1	50
BP	GO:0097191	extrinsic apoptotic signaling pathway	29/1375	230/18866	0.00272972	0.037194	0.0302839	PYCARD/MLLT11/P2RX7/PELI3/GATA1/ITGA6/BAG3/NOS3/COL2A1/ITM2C/GPER1/FGFR1/INHBA/CD70/TNFRSF1B/TNFSF12/KRT8/TIMP3/TLR3/LCN2/SERPINE1/FGFR3/SORT1/LMNA/ATF3/SCG2/KRT18/RET/LGALS3	29
BP	GO:0051092	positive regulation of NF-kappaB transcription factor activity	22/1375	159/18866	0.00273018	0.037194	0.0302839	PYCARD/NTRK1/PRKCQ/IL18R1/TLR6/CX3CR1/ITGB2/CD36/IRAK2/APP/TRAF5/CD40/LTF/MAP3K13/NLRC4/TRIM6/IL18RAP/TLR3/EDA2R/TRIM32/AIM2/TLR4	22
BP	GO:0048469	cell maturation	24/1375	179/18866	0.00274815	0.0373748	0.0304312	TAL1/POU2F2/GATA2/FAM20C/EPB42/TRIM58/SOX18/B4GALT6/APP/DMC1/FGFR1/MAP3K13/BCL11A/HOXA5/SOX8/SLFN14/GLDN/PDE3A/EPAS1/C3/ANG/C1QA/AXL/RET	24
BP	GO:0061844	antimicrobial humoral immune response mediated by antimicrobial peptide	13/1375	75/18866	0.00279972	0.037949	0.0308986	RNASE6/CXCL3/ELANE/CXCL2/CXCL10/LTF/CXCL1/PGLYRP1/CAMP/CXCL9/DEFA4/DEFA3/ANG	13
BP	GO:0002707	negative regulation of lymphocyte mediated immunity	9/1375	42/18866	0.00280468	0.037949	0.0308986	CD96/CLEC4G/HAVCR2/LILRB1/FCGR2B/CEACAM1/ARG1/FOXJ1/HFE	9
BP	GO:0046006	regulation of activated T cell proliferation	9/1375	42/18866	0.00280468	0.037949	0.0308986	PYCARD/PDCD1LG2/TMIGD2/CRTAM/IL12RB1/ICOSLG/ARG1/TNFSF9/IGFBP2	9
BP	GO:0022600	digestive system process	16/1375	102/18866	0.00282636	0.0381774	0.0310846	HIP1R/ADRA2A/TIFAB/F11R/VDR/CD36/KCNQ1/SLC46A1/SOAT2/SLC26A7/CEL/TYMP/CHRM3/AKR1C1/TLR4/PTGER1	16
BP	GO:0034764	positive regulation of transmembrane transport	27/1375	210/18866	0.00285041	0.0382819	0.0311697	SHANK3/STAC3/P2RX7/NLGN3/KCNMB1/CNKSR3/KCNH2/KCNQ1/CXCL10/RNF207/CTSS/KCNE1/SORBS1/GPER1/ABCB1/NR4A3/CCR2/PTAFR/CLIP3/P2RY6/KCNJ11/CXCL9/KCNJ2/ATP1B1/C3/EPHB2/F2R	27
BP	GO:0001961	positive regulation of cytokine-mediated signaling pathway	10/1375	50/18866	0.00286363	0.0382819	0.0311697	CASP1/TICAM2/CD300LF/CD74/TRIM6/TRIM32/IRGM/C1QTNF4/AXL/GAS6	10
BP	GO:0003044	regulation of systemic arterial blood pressure mediated by a chemical signal	10/1375	50/18866	0.00286363	0.0382819	0.0311697	CPA3/CTSZ/PDE4D/PCSK5/NOS3/CES1/F2RL1/AVPR2/SUCNR1/F2R	10
BP	GO:0030195	negative regulation of blood coagulation	10/1375	50/18866	0.00286363	0.0382819	0.0311697	NOS3/TFPI/PROC/SERPING1/APOE/KRT1/CEACAM1/ANXA2/SERPINE1/CD34	10
BP	GO:0099054	presynapse assembly	10/1375	50/18866	0.00286363	0.0382819	0.0311697	FZD1/NLGN3/NTNG2/APP/SLITRK4/CEL/GPC4/SLITRK5/LRP4/EFNB2	10
BP	GO:0046209	nitric oxide metabolic process	14/1375	84/18866	0.00286366	0.0382819	0.0311697	SPR/GCHFR/TLR6/CX3CR1/NOS3/ITGB2/PTGS2/HBB/CD36/SIRPA/KLF4/CD34/TLR4/MMP8	14
BP	GO:0032677	regulation of interleukin-8 production	15/1375	93/18866	0.00286777	0.0382819	0.0311697	PYCARD/TLR5/CD74/TLR6/ELANE/SSC5D/TLR7/TLR8/TLR3/F2RL1/SERPINE1/KLF4/IL17D/TLR4/F2R	15
BP	GO:0031032	actomyosin structure organization	26/1375	200/18866	0.00289799	0.0386205	0.0314454	RGCC/PAK1/ARHGEF10L/F11R/MYLK3/EPB41L2/S100A10/RTKN/EPB41L3/SORBS1/TACSTD2/MEF2C/KRT8/FAM171A1/GPR65/S1PR1/MYH11/CGNL1/TNNT3/ELN/LIMCH1/MYH10/FRMD6/PGM5/ARHGAP6/CDC42BPA	26
BP	GO:2000241	regulation of reproductive process	23/1375	170/18866	0.00296478	0.0394445	0.0321163	LFNG/WT1/PTGDR2/LHFPL2/UMODL1/RXRA/PGAM4/HORMAD1/ADA/CACNA1H/LIF/TACR2/SEMA3A/INHBA/PTAFR/ZNF711/RETN/HPGDS/PHLDA2/PDE3A/NPM2/NR5A1/PLCB1	23
BP	GO:0045670	regulation of osteoclast differentiation	12/1375	67/18866	0.00302932	0.0401688	0.032706	GPR137B/LILRB4/LTF/POU4F1/LILRB1/SIGLEC15/CCR1/TLR3/TMEM178A/LILRB3/TLR4/MAFB	12
BP	GO:1900015	regulation of cytokine production involved in inflammatory response	12/1375	67/18866	0.00302932	0.0401688	0.032706	PYCARD/ADCY7/ABCD1/PLD3/TLR6/NLRC3/SIRPA/GBP5/PLD4/ABCD2/IL17D/TLR4	12
BP	GO:0050679	positive regulation of epithelial cell proliferation	27/1375	211/18866	0.00304785	0.0403472	0.0328513	KDM5B/EGFL7/GATA2/MDK/SMO/ACVRL1/FLT4/AKT3/NRARP/MST1/FGFR1/NR4A3/GRN/TNFSF12/BMPR1A/PPP1R16B/TP63/HPN/ARG1/HTRA1/VASH2/CAV2/TLR4/ANG/SCG2/NOG/GPBAR1	27
BP	GO:0002693	positive regulation of cellular extravasation	6/1375	21/18866	0.00310208	0.0407513	0.0331803	MDK/ELANE/XG/CCR2/PTAFR/PDGFD	6
BP	GO:0042402	cellular biogenic amine catabolic process	6/1375	21/18866	0.00310208	0.0407513	0.0331803	HNMT/SLC44A1/KYNU/KMO/ALDH7A1/AADAT	6
BP	GO:0061213	positive regulation of mesonephros development	6/1375	21/18866	0.00310208	0.0407513	0.0331803	WT1/WNT2B/SMO/HOXB7/SOX8/NOG	6
BP	GO:0071397	cellular response to cholesterol	6/1375	21/18866	0.00310208	0.0407513	0.0331803	MLC1/SMO/INHBA/PTCH1/CES1/LRP6	6
BP	GO:0002221	pattern recognition receptor signaling pathway	26/1375	201/18866	0.00310398	0.0407513	0.0331803	UNC93B1/CTSB/SCIMP/LILRA2/TICAM2/CD300LF/TLR5/TLR6/ITGB2/ITGAM/CTSL/TLR7/CD36/LY96/IRAK2/HAVCR2/CD40/LTF/CTSS/TLR8/TLR3/SLC46A2/F2RL1/SMPDL3B/IRGM/TLR4	26
BP	GO:0007586	digestion	20/1375	141/18866	0.00311094	0.0407754	0.0331999	HIP1R/ADRA2A/TIFAB/F11R/VDR/CD36/KCNQ1/ADM2/SLC46A1/PPARGC1A/SOAT2/SLC26A7/CEL/TYMP/CHRM3/AKR1C1/TLR4/PTGER1/MGAM/CHIT1	20
BP	GO:1903524	positive regulation of blood circulation	13/1375	76/18866	0.00315704	0.0413115	0.0336365	TRPM4/PDE4D/TBXA2R/HRH1/ADA/PTGS2/KCNQ1/RNF207/PTAFR/F2RL1/AVPR2/CHRM3/F2R	13
BP	GO:0051224	negative regulation of protein transport	21/1375	151/18866	0.00316435	0.0413392	0.033659	HDAC9/RGCC/ADRA2A/PKIG/RAB11FIP5/TNFRSF4/BAG3/DERL3/CD36/CD200/DMTN/KCNE1/APOE/KCNJ11/FCGR2B/FFAR4/NLRP12/ANGPT1/BMP8A/RAB23/F2R	21
BP	GO:0045778	positive regulation of ossification	15/1375	94/18866	0.00318773	0.0415083	0.0337967	P2RX7/ZBTB16/IFITM1/FAM20C/SLC8A1/HIF1A-AS2/LTF/LRP5/SMAD1/MEF2C/BMPR1A/ACVR2A/TP63/FFAR4/JAG1	15
BP	GO:0060349	bone morphogenesis	15/1375	94/18866	0.00318773	0.0415083	0.0337967	MATN1/TIFAB/RARG/DHRS3/LTF/COL2A1/LRP5/MEF2C/PHOSPHO1/LTBP3/FGFR3/TRPV4/COL1A1/LRP6/RAB23	15
BP	GO:0030856	regulation of epithelial cell differentiation	23/1375	171/18866	0.0031955	0.0415415	0.0338237	ZEB1/NOTCH4/ARNTL/F11R/SPRY1/HOXA7/LIF/SMO/PROC/CTSL/VDR/ACVRL1/PRLR/MYCL/SPRY2/MMP9/TP63/PTCH1/CEACAM1/SERPINE1/FOXJ1/JAG1/MAFF	23
BP	GO:0020027	hemoglobin metabolic process	5/1375	15/18866	0.00330298	0.0425078	0.0346105	EPB42/ALAS2/INHBA/AHSP/KLF4	5
BP	GO:0060099	regulation of phagocytosis, engulfment	5/1375	15/18866	0.00330298	0.0425078	0.0346105	GATA2/CD36/STAP1/F2RL1/C3	5
BP	GO:0072567	chemokine (C-X-C motif) ligand 2 production	5/1375	15/18866	0.00330298	0.0425078	0.0346105	CD74/MCOLN2/F2RL1/KLF4/TLR4	5
BP	GO:0090594	inflammatory response to wounding	5/1375	15/18866	0.00330298	0.0425078	0.0346105	MDK/SIGLEC10/GRN/CCR2/F2R	5
BP	GO:1900225	regulation of NLRP3 inflammasome complex assembly	5/1375	15/18866	0.00330298	0.0425078	0.0346105	TLR6/NLRC3/CD36/GBP5/TLR4	5
BP	GO:2000341	regulation of chemokine (C-X-C motif) ligand 2 production	5/1375	15/18866	0.00330298	0.0425078	0.0346105	CD74/MCOLN2/F2RL1/KLF4/TLR4	5
BP	GO:0002823	negative regulation of adaptive immune response based on somatic recombination of immune receptors built from immunoglobulin superfamily domains	9/1375	43/18866	0.00332187	0.0425078	0.0346105	IL1RL1/CLEC4G/HAVCR2/LILRB1/FCGR2B/CEACAM1/ARG1/FOXJ1/HFE	9
BP	GO:0001676	long-chain fatty acid metabolic process	17/1375	113/18866	0.00332886	0.0425078	0.0346105	ABCD1/CYP2U1/AKR1C3/SLC27A2/CYP4F3/PLA2G4A/PTGS2/CYP2E1/CYP4F2/SLC27A6/FAAH2/CYP4F12/CBR1/PTGDS/HPGDS/ACSL6/CYP2S1	17
BP	GO:0032963	collagen metabolic process	17/1375	113/18866	0.00332886	0.0425078	0.0346105	RGCC/CTSB/P2RX7/CTSL/CYGB/MFAP4/CTSS/MMP2/MMP9/MRC2/CST3/ARG1/PRTN3/COL1A1/MMP28/MMP8/F2R	17
BP	GO:1903555	regulation of tumor necrosis factor superfamily cytokine production	17/1375	113/18866	0.00332886	0.0425078	0.0346105	PYCARD/NLRC3/CD36/LY96/HAVCR2/LTF/SIRPA/GPNMB/PTAFR/TLR3/ANGPT1/ORM1/CLEC4A/CD34/TLR4/AXL/GAS6	17
BP	GO:0090102	cochlea development	10/1375	51/18866	0.00333395	0.0425078	0.0346105	PTK7/VANGL2/ZEB1/TIFAB/GATA2/PSAP/HPN/SOBP/HOXA1/FZD2	10
BP	GO:1900047	negative regulation of hemostasis	10/1375	51/18866	0.00333395	0.0425078	0.0346105	NOS3/TFPI/PROC/SERPING1/APOE/KRT1/CEACAM1/ANXA2/SERPINE1/CD34	10
BP	GO:0008406	gonad development	28/1375	223/18866	0.00339315	0.0426085	0.0346925	NTRK1/LFNG/WT1/HOXA10/UMODL1/IDH1/AKR1C3/GATA1/WNT2B/HOXA9/NOS3/MAMLD1/KIT/SEMA3A/FST/DMC1/INHBA/SOX8/ACVR2A/TLR3/RETN/CST3/PCYT1B/SOX15/RHOBTB3/ADAMTS1/ANG/NR5A1	28
BP	GO:0032642	regulation of chemokine production	12/1375	68/18866	0.00343978	0.0426085	0.0346925	CD74/TLR7/HAVCR2/SIRPA/TLR3/MCOLN2/TRIM32/F2RL1/FFAR3/TRPV4/KLF4/TLR4	12
BP	GO:0031349	positive regulation of defense response	43/1375	385/18866	0.00344422	0.0426085	0.0346925	PYCARD/IL1RL1/PAK1/LILRA2/HCK/MDK/CRTAM/TLR6/SH2D1A/PTGS2/MUC12/CADM1/TLR7/CD209/OSM/HAVCR2/STAP1/CD1D/NLRC4/GBP5/GRN/CCR2/MEF2C/TLR8/TRIM6/IL18RAP/TLR3/PYHIN1/F2RL1/ARG1/SIGLEC16/SERPINE1/NLRP12/IRGM/FFAR3/TRPV4/SUCNR1/CLEC4A/IL17D/AIM2/C3/TLR4/MMP8	43
BP	GO:1903305	regulation of regulated secretory pathway	22/1375	162/18866	0.00344533	0.0426085	0.0346925	GRIK5/SYT17/BCR/DOC2B/ADRA2A/RAB3A/GATA2/RAB15/CACNA1H/DOC2A/ITGB2/SYT3/ITGAM/FGR/CCR2/PRRT2/PTAFR/FCGR2B/CD177/CEACAM1/F2RL1/GRIN3A	22
BP	GO:0002318	myeloid progenitor cell differentiation	3/1375	5/18866	0.00345431	0.0426085	0.0346925	KIT/FLT3/JAM3	3
BP	GO:0003150	muscular septum morphogenesis	3/1375	5/18866	0.00345431	0.0426085	0.0346925	VANGL2/FZD1/FZD2	3
BP	GO:0009233	menaquinone metabolic process	3/1375	5/18866	0.00345431	0.0426085	0.0346925	CYP4F3/CYP4F2/CYP4F12	3
BP	GO:0018057	peptidyl-lysine oxidation	3/1375	5/18866	0.00345431	0.0426085	0.0346925	LOXL4/LOXL1/LOX	3
BP	GO:0035811	negative regulation of urine volume	3/1375	5/18866	0.00345431	0.0426085	0.0346925	SLC4A1/AVPR2/ADCY6	3
BP	GO:0036100	leukotriene catabolic process	3/1375	5/18866	0.00345431	0.0426085	0.0346925	CYP4F3/CYP4F2/CYP4F12	3
BP	GO:0036101	leukotriene B4 catabolic process	3/1375	5/18866	0.00345431	0.0426085	0.0346925	CYP4F3/CYP4F2/CYP4F12	3
BP	GO:0036102	leukotriene B4 metabolic process	3/1375	5/18866	0.00345431	0.0426085	0.0346925	CYP4F3/CYP4F2/CYP4F12	3
BP	GO:0042374	phylloquinone metabolic process	3/1375	5/18866	0.00345431	0.0426085	0.0346925	CYP4F3/CYP4F2/CYP4F12	3
BP	GO:0042376	phylloquinone catabolic process	3/1375	5/18866	0.00345431	0.0426085	0.0346925	CYP4F3/CYP4F2/CYP4F12	3
BP	GO:0046874	quinolinate metabolic process	3/1375	5/18866	0.00345431	0.0426085	0.0346925	QPRT/KYNU/KMO	3
BP	GO:0048170	positive regulation of long-term neuronal synaptic plasticity	3/1375	5/18866	0.00345431	0.0426085	0.0346925	SHANK3/KIT/EPHB2	3
BP	GO:0071611	granulocyte colony-stimulating factor production	3/1375	5/18866	0.00345431	0.0426085	0.0346925	LILRA2/HAVCR2/CD34	3
BP	GO:1901662	quinone catabolic process	3/1375	5/18866	0.00345431	0.0426085	0.0346925	CYP4F3/CYP4F2/CYP4F12	3
BP	GO:1903412	response to bile acid	3/1375	5/18866	0.00345431	0.0426085	0.0346925	KCNMB1/ABCB4/GPBAR1	3
BP	GO:1903413	cellular response to bile acid	3/1375	5/18866	0.00345431	0.0426085	0.0346925	KCNMB1/ABCB4/GPBAR1	3
BP	GO:1904906	positive regulation of endothelial cell-matrix adhesion via fibronectin	3/1375	5/18866	0.00345431	0.0426085	0.0346925	FUT1/CEACAM6/RIN2	3
BP	GO:0060047	heart contraction	34/1375	287/18866	0.00349778	0.043078	0.0350747	TRPM4/CACNA2D4/RYR3/GAA/JUP/PDE4D/CAMK2D/ADA/CACNA1H/SLC8A1/NOS3/CACNA1C/KCNH2/CACNA2D3/MYL4/CACNB1/DES/CACNA2D2/SEMA3A/KCNQ1/RNF207/KCNE1/TNNI2/BIN1/FXYD6/KCNJ11/KCNJ2/SCN4B/ATP1B1/FXYD7/EPAS1/ATP2B2/CXADR/MYLK2	34
BP	GO:0003073	regulation of systemic arterial blood pressure	15/1375	95/18866	0.00353643	0.0434867	0.0354075	CPA3/PTPRO/CTSZ/KLK1/PDE4D/PCSK5/NOS3/CYP4F2/CYP4F12/CES1/F2RL1/AVPR2/SUCNR1/F2R/GAS6	15
BP	GO:0040013	negative regulation of locomotion	44/1375	397/18866	0.00359123	0.0440923	0.0359006	RECK/GADD45A/PTPRO/RGCC/SRGAP2/BCR/JUP/ABHD6/TBXA2R/SRGAP1/SEMA7A/CD74/IFITM1/ELANE/CX3CR1/ADA/CLDN19/HOXA7/CYGB/SEMA6C/SEMA3A/CD200/ACVRL1/TIE1/APOE/TACSTD2/STAP1/NBL1/PPARGC1A/SEMA3B/SPOCK3/MEF2C/BMPR1A/PTPRM/SERPINE1/KLF4/JAG1/LIMCH1/CDH1/FBLN1/MMP28/LRP1/PLCB1/NOG	44
BP	GO:0002793	positive regulation of peptide secretion	25/1375	193/18866	0.0036178	0.0442819	0.036055	RGCC/TRPM4/P2RX7/DOC2B/TRH/CRTAM/TNFRSF4/CADM1/FGR/SOX4/GPER1/CLEC9A/ACHE/HLA-DRB1/ABCG1/FFAR4/F2RL1/TFR2/HFE/CD34/TLR4/MYH10/CLEC5A/ANG/LRP1	25
BP	GO:0030041	actin filament polymerization	25/1375	193/18866	0.0036178	0.0442819	0.036055	PYCARD/C15orf62/HIP1R/SPTBN2/CDC42EP1/EPS8/CAPG/GAS7/DBN1/BAIAP2L2/CDC42EP3/KANK3/HCK/WASF1/SPIRE1/DMTN/ESAM/SPTA1/BIN1/TENM1/ELN/SPTB/ANG/ARHGAP6/WHAMMP3	25
BP	GO:0035296	regulation of tube diameter	20/1375	143/18866	0.0036666	0.0447415	0.0364292	HTR7/TRPM4/ADRA2A/TBXA2R/HRH1/SCPEP1/KCNMB1/SLC8A1/NOS3/PTGS2/KEL/APOE/GPER1/PTAFR/PTPRM/F2RL1/AVPR2/CHRM3/F2R/ADCY6	20
BP	GO:0097746	regulation of blood vessel diameter	20/1375	143/18866	0.0036666	0.0447415	0.0364292	HTR7/TRPM4/ADRA2A/TBXA2R/HRH1/SCPEP1/KCNMB1/SLC8A1/NOS3/PTGS2/KEL/APOE/GPER1/PTAFR/PTPRM/F2RL1/AVPR2/CHRM3/F2R/ADCY6	20
BP	GO:0032653	regulation of interleukin-10 production	11/1375	60/18866	0.00368775	0.0449307	0.0365832	PYCARD/PDCD1LG2/TNFRSF21/TRIB2/LILRB1/HLA-DRB1/FCGR2B/CD34/EPX/TLR4/MMP8	11
BP	GO:0033209	tumor necrosis factor-mediated signaling pathway	23/1375	173/18866	0.00370242	0.0449717	0.0366166	PYCARD/CASP1/PELI3/TNFRSF18/TNFRSF4/TRAF5/CD40/TNFSF15/TNFSF13B/TNFRSF25/CD70/TNFRSF1B/TNFSF12/KRT8/CLIP3/EDA2R/TRIM32/F2RL1/TNFSF9/TNFSF14/AIM2/KRT18/GAS6	23
BP	GO:0048660	regulation of smooth muscle cell proliferation	23/1375	173/18866	0.00370242	0.0449717	0.0366166	PAK1/ELANE/NOS3/PTGS2/VIPR2/GPER1/MMP2/PPARGC1A/NR4A3/NDRG2/MEF2C/BMPR1A/MMP9/PTAFR/P2RY6/PDGFD/S1PR1/RBPMS2/KLF4/NOTCH3/ELN/ADAMTS1/ANG	23
BP	GO:0002831	regulation of response to biotic stimulus	45/1375	409/18866	0.00373363	0.0450563	0.0366855	PYCARD/CD180/LY86/SAMHD1/PAK1/SCIMP/FGL2/LILRA2/HCK/CRTAM/SH2D1A/NLRC3/MUC12/CADM1/CD96/CD36/CD209/IL12RB1/LY96/FGR/SERPING1/HAVCR2/LTF/APOE/CD1D/NLRC4/GBP5/GRN/LILRB1/IL27/TLR8/TRIM6/IL18RAP/FCGR2B/PYHIN1/CEACAM1/F2RL1/ARG1/SIGLEC16/HTRA1/IRGM/SASH1/CLEC4A/AIM2/TLR4	45
BP	GO:0000302	response to reactive oxygen species	29/1375	235/18866	0.00373709	0.0450563	0.0366855	NET1/CAPN2/AKR1C3/PSAP/ADA/SLC8A1/NOS3/HBA1/CYP2E1/PYCR1/HBB/MPO/HBA2/CD36/APOE/SIRPA/MMP2/PPARGC1A/NR4A3/MMP9/IL18RAP/PDGFD/CST3/ARG1/LCN2/KLF4/COL1A1/AXL/NCF1	29
BP	GO:0050804	modulation of chemical synaptic transmission	49/1375	454/18866	0.0037439	0.0450563	0.0366855	NTRK1/GRIK5/MCTP2/SHANK3/BCR/ABHD6/NLGN3/AKAP7/NTNG2/RAB3A/PLEKHG5/IQSEC2/HRH1/DBN1/JPH4/DNM1/AKAP12/CX3CR1/KMO/PTGS2/KIT/TACR2/CACNA2D2/CAMK2B/MAP1A/APP/APOE/GPER1/PRKAR2B/CCR2/ACHE/MEF2C/PRRT2/DLGAP1/CEL/CLSTN2/RETN/LILRB2/NETO1/IGSF9B/GRIN3A/LRRC4/CDH1/SHISA7/GRIN2D/GNAI1/PLCB1/EPHB2/F2R	49
BP	GO:0001893	maternal placenta development	8/1375	36/18866	0.00374903	0.0450563	0.0366855	CTSB/RXRA/STOX2/TPPP3/LIF/PTGS2/VDR/SPP1	8
BP	GO:0010543	regulation of platelet activation	8/1375	36/18866	0.00374903	0.0450563	0.0366855	PRKCQ/F11R/PLA2G4A/NOS3/DMTN/APOE/CEACAM1/TLR4	8
BP	GO:1905332	positive regulation of morphogenesis of an epithelium	8/1375	36/18866	0.00374903	0.0450563	0.0366855	ITGAX/MDK/WNT2B/LIF/SMO/HOXB7/SOX8/NOG	8
BP	GO:2000310	regulation of NMDA receptor activity	8/1375	36/18866	0.00374903	0.0450563	0.0366855	NLGN3/APP/SLC6A9/PPARGC1A/CCR2/MEF2C/CRHBP/EPHB2	8
BP	GO:0002688	regulation of leukocyte chemotaxis	18/1375	124/18866	0.00380452	0.0455169	0.0370606	MDK/CD74/CSF1R/CXCL10/XCL2/MST1/STAP1/NBL1/CCL4/CCR2/CCR1/F2RL1/SERPINE1/TRPV4/TNFSF14/MMP28/JAM3/GAS6	18
BP	GO:0009063	cellular amino acid catabolic process	18/1375	124/18866	0.00380452	0.0455169	0.0370606	HDC/CARNS1/HNMT/GCAT/KYNU/IL4I1/KMO/NOS3/PRODH/ALDH7A1/CBS/AADAT/BCAT1/ASRGL1/GAD1/HPD/ARG1/FTCD	18
BP	GO:0022612	gland morphogenesis	18/1375	124/18866	0.00380452	0.0455169	0.0370606	KDM5B/CRIP1/RXRA/MDK/NTN1/RARG/CSF1R/VDR/SEMA3A/LRP5/FGFR1/TP63/HPN/PTCH1/CEACAM1/ARG1/LRP6/NOG	18
BP	GO:0010721	negative regulation of cell development	39/1375	343/18866	0.00382068	0.0456416	0.0371621	PTPRO/ULK2/SPOCK1/PAK1/SRGAP2/CTSZ/EFNA1/NLGN3/LGALS1/SEMA7A/NTN1/RTN4R/SEMA6C/SEMA3A/DMTN/APP/LTF/APOE/ITM2C/TACSTD2/STAP1/BCL11A/SEMA3B/LILRB1/BMPR1A/SOX8/MEIS1/TRPV4/NOTCH3/JAG1/LRP4/EFNB2/FBLN1/SPP1/LRP1/EPHB2/PMP22/NOG/ADCY6	39
BP	GO:0030032	lamellipodium assembly	12/1375	69/18866	0.00389394	0.0462366	0.0376465	PTPRO/AUTS2/SRGAP2/FSCN1/VAV2/KIT/DMTN/ARHGEF4/ABLIM3/P2RY12/AJUBA/S1PR1	12
BP	GO:0050854	regulation of antigen receptor-mediated signaling pathway	12/1375	69/18866	0.00389394	0.0462366	0.0376465	LPXN/SLA2/LILRB4/TESPA1/GCSAML/ADA/SH2D1A/TRAT1/STAP1/FCGR2B/CEACAM1/LGALS3	12
BP	GO:0051090	regulation of DNA-binding transcription factor activity	49/1375	455/18866	0.00390795	0.0462366	0.0376465	PYCARD/NTRK1/RGCC/MAPK11/PRKCQ/JUP/CYTL1/FZD1/IL18R1/HCK/TNFRSF4/TLR6/CX3CR1/ANXA3/ITGB2/NLRC3/SMO/KIT/MTURN/CD36/CD200/IRAK2/APP/TRAF5/HAVCR2/CD40/LTF/LRP5/MAP3K13/NLRC4/POU4F1/PPARGC1A/TRIM6/CDKN2A/IL18RAP/TLR3/PTCH1/EDA2R/SIK1/TRIM32/FOXJ1/NLRP12/KLF4/AIM2/LRP6/FZD2/TLR4/WFS1/GAS6	49
BP	GO:0099177	regulation of trans-synaptic signaling	49/1375	455/18866	0.00390795	0.0462366	0.0376465	NTRK1/GRIK5/MCTP2/SHANK3/BCR/ABHD6/NLGN3/AKAP7/NTNG2/RAB3A/PLEKHG5/IQSEC2/HRH1/DBN1/JPH4/DNM1/AKAP12/CX3CR1/KMO/PTGS2/KIT/TACR2/CACNA2D2/CAMK2B/MAP1A/APP/APOE/GPER1/PRKAR2B/CCR2/ACHE/MEF2C/PRRT2/DLGAP1/CEL/CLSTN2/RETN/LILRB2/NETO1/IGSF9B/GRIN3A/LRRC4/CDH1/SHISA7/GRIN2D/GNAI1/PLCB1/EPHB2/F2R	49
BP	GO:0007498	mesoderm development	19/1375	134/18866	0.00390942	0.0462366	0.0376465	TAL1/ITGB4/HCK/BMX/SMO/TIE1/MIXL1/FGFR1/INHBA/POU4F1/NR4A3/SMAD1/BMPR1A/ACVR2A/TP63/MEST/KLF4/NOG/SECTM1	19
BP	GO:0085029	extracellular matrix assembly	9/1375	44/18866	0.00391117	0.0462366	0.0376465	RGCC/NTNG2/MFAP4/LTBP3/LAMB2/PXDN/MYH11/LOX/GAS6	9
BP	GO:1905521	regulation of macrophage migration	9/1375	44/18866	0.00391117	0.0462366	0.0376465	MDK/CX3CR1/CSF1R/CD200/MST1/STAP1/P2RY12/TRPV4/MMP28	9
BP	GO:0035150	regulation of tube size	20/1375	144/18866	0.00397398	0.04684	0.0381379	HTR7/TRPM4/ADRA2A/TBXA2R/HRH1/SCPEP1/KCNMB1/SLC8A1/NOS3/PTGS2/KEL/APOE/GPER1/PTAFR/PTPRM/F2RL1/AVPR2/CHRM3/F2R/ADCY6	20
BP	GO:0050921	positive regulation of chemotaxis	20/1375	144/18866	0.00397398	0.04684	0.0381379	MDK/CD74/CSF1R/CXCL10/XCL2/FGFR1/CCL4/P2RY12/CCR2/CCR1/PDGFD/F2RL1/SERPINE1/S1PR1/TRPV4/SUCNR1/TNFSF14/ARTN/SCG2/GAS6	20
BP	GO:2001057	reactive nitrogen species metabolic process	14/1375	87/18866	0.00398261	0.0468723	0.0381641	SPR/GCHFR/TLR6/CX3CR1/NOS3/ITGB2/PTGS2/HBB/CD36/SIRPA/KLF4/CD34/TLR4/MMP8	14
BP	GO:0048640	negative regulation of developmental growth	17/1375	115/18866	0.00400327	0.0468789	0.0381695	MAPK11/ULK2/PAK1/SEMA7A/NTN1/RTN4R/SEMA6C/SEMA3A/BCL11A/SEMA3B/MEIS1/WWC1/PTCH1/FGFR3/CXADR/SPP1/NOG	17
BP	GO:0090189	regulation of branching involved in ureteric bud morphogenesis	6/1375	22/18866	0.00400579	0.0468789	0.0381695	WNT2B/SMO/TACSTD2/HOXB7/SOX8/NOG	6
BP	GO:1901739	regulation of myoblast fusion	6/1375	22/18866	0.00400579	0.0468789	0.0381695	CAPN2/CXCL10/NFATC2/EHD2/CXCL9/TNFSF14	6
BP	GO:0001782	B cell homeostasis	7/1375	29/18866	0.0040421	0.0468789	0.0381695	SPNS2/DOCK10/CD74/GAPT/ADA/TNFSF13B/MEF2C	7
BP	GO:0021602	cranial nerve morphogenesis	7/1375	29/18866	0.0040421	0.0468789	0.0381695	TIFAB/HOXA3/SEMA3A/ATP8B1/HOXA1/EPHB2/MAFB	7
BP	GO:0032373	positive regulation of sterol transport	7/1375	29/18866	0.0040421	0.0468789	0.0381695	APOE/ABCB4/ABCG1/PTCH1/CES1/ANXA2/LRP1	7
BP	GO:0032376	positive regulation of cholesterol transport	7/1375	29/18866	0.0040421	0.0468789	0.0381695	APOE/ABCB4/ABCG1/PTCH1/CES1/ANXA2/LRP1	7
BP	GO:0036336	dendritic cell migration	7/1375	29/18866	0.0040421	0.0468789	0.0381695	TRPM4/EPS8/CCR5/CCR2/CCR1/NLRP12/GAS6	7
BP	GO:0043032	positive regulation of macrophage activation	7/1375	29/18866	0.0040421	0.0468789	0.0381695	IL1RL1/TLR6/PLA2G4A/HAVCR2/STAP1/TLR4/MMP8	7
BP	GO:0060441	epithelial tube branching involved in lung morphogenesis	7/1375	29/18866	0.0040421	0.0468789	0.0381695	CTSZ/VANGL2/SPRY1/WNT2B/SPRY2/HOXA5/CTSH	7
BP	GO:0051271	negative regulation of cellular component movement	44/1375	400/18866	0.00412208	0.047135	0.038378	RECK/GADD45A/PTPRO/RGCC/SRGAP2/BCR/JUP/ABHD6/TBXA2R/SRGAP1/SEMA7A/CD74/IFITM1/CX3CR1/ADA/CLDN19/HOXA7/CYGB/SEMA6C/SEMA3A/CD200/ACVRL1/TIE1/APOE/TACSTD2/STAP1/NBL1/PPARGC1A/SEMA3B/BIN1/SPOCK3/MEF2C/BMPR1A/PTPRM/SERPINE1/KLF4/JAG1/LIMCH1/CDH1/FBLN1/MMP28/LRP1/PLCB1/NOG	44
BP	GO:0003149	membranous septum morphogenesis	4/1375	10/18866	0.00412935	0.047135	0.038378	VANGL2/FZD1/FZD2/NOG	4
BP	GO:0006171	cAMP biosynthetic process	4/1375	10/18866	0.00412935	0.047135	0.038378	ADCY7/ADCY9/ADCY2/ADCY6	4
BP	GO:0006547	histidine metabolic process	4/1375	10/18866	0.00412935	0.047135	0.038378	HDC/CARNS1/HNMT/FTCD	4
BP	GO:0032815	negative regulation of natural killer cell activation	4/1375	10/18866	0.00412935	0.047135	0.038378	FGR/HAVCR2/PGLYRP1/PGLYRP2	4
BP	GO:0034154	toll-like receptor 7 signaling pathway	4/1375	10/18866	0.00412935	0.047135	0.038378	UNC93B1/SCIMP/TLR7/HAVCR2	4
BP	GO:0046598	positive regulation of viral entry into host cell	4/1375	10/18866	0.00412935	0.047135	0.038378	CD4/LGALS1/CD74/HLA-DRB1	4
BP	GO:0048251	elastic fiber assembly	4/1375	10/18866	0.00412935	0.047135	0.038378	MFAP4/LTBP3/MYH11/LOX	4
BP	GO:0075294	positive regulation by symbiont of entry into host	4/1375	10/18866	0.00412935	0.047135	0.038378	CD4/LGALS1/CD74/HLA-DRB1	4
BP	GO:1900426	positive regulation of defense response to bacterium	4/1375	10/18866	0.00412935	0.047135	0.038378	HAVCR2/GRN/F2RL1/SIGLEC16	4
BP	GO:1990535	neuron projection maintenance	4/1375	10/18866	0.00412935	0.047135	0.038378	ABCD1/MAP1A/APP/ABCD2	4
BP	GO:0034446	substrate adhesion-dependent cell spreading	16/1375	106/18866	0.0041816	0.0476631	0.038808	LPXN/ITGB7/SRGAP2/EFNA1/NTNG2/MDK/S100A10/DMTN/TACSTD2/FERMT2/RADIL/EPHB3/LAMC3/LAMB2/FBLN1/AXL	16
BP	GO:0006027	glycosaminoglycan catabolic process	11/1375	61/18866	0.00420923	0.0478409	0.0389528	HEXB/CSPG4/HSPG2/SDC2/GPC2/VCAN/SDC3/PGLYRP1/PGLYRP2/GPC4/SGSH	11
BP	GO:0043954	cellular component maintenance	11/1375	61/18866	0.00420923	0.0478409	0.0389528	CHCHD10/RAB3A/CSF1R/APOE/TANC1/IGF1R/FCGR2B/CD177/F2RL1/PRTN3/F2R	11
BP	GO:0071902	positive regulation of protein serine/threonine kinase activity	39/1375	345/18866	0.00421806	0.0478729	0.0389788	CCND2/NTRK1/GADD45A/RGCC/MAPK11/PAK1/FGD2/VANGL2/P2RX7/ADRA2A/CSPG4/TNIK/MAP3K15/CD74/TLR6/ELANE/KIT/CSF1R/FZD8/IRAK2/CD40/LTF/LPAR3/FGFR1/MAP3K13/DUSP5/SPRY2/AJUBA/PDGFD/TENM1/IRGM/PSRC1/SASH1/FLT3/TLR4/NEK10/CAMK1/RET/F2R	39
BP	GO:0048659	smooth muscle cell proliferation	23/1375	175/18866	0.00427503	0.0484503	0.039449	PAK1/ELANE/NOS3/PTGS2/VIPR2/GPER1/MMP2/PPARGC1A/NR4A3/NDRG2/MEF2C/BMPR1A/MMP9/PTAFR/P2RY6/PDGFD/S1PR1/RBPMS2/KLF4/NOTCH3/ELN/ADAMTS1/ANG	23
BP	GO:1904950	negative regulation of establishment of protein localization	21/1375	155/18866	0.00432193	0.0489122	0.0398251	HDAC9/RGCC/ADRA2A/PKIG/RAB11FIP5/TNFRSF4/BAG3/DERL3/CD36/CD200/DMTN/KCNE1/APOE/KCNJ11/FCGR2B/FFAR4/NLRP12/ANGPT1/BMP8A/RAB23/F2R	21
BP	GO:0050890	cognition	35/1375	302/18866	0.00438637	0.049571	0.0403615	GM2A/NTRK1/SLC2A4/SHANK3/MGAT3/GRPR/ZNF385A/NLGN3/AFF2/TIFAB/HRH1/JPH4/MDK/PDE1B/CX3CR1/PTGS2/KIT/TACR2/HLA-DRA/MAP1A/APP/APOE/TANC1/PRKAR2B/MEF2C/SOBP/LILRB2/NETO1/MFSD2A/CRHBP/HOXA1/SHISA7/PLCB1/EPHB2/NRXN2	35
BP	GO:0051480	regulation of cytosolic calcium ion concentration	40/1375	357/18866	0.00441917	0.0498708	0.0406055	TRPM4/RYR3/CD4/P2RX7/GPR35/PDE4D/GPR174/CAMK2D/TBXA2R/GATA2/GNA15/JPH4/CCR5/CX3CR1/SLC8A1/CACNA1C/CDH23/CD36/CXCL10/GPER1/LPAR3/CCR2/P2RY6/CCR1/CXCL9/MCOLN2/TMEM178A/FFAR4/F2RL1/GPR65/S1PR1/TRPV4/ATP2B2/CAV2/LRP6/GRIN2D/PTGER1/LRP1/SLC35G1/F2R	40
CC	GO:0062023	collagen-containing extracellular matrix	88/1411	427/19559	1.28832e-19	9.64953e-17	7.7028e-17	CPA3/CTSZ/CTSB/MATN1/LGALS1/S100A4/NTNG2/FGL2/SEMA7A/EGFL7/SPARC/COL9A2/CSPG4/RELL2/ADAMDEC1/PSAP/MDK/AEBP1/NTN1/SERPINB8/ITGA6/WNT2B/ELANE/HSPG2/LOXL1/ANXA5/S100A10/TGFB1I1/CTSL/SDC2/SSC5D/MXRA7/COL17A1/TPSAB1/GPC2/ADAMTS4/MFAP4/SERPING1/MST1/CFP/CTSS/COL2A1/APOE/KRT1/MMP2/VCAN/ITIH1/SEMA3B/ACHE/SDC3/TPSB2/MMP9/ANXA2P2/TIMP3/LTBP3/ANGPTL6/NID2/CLEC14A/MFGE8/CST3/GPC4/COL25A1/COL8A2/PRG2/ANXA2/HT…	88
CC	GO:0009897	external side of plasma membrane	78/1411	417/19559	4.72763e-15	1.7705e-12	1.41331e-12	SLC2A4/IL1RL1/ULBP3/CD4/IL31RA/CTSB/P2RX7/PDCD1LG2/MS4A2/MCAM/SEMA7A/CAPN2/UMODL1/CD69/TNFRSF18/CD86/SCUBE1/CCR5/SLC7A5/ENPP3/CD74/ITGA6/LY6G6C/TNFRSF4/CSF2RA/CX3CR1/ADA/RTN4R/ITGB2/ANXA5/KIT/ITGAM/CD36/ANPEP/CD209/IL12RB1/GFRA2/CXCL10/PRLR/CD40/ABCG2/CD1D/SPA17/IGLL1/CA4/ABCB1/FCER2/CD3D/P2RY12/LILRB1/CCR2/TLR8/BMPR1A/CD163L1/HLA-DRB1/ABCG1/CD1A/CLEC14A/CCR1/FCGR2B/CXCL9/FOLR2/MFGE8/ICOSLG/GPC4/…	78
CC	GO:0030139	endocytic vesicle	59/1411	313/19559	7.57745e-12	1.89184e-09	1.51017e-09	UNC93B1/SRGAP2/CAMK2D/NLGN3/SCIMP/ATP6V0E2/MPEG1/RAB11FIP5/PLEKHG5/SPARC/WNT6/CD74/RAB39A/HVCN1/TLR6/ELANE/ANXA3/NOS3/HBA1/AMN/SMO/HLA-DRA/HBB/MPO/HBA2/TLR7/CD36/FCGR1B/HLA-DQB2/CAMK2B/LTF/CTSS/APOE/MYO1E/PLD4/NCF2/KIF16B/FCGR1A/HLA-DQA2/HLA-DRB1/EHD2/PGLYRP1/FLNB/SGIP1/HLA-DPA1/HLA-DRB5/PTCH1/FFAR4/CD163/IRGM/IGF2R/AVPR2/RAB17/HLA-DPB1/FZD2/LRP1/MSR1/RAB23/NCF1	59
CC	GO:0042581	specific granule	36/1411	160/19559	6.58557e-10	1.23315e-07	9.8437e-08	CTSZ/JUP/SLC27A2/SLC44A2/HVCN1/ELANE/ANXA3/CHI3L1/ITGAL/ITGB2/ITGAM/TARM1/CD36/CFP/LTF/LYZ/CXCL1/OLR1/CEACAM8/TNFRSF1B/PGLYRP1/CAMP/RETN/CD177/DEFA4/CEACAM1/ARG1/TCN1/LCN2/ORM1/CD59/CD93/MS4A3/CLEC5A/MMP8/CHIT1	36
CC	GO:0070820	tertiary granule	36/1411	164/19559	1.35109e-09	2.02394e-07	1.61562e-07	GAA/METTL7A/ITGAX/IDH1/ITGB2/ITGAM/HBB/TARM1/CFP/LTF/CTSS/SIRPA/PTPRN2/LYZ/CXCL1/OLR1/CEACAM8/MMP9/PTAFR/PGLYRP1/CAMP/CST3/CD177/CEACAM1/TCN1/LILRB2/ORM1/CD59/TNFAIP6/CD93/CTSH/CLEC5A/MGAM/MMP8/CHIT1/LGALS3	36
CC	GO:0005911	cell-cell junction	71/1411	493/19559	1.63834e-08	2.04519e-06	1.63259e-06	TNKS1BP1/MLC1/PAK1/PTK7/CLDN23/VANGL2/JUP/P2RX7/CDC42EP1/FSCN1/SV2A/AHNAK/SAPCD2/ZAP70/PLEKHG5/ARVCF/DBN1/BAIAP2L2/F11R/EVPL/CDH24/GJB6/MARVELD2/PPL/SLC8A1/CLDN19/KIT/FLRT1/CADM1/CLDN9/DES/NHS/SYNM/COL17A1/ESAM/PDZD2/APP/VSIG10/EPB41L3/SORBS1/CLDN12/MYO1E/PANX2/ABCB4/TSPAN33/MPP7/PCDH12/KRT8/AJUBA/PTPRM/HPN/KCNJ11/KCNJ2/SCN4B/ATP1B1/CEACAM1/ANXA2/PARD3/TRPV4/CGNL1/EPCAM/JAG1/EFNB2/CDH1/CXADR/FRMD…	71
CC	GO:1904724	tertiary granule lumen	18/1411	55/19559	2.76654e-08	2.9602e-06	2.363e-06	METTL7A/IDH1/HBB/CFP/LTF/CTSS/LYZ/CXCL1/MMP9/PGLYRP1/CAMP/CST3/TCN1/ORM1/TNFAIP6/CTSH/MMP8/CHIT1	18
CC	GO:0045121	membrane raft	51/1411	329/19559	1.74199e-07	1.59728e-05	1.27504e-05	SLC2A4/MLC1/LAT2/CD4/SELPLG/AHNAK/ZAP70/CAPN2/HCK/TLR6/NOS3/RTN4R/TFPI/ITGB2/PTGS2/SMO/ITGAM/S100A10/CD36/KCNQ1/MYOF/APP/ABCG2/KCNE1/SORBS1/ABCB4/OLR1/BAALC/P2RY12/PRKAR2B/TNFRSF1B/BMPR1A/CLIP3/EHD2/CD1A/ADCY2/CD177/ATP1B1/PTCH1/ANXA2/S1PR1/PRTN3/ANGPT1/CAV2/LRP4/LRP6/CDH1/CXADR/GNAI1/RET/F2R	51
CC	GO:0098857	membrane microdomain	51/1411	330/19559	1.91929e-07	1.59728e-05	1.27504e-05	SLC2A4/MLC1/LAT2/CD4/SELPLG/AHNAK/ZAP70/CAPN2/HCK/TLR6/NOS3/RTN4R/TFPI/ITGB2/PTGS2/SMO/ITGAM/S100A10/CD36/KCNQ1/MYOF/APP/ABCG2/KCNE1/SORBS1/ABCB4/OLR1/BAALC/P2RY12/PRKAR2B/TNFRSF1B/BMPR1A/CLIP3/EHD2/CD1A/ADCY2/CD177/ATP1B1/PTCH1/ANXA2/S1PR1/PRTN3/ANGPT1/CAV2/LRP4/LRP6/CDH1/CXADR/GNAI1/RET/F2R	51
CC	GO:0035580	specific granule lumen	18/1411	62/19559	2.18438e-07	1.6361e-05	1.30603e-05	CTSZ/JUP/ELANE/CHI3L1/CFP/LTF/LYZ/CXCL1/PGLYRP1/CAMP/RETN/DEFA4/ARG1/TCN1/LCN2/ORM1/MMP8/CHIT1	18
CC	GO:0005833	hemoglobin complex	8/1411	12/19559	2.73954e-07	1.86538e-05	1.48905e-05	HBA1/HBB/HBA2/AHSP/HBM/HBQ1/HBG2/HBG1	8
CC	GO:0042383	sarcolemma	28/1411	135/19559	3.13707e-07	1.95805e-05	1.56303e-05	SLC2A4/RYR3/STAC3/CAMK2D/AHNAK/SGCB/SLC8A1/CACNA1C/CACNB1/DES/SYNM/SLC27A6/FLNC/ANK1/PDE9A/DTNA/BIN1/TRIM72/KRT8/KCNJ11/KCNJ2/ATP1B1/CLCN1/ANXA2/SYNC/CAV2/AHNAK2/PGM5	28
CC	GO:0042613	MHC class II protein complex	9/1411	16/19559	3.70965e-07	2.13733e-05	1.70614e-05	CD74/HLA-DRA/HLA-DQB2/HLA-DMB/HLA-DQA2/HLA-DRB1/HLA-DPA1/HLA-DRB5/HLA-DPB1	9
CC	GO:0016324	apical plasma membrane	53/1411	361/19559	5.84789e-07	3.12862e-05	2.49744e-05	GM2A/MLC1/PTPRO/HIP1R/CTSB/VANGL2/SPTBN2/PDE4D/TRPM6/SAPCD2/UMODL1/CSPG4/OTOA/TNIK/SLC7A5/ENPP3/CNKSR3/SLC2A9/GJB6/MARVELD2/AMN/UPK3A/CTSL/CYP4F2/CD36/SLC23A1/NHS/SLC46A1/SLC6A9/ABCG2/KCNE1/CEACAM6/MYO7A/ABCB4/CYP4F12/CA4/ABCB1/ATP8B1/HPN/P2RY6/ATP1B1/CEACAM1/KIAA1614/PARD3/TRPV4/RAB17/CD34/EPCAM/IGFBP2/JAG1/SLC47A1/MGAM/RAB27B	53
CC	GO:0098589	membrane region	51/1411	343/19559	6.44435e-07	3.21788e-05	2.56869e-05	SLC2A4/MLC1/LAT2/CD4/SELPLG/AHNAK/ZAP70/CAPN2/HCK/TLR6/NOS3/RTN4R/TFPI/ITGB2/PTGS2/SMO/ITGAM/S100A10/CD36/KCNQ1/MYOF/APP/ABCG2/KCNE1/SORBS1/ABCB4/OLR1/BAALC/P2RY12/PRKAR2B/TNFRSF1B/BMPR1A/CLIP3/EHD2/CD1A/ADCY2/CD177/ATP1B1/PTCH1/ANXA2/S1PR1/PRTN3/ANGPT1/CAV2/LRP4/LRP6/CDH1/CXADR/GNAI1/RET/F2R	51
CC	GO:0005775	vacuolar lumen	32/1411	173/19559	7.15976e-07	3.35166e-05	2.67549e-05	PYCARD/GM2A/PPT2/CPPED1/PLD3/CTSB/GAA/PRSS57/HEXB/CSPG4/NAAA/PSAP/CD74/ELANE/HSPG2/CTSL/MPO/SDC2/GPC2/CTSS/LYZ/VCAN/GRN/SDC3/RETN/GPC4/SGSH/ARG1/ANXA2/PRTN3/C3/DEFA3	32
CC	GO:0016323	basolateral plasma membrane	40/1411	246/19559	1.05972e-06	4.66899e-05	3.72705e-05	GM2A/MLC1/VANGL2/PALM/ATP7B/ADRA2A/NAIP/SLC7A5/SLC2A9/MARVELD2/ITGA6/SLC14A1/ITGA9/CLDN19/CADM1/SLC23A1/KCNQ1/SLC46A1/SLC6A9/ANK1/HEPH/TACSTD2/CD1D/ST14/P2RY12/SLC26A7/P2RY6/ATP1B1/SLC4A1/CEACAM1/ANXA2/SLC16A10/SLC7A7/CHRM3/RAB17/CD34/EPCAM/SLC47A1/CXADR/LRP1	40
CC	GO:0009898	cytoplasmic side of plasma membrane	30/1411	164/19559	2.00288e-06	7.89558e-05	6.3027e-05	GM2A/PTK6/SHANK3/STAC3/GNA14/JUP/YES1/PALM/ZAP70/GNA15/HCK/HIP1/KIT/FGR/TRAF5/ANK1/GNB3/SPTA1/DTNA/GNGT2/FERMT2/SLC4A1/ATP2C2/GNG4/CAV2/CDH1/SPTB/GNAI1/PGM5/RGS1	30
CC	GO:0030666	endocytic vesicle membrane	30/1411	164/19559	2.00288e-06	7.89558e-05	6.3027e-05	CAMK2D/ATP6V0E2/WNT6/CD74/RAB39A/HVCN1/TLR6/ANXA3/NOS3/SMO/HLA-DRA/CD36/FCGR1B/HLA-DQB2/CAMK2B/APOE/FCGR1A/HLA-DQA2/HLA-DRB1/SGIP1/HLA-DPA1/HLA-DRB5/PTCH1/CD163/IRGM/HLA-DPB1/FZD2/LRP1/MSR1/RAB23	30
CC	GO:0031838	haptoglobin-hemoglobin complex	7/1411	11/19559	2.55398e-06	9.21587e-05	7.35664e-05	HBA1/HBB/HBA2/HBM/HBQ1/HBG2/HBG1	7
CC	GO:0030669	clathrin-coated endocytic vesicle membrane	13/1411	40/19559	2.58389e-06	9.21587e-05	7.35664e-05	CD74/HLA-DRA/FCGR1B/HLA-DQB2/APOE/FCGR1A/HLA-DQA2/HLA-DRB1/SGIP1/HLA-DPA1/HLA-DRB5/HLA-DPB1/FZD2	13
CC	GO:0005604	basement membrane	22/1411	103/19559	3.3857e-06	0.000115268	9.20134e-05	NTNG2/SPARC/RELL2/NTN1/ITGA6/HSPG2/LOXL1/COL17A1/COL2A1/ACHE/ANXA2P2/TIMP3/NID2/CST3/COL8A2/ANXA2/LAMC3/LAMB2/ADAMTS1/COL4A2/FBLN1/ANG	22
CC	GO:0045177	apical part of cell	58/1411	433/19559	3.59408e-06	0.000117042	9.34297e-05	GM2A/MLC1/PTPRO/HIP1R/CTSB/VANGL2/SPTBN2/PDE4D/CLCN5/TRPM6/SAPCD2/UMODL1/CSPG4/OTOA/TNIK/SLC7A5/ENPP3/CNKSR3/SLC2A9/GJB6/MARVELD2/AMN/UPK3A/CTSL/CYP4F2/CD36/SLC23A1/NHS/APP/SLC46A1/SLC6A9/ABCG2/KCNE1/CEACAM6/MYO7A/ABCB4/CYP4F12/CA4/ABCB1/ATP8B1/HPN/P2RY6/ATP1B1/PTCH1/CEACAM1/KIAA1614/PARD3/HFE/TRPV4/RAB17/CD34/EPCAM/IGFBP2/JAG1/SLC47A1/MGAM/LRP1/RAB27B	58
CC	GO:0030667	secretory granule membrane	44/1411	306/19559	8.9226e-06	0.000278459	0.000222282	GLIPR1/GAA/TMEM184A/VNN1/RAB3A/LHFPL2/ITGAX/TICAM2/SPARC/SLC27A2/PSAP/SLC44A2/HVCN1/ABCA13/ITGAL/ITGB2/ITGAM/TARM1/CD36/ANPEP/SIGLEC9/SIRPA/CEACAM6/PTPRN2/OLR1/CA4/CEACAM8/PIGR/TNFRSF1B/PTAFR/CD177/CEACAM1/LILRB2/IGF2R/SIRPB1/CD59/CD93/CAV2/LILRB3/MS4A3/CLEC5A/MGAM/RAB27B/LGALS3	44
CC	GO:0030665	clathrin-coated vesicle membrane	23/1411	118/19559	1.03516e-05	0.000310135	0.000247568	SLC18A2/HIP1R/CD4/RAB3A/CD74/HIP1/HLA-DRA/FCGR1B/HLA-DQB2/APOE/CD3D/FCGR1A/HLA-DQA2/HLA-DRB1/SGIP1/HLA-DPA1/HLA-DRB5/GAD1/IGF2R/AVPR2/AP3B2/HLA-DPB1/FZD2	23
CC	GO:0031252	cell leading edge	55/1411	421/19559	1.33065e-05	0.000378489	0.000302132	PTPRO/PTK6/PAK1/FGD2/HIP1R/SRGAP2/PALLD/PALM/FSCN1/EPS8/KCNC3/CAPG/SCIMP/AIF1L/ITGB4/PLEKHG5/DBN1/CSPG4/BMX/WASF1/NHS/LAYN/FGD4/FGR/APP/ARHGEF4/ANK1/PDE9A/CTTNBP2NL/EPB41L3/GPER1/PSD2/ABLIM3/SPRY2/ARHGAP31/FERMT2/AJUBA/AMPH/PDE4A/ABI3/PTPRM/WWC1/KCNJ11/FGD5/CD177/RAPH1/ANXA2/LAMP5/ARHGAP44/TRPV4/CDH1/SHISA7/TLR4/MYH10/CDC42BPA	55
CC	GO:0031225	anchored component of membrane	29/1411	171/19559	1.36438e-05	0.000378489	0.000302132	RECK/ULBP3/EFNA1/NTNG2/VNN1/RAB3A/SEMA7A/OTOA/LY6G6C/RTN4R/TFPI/CPM/LYPD5/GPC2/GFRA2/CEACAM6/CA4/LYNX1/CEACAM8/ACHE/GAS1/FOLR2/CD177/GPC4/SMPDL3B/CD59/ULBP1/ULBP2/RAB27B	29
CC	GO:0030055	cell-substrate junction	55/1411	423/19559	1.52623e-05	0.000395144	0.000315427	LPXN/ITGB7/TNS3/IL1RL1/PAK1/PALLD/PTK7/JUP/YES1/CDC42EP1/FZD1/MCAM/AHNAK/AIF1L/ITGB4/CAPN2/CSPG4/CAPN5/HCK/AKAP12/ITGA6/ITGB8/HSPG2/ITGB2/EPB41L2/ANXA5/WASF1/FLRT1/TGFB1I1/SYNPO2/NHS/COL17A1/LAYN/FLNC/SORBS1/ABCB4/ARHGAP31/FERMT2/AJUBA/FLNB/MRC2/FGFR3/IGF2R/TRPV4/RRAS2/CD59/CAV2/TSPAN9/EFNB2/FZD2/FHL2/PGM5/LRP1/RHOU/MARCKS	55
CC	GO:0019897	extrinsic component of plasma membrane	29/1411	172/19559	1.52993e-05	0.000395144	0.000315427	PTK6/SHANK3/STAC3/STXBP5/GNA14/JUP/YES1/ZAP70/GNA15/SCUBE1/HCK/CDH24/HIP1/S100A10/CDH23/SYTL1/FGR/GNB3/DTNA/GNGT2/ST14/FERMT2/MFGE8/ANXA2/GNG4/CAV2/CDH1/GNAI1/RGS1	29
CC	GO:0044853	plasma membrane raft	22/1411	113/19559	1.63072e-05	0.000407137	0.000325	MLC1/SELPLG/HCK/NOS3/TFPI/ITGB2/PTGS2/SMO/ITGAM/MYOF/P2RY12/BMPR1A/EHD2/CD177/ATP1B1/PTCH1/PRTN3/CAV2/LRP4/LRP6/CDH1/F2R	22
CC	GO:0031253	cell projection membrane	47/1411	344/19559	1.75962e-05	0.00041676	0.000332682	SHANK3/PAK1/FGD2/HIP1R/PALM/FSCN1/EPS8/KCNC3/SCIMP/TRPM6/S100P/AIF1L/CSPG4/SLC7A5/BMX/AMN/SMO/CD36/DMTN/SYTL1/FGR/PRCD/DHRS3/SLC46A1/ARHGEF4/ANK1/PDE9A/ABCG2/EPB41L3/GPER1/PSD2/TTYH1/CA4/P2RY12/SPRY2/FERMT2/PDE4A/ATP8B1/WWC1/KCNJ11/FGD5/PTCH1/FFAR4/CEACAM1/LAMP5/TRPV4/SHISA7	47
CC	GO:0005925	focal adhesion	54/1411	415/19559	1.78055e-05	0.00041676	0.000332682	LPXN/ITGB7/TNS3/IL1RL1/PAK1/PALLD/PTK7/JUP/YES1/CDC42EP1/FZD1/MCAM/AHNAK/AIF1L/ITGB4/CAPN2/CSPG4/CAPN5/HCK/AKAP12/ITGA6/ITGB8/HSPG2/ITGB2/EPB41L2/ANXA5/WASF1/FLRT1/TGFB1I1/SYNPO2/NHS/LAYN/FLNC/SORBS1/ABCB4/ARHGAP31/FERMT2/AJUBA/FLNB/MRC2/FGFR3/IGF2R/TRPV4/RRAS2/CD59/CAV2/TSPAN9/EFNB2/FZD2/FHL2/PGM5/LRP1/RHOU/MARCKS	54
CC	GO:0098802	plasma membrane signaling receptor complex	43/1411	307/19559	2.15856e-05	0.000489928	0.000391089	GRIK5/ITGB7/SHANK3/CD4/STXBP5/EPS8/ABHD6/IL18R1/ZAP70/ITGB4/ITGAX/ITGA7/ITGA6/TLR6/ITGA9/RAMP1/ITGB8/TRBV20-1/ITGAL/ITGB2/ITGAM/IL12RB1/ACVRL1/TRBV28/TRAT1/TRAF5/CD40/GABBR1/CD3D/BMPR1A/ACVR2A/IGF1R/IL18RAP/TRBV4-1/CEACAM1/IL13RA1/TFR2/HFE/TRBV7-4/TRBV27/GRIN3A/SHISA7/GRIN2D	43
CC	GO:0030136	clathrin-coated vesicle	31/1411	194/19559	2.37171e-05	0.000522473	0.000417068	SLC2A4/SLC18A2/HIP1R/CD4/RAB3A/STON2/CD74/HIP1/HLA-DRA/FCGR1B/HLA-DQB2/APOE/MYO1E/ABCB4/CD3D/FCGR1A/HLA-DQA2/HLA-DRB1/SGIP1/HLA-DPA1/ASTN2/HLA-DRB5/GAD1/IGF2R/AVPR2/SORT1/AP3B2/HLA-DPB1/FZD2/LRP1/RAB27B	31
CC	GO:0098636	protein complex involved in cell adhesion	11/1411	36/19559	2.95198e-05	0.000631724	0.000504278	ITGB7/ITGB4/ITGAX/ITGA7/ITGA6/ITGA9/ITGB8/ITGAL/ITGB2/ITGAM/JAM3	11
CC	GO:0098562	cytoplasmic side of membrane	30/1411	188/19559	3.27441e-05	0.00068126	0.000543821	GM2A/PTK6/SHANK3/STAC3/GNA14/JUP/YES1/PALM/ZAP70/GNA15/HCK/HIP1/KIT/FGR/TRAF5/ANK1/GNB3/SPTA1/DTNA/GNGT2/FERMT2/SLC4A1/ATP2C2/GNG4/CAV2/CDH1/SPTB/GNAI1/PGM5/RGS1	30
CC	GO:0042611	MHC protein complex	9/1411	25/19559	3.6512e-05	0.000739122	0.000590009	CD74/HLA-DRA/HLA-DQB2/HLA-DMB/HLA-DQA2/HLA-DRB1/HLA-DPA1/HLA-DRB5/HLA-DPB1	9
CC	GO:0008305	integrin complex	10/1411	31/19559	4.02758e-05	0.000792948	0.000632976	ITGB7/ITGB4/ITGAX/ITGA7/ITGA6/ITGA9/ITGB8/ITGAL/ITGB2/ITGAM	10
CC	GO:0071682	endocytic vesicle lumen	8/1411	20/19559	4.12883e-05	0.000792948	0.000632976	SPARC/HBA1/HBB/MPO/HBA2/LTF/APOE/PGLYRP1	8
CC	GO:0060205	cytoplasmic vesicle lumen	44/1411	326/19559	4.33617e-05	0.000811948	0.000648144	PYCARD/GM2A/MVP/CPPED1/CTSZ/JUP/PRSS57/HEXB/S100P/IDH1/SPARC/ELANE/ADA/CHI3L1/MPO/FGR/SERPING1/APP/CFP/LTF/LYZ/CXCL1/GRN/TIMP3/PGLYRP1/CAMP/RETN/CTSW/DEFA4/ARG1/TCN1/ANXA2/LCN2/SERPINE1/PRTN3/ORM1/CTSH/C3/EPX/DEFA3/MMP8/CHIT1/GAS6/HK3	44
CC	GO:0043202	lysosomal lumen	19/1411	96/19559	4.7629e-05	0.000870101	0.000694564	GM2A/PPT2/PLD3/CTSB/GAA/HEXB/CSPG4/NAAA/PSAP/CD74/HSPG2/CTSL/SDC2/GPC2/CTSS/VCAN/SDC3/GPC4/SGSH	19
CC	GO:0031983	vesicle lumen	44/1411	328/19559	5.02414e-05	0.000890978	0.00071123	PYCARD/GM2A/MVP/CPPED1/CTSZ/JUP/PRSS57/HEXB/S100P/IDH1/SPARC/ELANE/ADA/CHI3L1/MPO/FGR/SERPING1/APP/CFP/LTF/LYZ/CXCL1/GRN/TIMP3/PGLYRP1/CAMP/RETN/CTSW/DEFA4/ARG1/TCN1/ANXA2/LCN2/SERPINE1/PRTN3/ORM1/CTSH/C3/EPX/DEFA3/MMP8/CHIT1/GAS6/HK3	44
CC	GO:0070821	tertiary granule membrane	16/1411	73/19559	5.11509e-05	0.000890978	0.00071123	GAA/ITGAX/ITGB2/ITGAM/TARM1/SIRPA/OLR1/CEACAM8/PTAFR/CD177/CEACAM1/LILRB2/CD59/CD93/CLEC5A/MGAM	16
CC	GO:0031256	leading edge membrane	28/1411	175/19559	5.63237e-05	0.000958783	0.000765356	PAK1/FGD2/HIP1R/PALM/EPS8/KCNC3/SCIMP/AIF1L/CSPG4/BMX/FGR/ARHGEF4/ANK1/PDE9A/EPB41L3/GPER1/PSD2/SPRY2/FERMT2/AMPH/PDE4A/WWC1/KCNJ11/FGD5/LAMP5/ARHGAP44/TRPV4/SHISA7	28
CC	GO:0045334	clathrin-coated endocytic vesicle	14/1411	59/19559	5.92345e-05	0.000985926	0.000787022	CD74/HLA-DRA/FCGR1B/HLA-DQB2/APOE/MYO1E/FCGR1A/HLA-DQA2/HLA-DRB1/SGIP1/HLA-DPA1/HLA-DRB5/HLA-DPB1/FZD2	14
CC	GO:0045335	phagocytic vesicle	24/1411	140/19559	6.12734e-05	0.00099769	0.000796413	UNC93B1/SRGAP2/SCIMP/ATP6V0E2/MPEG1/RAB11FIP5/RAB39A/HVCN1/TLR6/ELANE/ANXA3/MPO/TLR7/CD36/LTF/CTSS/PLD4/NCF2/KIF16B/PGLYRP1/FLNB/IRGM/RAB23/NCF1	24
CC	GO:0034774	secretory granule lumen	43/1411	322/19559	6.76675e-05	0.00107836	0.00086081	PYCARD/GM2A/MVP/CPPED1/CTSZ/JUP/PRSS57/HEXB/S100P/IDH1/SPARC/ELANE/CHI3L1/MPO/FGR/SERPING1/APP/CFP/LTF/LYZ/CXCL1/GRN/TIMP3/PGLYRP1/CAMP/RETN/CTSW/DEFA4/ARG1/TCN1/ANXA2/LCN2/SERPINE1/PRTN3/ORM1/CTSH/C3/EPX/DEFA3/MMP8/CHIT1/GAS6/HK3	43
CC	GO:0005938	cell cortex	41/1411	305/19559	8.52601e-05	0.00133041	0.00106201	GYPC/RHOH/FNBP1L/HIP1R/CTSZ/NEDD4/SPTBN2/FSCN1/EPS8/RHOBTB2/KCNC3/SAPCD2/GPSM1/CAPN2/DBN1/AKAP12/EXOC3L2/EPB41L2/EPB42/SPIRE1/DMTN/RTKN/SPTA1/MYO7A/FERMT2/FLNB/ASTN2/GAD1/SLC4A1/KIAA1614/ANXA2/TNFAIP2/PARD3/HFE/TRPV4/RHOBTB3/CDH1/SPTB/MYH10/GNAI1/MARCKS	41
CC	GO:0043292	contractile fiber	34/1411	238/19559	0.000102098	0.00156063	0.00124579	PAK1/RYR3/PALLD/JUP/AHNAK/BAG3/SLC8A1/CACNA1C/MYL4/SYNPO2/DES/SYNM/FLNC/ANK1/KCNE1/TNNI2/MMP2/TPM2/BIN1/MYOZ3/FERMT2/KRT8/FLNB/CST3/SLC4A1/TRIM32/SYNC/MYH11/TNNT3/KY/FHL2/AHNAK2/PGM5/MYLK2	34
CC	GO:0030018	Z disc	22/1411	128/19559	0.00011734	0.00175775	0.00140314	PAK1/RYR3/PALLD/JUP/BAG3/SLC8A1/CACNA1C/SYNPO2/DES/FLNC/ANK1/KCNE1/BIN1/MYOZ3/KRT8/FLNB/SLC4A1/SYNC/KY/FHL2/AHNAK2/PGM5	22
CC	GO:0005765	lysosomal membrane	47/1411	375/19559	0.000150778	0.00217179	0.00173365	AP1S2/ABCD1/VASN/PLD3/GLIPR1/GAA/TFEB/GPR137B/ABHD6/CLCN5/VNN1/AHNAK/AP1S3/PSAP/SLC7A5/SLC44A2/CD74/ABCA13/HLA-DRA/TLR7/ANPEP/HLA-DQB2/ITM2C/HLA-DMB/CD1D/CEACAM6/MYO7A/GRN/CEACAM8/PIGR/TLR8/HLA-DQA2/HLA-DRB1/HLA-DPA1/TMEM150C/TLR3/HLA-DRB5/FFAR4/ANXA2/LAMP5/SLC15A3/IGF2R/SORT1/IFITM3/HLA-DPB1/GNAI1/LRP1	47
CC	GO:0098852	lytic vacuole membrane	47/1411	375/19559	0.000150778	0.00217179	0.00173365	AP1S2/ABCD1/VASN/PLD3/GLIPR1/GAA/TFEB/GPR137B/ABHD6/CLCN5/VNN1/AHNAK/AP1S3/PSAP/SLC7A5/SLC44A2/CD74/ABCA13/HLA-DRA/TLR7/ANPEP/HLA-DQB2/ITM2C/HLA-DMB/CD1D/CEACAM6/MYO7A/GRN/CEACAM8/PIGR/TLR8/HLA-DQA2/HLA-DRB1/HLA-DPA1/TMEM150C/TLR3/HLA-DRB5/FFAR4/ANXA2/LAMP5/SLC15A3/IGF2R/SORT1/IFITM3/HLA-DPB1/GNAI1/LRP1	47
CC	GO:0031674	I band	23/1411	140/19559	0.000167668	0.0023695	0.00189147	PAK1/RYR3/PALLD/JUP/BAG3/SLC8A1/CACNA1C/SYNPO2/DES/FLNC/ANK1/KCNE1/BIN1/MYOZ3/FERMT2/KRT8/FLNB/SLC4A1/SYNC/KY/FHL2/AHNAK2/PGM5	23
CC	GO:0005891	voltage-gated calcium channel complex	11/1411	43/19559	0.000176943	0.00245426	0.00195913	CACNA2D4/STAC3/CATSPER1/PDE4D/CACNA1H/CACNA1C/CACNA2D3/CACNB1/CACNA2D2/CATSPERB/CACHD1	11
CC	GO:0014731	spectrin-associated cytoskeleton	5/1411	9/19559	0.000191149	0.0026031	0.00207794	SPTBN2/DMTN/ANK1/SPTA1/SPTB	5
CC	GO:0030017	sarcomere	30/1411	207/19559	0.000196913	0.00263371	0.00210238	PAK1/RYR3/PALLD/JUP/BAG3/SLC8A1/CACNA1C/MYL4/SYNPO2/DES/FLNC/ANK1/KCNE1/TNNI2/MMP2/TPM2/BIN1/MYOZ3/FERMT2/KRT8/FLNB/SLC4A1/TRIM32/SYNC/TNNT3/KY/FHL2/AHNAK2/PGM5/MYLK2	30
CC	GO:0030016	myofibril	32/1411	227/19559	0.000206294	0.00271078	0.0021639	PAK1/RYR3/PALLD/JUP/AHNAK/BAG3/SLC8A1/CACNA1C/MYL4/SYNPO2/DES/SYNM/FLNC/ANK1/KCNE1/TNNI2/MMP2/TPM2/BIN1/MYOZ3/FERMT2/KRT8/FLNB/SLC4A1/TRIM32/SYNC/TNNT3/KY/FHL2/AHNAK2/PGM5/MYLK2	32
CC	GO:0005788	endoplasmic reticulum lumen	40/1411	308/19559	0.00021706	0.00277877	0.00221817	CD4/CTSZ/STS/LGALS1/COL9A2/WNT6/SLC27A2/UGGT2/FAM20C/PTGS2/PROC/MZB1/SDC2/COL17A1/APP/CFP/COL2A1/APOE/PTPRN2/TSPAN33/VCAN/TSPAN5/IL27/PDGFD/MFGE8/CST3/COL25A1/COL8A2/CES1/LAMB2/FLT3/COL1A1/C3/COL4A2/LTBP1/SCG2/SPP1/WFS1/COL14A1/GAS6	40
CC	GO:0005901	caveola	16/1411	82/19559	0.000218888	0.00277877	0.00221817	MLC1/HCK/NOS3/TFPI/PTGS2/SMO/MYOF/P2RY12/BMPR1A/EHD2/ATP1B1/PTCH1/CAV2/LRP6/CDH1/F2R	16
CC	GO:0031234	extrinsic component of cytoplasmic side of plasma membrane	18/1411	99/19559	0.000231218	0.00288637	0.00230406	PTK6/SHANK3/STAC3/GNA14/YES1/ZAP70/GNA15/HCK/HIP1/FGR/GNB3/DTNA/GNGT2/FERMT2/GNG4/CAV2/GNAI1/RGS1	18
CC	GO:0035579	specific granule membrane	17/1411	91/19559	0.000244091	0.00299712	0.00239247	SLC27A2/SLC44A2/HVCN1/ITGAL/ITGB2/ITGAM/TARM1/CD36/OLR1/CEACAM8/TNFRSF1B/CD177/CEACAM1/CD59/CD93/MS4A3/CLEC5A	17
CC	GO:0046658	anchored component of plasma membrane	13/1411	60/19559	0.00028628	0.00345844	0.00276073	ULBP3/EFNA1/NTNG2/RTN4R/GPC2/CA4/GAS1/FOLR2/CD177/GPC4/CD59/ULBP1/ULBP2	13
CC	GO:0005766	primary lysosome	24/1411	155/19559	0.000307852	0.00360283	0.00287599	PYCARD/GM2A/CPPED1/GLIPR1/GAA/PRSS57/HEXB/VNN1/PSAP/ABCA13/ELANE/MPO/CEACAM6/LYZ/GRN/CEACAM8/PIGR/RETN/DEFA4/ARG1/ANXA2/PRTN3/C3/DEFA3	24
CC	GO:0042582	azurophil granule	24/1411	155/19559	0.000307852	0.00360283	0.00287599	PYCARD/GM2A/CPPED1/GLIPR1/GAA/PRSS57/HEXB/VNN1/PSAP/ABCA13/ELANE/MPO/CEACAM6/LYZ/GRN/CEACAM8/PIGR/RETN/DEFA4/ARG1/ANXA2/PRTN3/C3/DEFA3	24
CC	GO:0032588	trans-Golgi network membrane	17/1411	94/19559	0.00036431	0.00419797	0.00335106	AP1S2/ATP7B/AP1S3/CD74/HLA-DRA/HLA-DQB2/APP/LGR6/PLD4/HLA-DQA2/HLA-DRB1/CLIP3/HLA-DPA1/HLA-DRB5/IGF2R/RHOBTB3/HLA-DPB1	17
CC	GO:0098978	glutamatergic synapse	44/1411	361/19559	0.000443518	0.00503326	0.00401784	GRIK5/PTPRO/PRRT1/BCR/NEDD4/SPTBN2/YES1/EPS8/ABHD6/NLGN3/NTNG2/SV2A/DBN1/SPARC/DNM1/TNIK/RTN4R/HIP1/SLITRK4/APOE/PSD2/ABLIM3/PRKAR2B/PRRT2/FXYD6/DLGAP1/CLSTN2/GPC4/NETO1/ARHGAP44/ADAM22/CHRM3/GRIN3A/ADAM23/ATP2B2/LRRC4/EFNB2/CAMKV/CDH1/SHISA7/MYH10/PLCB1/EPHB2/CAMK1	44
CC	GO:0030027	lamellipodium	28/1411	201/19559	0.000605039	0.00672854	0.00537111	PTPRO/PAK1/FGD2/SRGAP2/PALLD/FSCN1/CAPG/PLEKHG5/DBN1/CSPG4/WASF1/NHS/FGD4/APP/CTTNBP2NL/ABLIM3/ARHGAP31/FERMT2/AJUBA/ABI3/PTPRM/FGD5/CD177/RAPH1/TRPV4/CDH1/MYH10/CDC42BPA	28
CC	GO:0034703	cation channel complex	30/1411	221/19559	0.000610869	0.00672854	0.00537111	GRIK5/TRPM4/CACNA2D4/RYR3/STAC3/CATSPER1/PDE4D/EPS8/ABHD6/UNC80/KCNC3/KCNMB1/CACNA1H/CACNA1C/KCNH2/CACNA2D3/CACNB1/CACNA2D2/KCNQ1/KCNE1/KCNG1/CATSPERB/KCNJ11/KCNJ2/SCN4B/SCN11A/GRIN3A/CACHD1/SHISA7/GRIN2D	30
CC	GO:0071556	integral component of lumenal side of endoplasmic reticulum membrane	8/1411	29/19559	0.000784084	0.0083897	0.00669714	CD74/HLA-DRA/HLA-DQB2/HLA-DQA2/HLA-DRB1/HLA-DPA1/HLA-DRB5/HLA-DPB1	8
CC	GO:0098553	lumenal side of endoplasmic reticulum membrane	8/1411	29/19559	0.000784084	0.0083897	0.00669714	CD74/HLA-DRA/HLA-DQB2/HLA-DQA2/HLA-DRB1/HLA-DPA1/HLA-DRB5/HLA-DPB1	8
CC	GO:0005774	vacuolar membrane	49/1411	427/19559	0.000857424	0.00899449	0.00717992	AP1S2/ABCD1/VASN/PLD3/GLIPR1/GAA/TFEB/GPR137B/ABHD6/CLCN5/VNN1/AHNAK/AP1S3/PSAP/SLC7A5/SLC44A2/CD74/ABCA13/HLA-DRA/TLR7/ANPEP/HLA-DQB2/ITM2C/HLA-DMB/CD1D/CEACAM6/MYO7A/GRN/CEACAM8/PIGR/TLR8/HLA-DQA2/HLA-DRB1/HLA-DPA1/TMEM150C/TLR3/HLA-DRB5/FFAR4/ANXA2/LAMP5/IRGM/SLC15A3/IGF2R/SORT1/IFITM3/HLA-DPB1/GNAI1/LRP1/TMEM150B	49
CC	GO:0030135	coated vesicle	37/1411	298/19559	0.000864624	0.00899449	0.00717992	SLC2A4/SLC18A2/HIP1R/CD4/CTSZ/VANGL2/COPZ2/RAB3A/TICAM2/STON2/CD74/HIP1/HLA-DRA/FCGR1B/HLA-DQB2/APP/APOE/MYO1E/ABCB4/CD3D/FCGR1A/HLA-DQA2/HLA-DRB1/SGIP1/HLA-DPA1/ASTN2/HLA-DRB5/GAD1/IGF2R/AVPR2/SORT1/CD59/AP3B2/HLA-DPB1/FZD2/LRP1/RAB27B	37
CC	GO:0032279	asymmetric synapse	41/1411	343/19559	0.00100235	0.0102716	0.00819934	GRIK5/PTPRO/SHANK3/SPOCK1/HIP1R/SRGAP2/BCR/PALM/EPS8/NLGN3/IQSEC3/DBN1/DNM1/TNIK/SLC8A1/CACNA1C/SAMD14/DMTN/SLC6A9/EPB41L3/GPER1/TANC1/BCL11A/BAALC/PRRT2/DLGAP1/CLSTN2/PTCH1/NETO1/ARHGAP44/IGSF9B/ADAM22/CHRM3/GRIN3A/ATP2B2/LRRC4/LRP4/EFNB2/SHISA7/GRIN2D/CAMK1	41
CC	GO:0044304	main axon	13/1411	68/19559	0.00101481	0.0102716	0.00819934	SPOCK1/DNM1/MAP1A/APP/CD40/ANK1/EPB41L3/BIN1/TNFRSF1B/KCNJ11/PARD3/CRHBP/TUBB4A	13
CC	GO:0005796	Golgi lumen	17/1411	103/19559	0.0010758	0.0107436	0.0085762	PCSK5/WNT6/CSPG4/HSPG2/MUC12/PROC/SDC2/GPC2/APP/VCAN/AGRP/SDC3/GPC4/DEFA4/HS3ST1/DEFA3/GAS6	17
CC	GO:0001726	ruffle	25/1411	179/19559	0.00111249	0.0109639	0.00875202	PTK6/PAK1/FGD2/HIP1R/PALLD/FSCN1/EPS8/CAPG/SCIMP/AIF1L/CSPG4/BMX/LAYN/FGD4/FGR/ARHGEF4/PDE9A/PSD2/SPRY2/PDE4A/WWC1/FGD5/ANXA2/TRPV4/TLR4	25
CC	GO:0098984	neuron to neuron synapse	43/1411	368/19559	0.0012091	0.0117613	0.0093885	GRIK5/PTPRO/SHANK3/SPOCK1/HIP1R/SRGAP2/BCR/PALM/EPS8/NLGN3/AKAP7/IQSEC3/DBN1/DNM1/TNIK/SLC8A1/CACNA1C/SAMD14/DMTN/SLC6A9/EPB41L3/GPER1/TANC1/BCL11A/BAALC/PRRT2/DLGAP1/CLSTN2/PTCH1/RAPGEF4/NETO1/ARHGAP44/IGSF9B/ADAM22/CHRM3/GRIN3A/ATP2B2/LRRC4/LRP4/EFNB2/SHISA7/GRIN2D/CAMK1	43
CC	GO:0014069	postsynaptic density	40/1411	337/19559	0.00131078	0.0125868	0.0100475	GRIK5/PTPRO/SHANK3/SPOCK1/HIP1R/SRGAP2/BCR/PALM/EPS8/IQSEC3/DBN1/DNM1/TNIK/SLC8A1/CACNA1C/SAMD14/DMTN/SLC6A9/EPB41L3/GPER1/TANC1/BCL11A/BAALC/PRRT2/DLGAP1/CLSTN2/PTCH1/NETO1/ARHGAP44/IGSF9B/ADAM22/CHRM3/GRIN3A/ATP2B2/LRRC4/LRP4/EFNB2/SHISA7/GRIN2D/CAMK1	40
CC	GO:0019898	extrinsic component of membrane	37/1411	306/19559	0.0014017	0.0129245	0.010317	SLA2/PTK6/SHANK3/STAC3/STXBP5/GNA14/JUP/YES1/ZAP70/GNA15/NAAA/SCUBE1/HCK/CDH24/NMT2/DOC2A/HIP1/S100A10/CDH23/PIK3R3/SYTL1/GFRA2/FGR/GNB3/DTNA/GNGT2/ST14/FERMT2/EHD2/MFGE8/ANXA2/GNG4/CAV2/CDH1/GNAI1/RGS1/NCF1	37
CC	GO:0071953	elastic fiber	3/1411	4/19559	0.00141787	0.0129245	0.010317	MFAP4/ELN/FBLN1	3
CC	GO:0097013	phagocytic vesicle lumen	3/1411	4/19559	0.00141787	0.0129245	0.010317	MPO/LTF/PGLYRP1	3
CC	GO:1990851	Wnt-Frizzled-LRP5/6 complex	3/1411	4/19559	0.00141787	0.0129245	0.010317	FZD8/LRP5/LRP6	3
CC	GO:0042641	actomyosin	14/1411	79/19559	0.00143222	0.0129245	0.010317	PALLD/VANGL2/FSCN1/DBN1/BAG3/SYNPO2/SORBS1/ABLIM3/FERMT2/FLNB/LIMCH1/MYH10/PGM5/CDC42BPA	14
CC	GO:0030662	coated vesicle membrane	25/1411	183/19559	0.00152583	0.0136053	0.0108606	SLC18A2/HIP1R/CD4/COPZ2/RAB3A/CD74/HIP1/HLA-DRA/FCGR1B/HLA-DQB2/APOE/CD3D/FCGR1A/HLA-DQA2/HLA-DRB1/SGIP1/HLA-DPA1/HLA-DRB5/GAD1/IGF2R/AVPR2/CD59/AP3B2/HLA-DPB1/FZD2	25
CC	GO:0043034	costamere	6/1411	19/19559	0.00166899	0.0147068	0.0117398	AHNAK/SYNM/FLNC/KRT8/AHNAK2/PGM5	6
CC	GO:0097060	synaptic membrane	44/1411	387/19559	0.00183717	0.0160005	0.0127725	GRIK5/PTPRO/SHANK3/HIP1R/SRGAP2/PRRT1/IL31RA/STXBP5/PALM/ABHD6/NLGN3/NTNG2/KCNC3/IQSEC3/DBN1/DNM1/SLC8A1/HIP1/CACNA1C/SNPH/KCTD12/SLC6A9/ANK1/GPER1/GABBR1/CHRM4/PRRT2/FXYD6/CLSTN2/GPC4/NETO1/IGSF9B/ADAM22/CHRM3/GRIN3A/ADAM23/ATP2B2/LRRC4/LRP4/EFNB2/SHISA7/GRIN2D/EPHB2/F2R	44
CC	GO:0005912	adherens junction	23/1411	166/19559	0.00191324	0.0164715	0.0131485	TNKS1BP1/JUP/CDC42EP1/ARVCF/CDH24/SYNM/ESAM/SORBS1/MYO1E/TSPAN33/MPP7/AJUBA/PTPRM/CEACAM1/ANXA2/PARD3/TRPV4/JAG1/EFNB2/CDH1/CXADR/PGM5/KRT18	23
CC	GO:0045211	postsynaptic membrane	34/1411	280/19559	0.00199341	0.0169666	0.0135437	GRIK5/PTPRO/SHANK3/SRGAP2/PRRT1/ABHD6/NLGN3/KCNC3/IQSEC3/DBN1/DNM1/SLC8A1/HIP1/CACNA1C/KCTD12/SLC6A9/ANK1/GABBR1/CHRM4/PRRT2/FXYD6/CLSTN2/NETO1/IGSF9B/ADAM22/CHRM3/GRIN3A/ATP2B2/LRRC4/EFNB2/SHISA7/GRIN2D/EPHB2/F2R	34
CC	GO:0035578	azurophil granule lumen	15/1411	91/19559	0.00209113	0.0175984	0.0140481	PYCARD/GM2A/CPPED1/PRSS57/HEXB/ELANE/MPO/LYZ/GRN/RETN/ARG1/ANXA2/PRTN3/C3/DEFA3	15
CC	GO:0036019	endolysosome	6/1411	20/19559	0.00224015	0.018643	0.0148819	CTSB/CTSL/TLR7/CTSS/TLR8/TLR3	6
CC	GO:0044291	cell-cell contact zone	13/1411	74/19559	0.00226513	0.0186438	0.0148825	PAK1/JUP/AHNAK/BAIAP2L2/SLC8A1/DES/KCNJ11/KCNJ2/SCN4B/ATP1B1/CXADR/PGM5/JAM3	13
CC	GO:0008091	spectrin	4/1411	9/19559	0.00253114	0.0203852	0.0162726	SPTBN2/EPB41L2/SPTA1/SPTB	4
CC	GO:0043196	varicosity	4/1411	9/19559	0.00253114	0.0203852	0.0162726	DNM1/CD40/TNFRSF1B/CRHBP	4
CC	GO:0099572	postsynaptic specialization	41/1411	361/19559	0.00262522	0.020918	0.0166979	GRIK5/PTPRO/SHANK3/SPOCK1/HIP1R/SRGAP2/BCR/YES1/PALM/EPS8/IQSEC3/DBN1/DNM1/TNIK/SLC8A1/CACNA1C/SAMD14/DMTN/SLC6A9/EPB41L3/GPER1/TANC1/BCL11A/BAALC/PRRT2/DLGAP1/CLSTN2/PTCH1/NETO1/ARHGAP44/IGSF9B/ADAM22/CHRM3/GRIN3A/ATP2B2/LRRC4/LRP4/EFNB2/SHISA7/GRIN2D/CAMK1	41
CC	GO:0034704	calcium channel complex	12/1411	67/19559	0.00278685	0.0219721	0.0175394	CACNA2D4/RYR3/STAC3/CATSPER1/PDE4D/CACNA1H/CACNA1C/CACNA2D3/CACNB1/CACNA2D2/CATSPERB/CACHD1	12
CC	GO:0032432	actin filament bundle	13/1411	76/19559	0.00289193	0.0225631	0.0180111	PALLD/VANGL2/FSCN1/BAG3/SYNPO2/SORBS1/ABLIM3/FERMT2/FLNB/LIMCH1/MYH10/PGM5/MARCKS	13
CC	GO:0009925	basal plasma membrane	10/1411	51/19559	0.00309802	0.0236777	0.0189009	SLC7A5/ITGA6/ITGA9/SLC23A1/SLC6A9/TACSTD2/P2RY12/CEACAM1/CHRM3/CD34	10
CC	GO:0014704	intercalated disc	10/1411	51/19559	0.00309802	0.0236777	0.0189009	PAK1/JUP/SLC8A1/DES/KCNJ11/KCNJ2/SCN4B/ATP1B1/CXADR/PGM5	10
CC	GO:0001725	stress fiber	12/1411	68/19559	0.00316658	0.0236994	0.0189182	PALLD/VANGL2/FSCN1/BAG3/SYNPO2/SORBS1/ABLIM3/FERMT2/FLNB/LIMCH1/MYH10/PGM5	12
CC	GO:0097517	contractile actin filament bundle	12/1411	68/19559	0.00316658	0.0236994	0.0189182	PALLD/VANGL2/FSCN1/BAG3/SYNPO2/SORBS1/ABLIM3/FERMT2/FLNB/LIMCH1/MYH10/PGM5	12
CC	GO:0032587	ruffle membrane	15/1411	95/19559	0.00321431	0.0236994	0.0189182	PAK1/FGD2/HIP1R/EPS8/AIF1L/BMX/FGR/ARHGEF4/PDE9A/PSD2/SPRY2/PDE4A/WWC1/FGD5/TRPV4	15
CC	GO:0030133	transport vesicle	45/1411	410/19559	0.00324746	0.0236994	0.0189182	SLC2A4/CPA3/SLC18A2/MCTP2/SYT17/COPZ2/STXBP5/CLCN5/SV2A/TMEM184A/RAB3A/RAB11FIP5/DNM1/STON2/HCK/CD74/RAB15/DOC2A/SYT3/HLA-DRA/SYTL1/HLA-DQB2/APP/SLC6A9/PTPRN2/CA4/BIN1/RAB3IL1/PRRT2/AMPH/HLA-DQA2/HLA-DRB1/HLA-DPA1/HLA-DRB5/PRG2/CEACAM1/LAMP5/FGFR3/IGF2R/SORT1/CD59/CAV2/HLA-DPB1/WFS1/RAB27B	45
CC	GO:0043296	apical junction complex	20/1411	143/19559	0.00327088	0.0236994	0.0189182	CLDN23/JUP/SAPCD2/F11R/MARVELD2/CLDN19/CLDN9/NHS/ESAM/SORBS1/CLDN12/MPP7/PARD3/CGNL1/EPCAM/CDH1/CXADR/FRMD6/PMP22/JAM3	20
CC	GO:0036021	endolysosome lumen	3/1411	5/19559	0.00335398	0.0236994	0.0189182	CTSB/CTSL/CTSS	3
CC	GO:0072557	IPAF inflammasome complex	3/1411	5/19559	0.00335398	0.0236994	0.0189182	CASP1/NAIP/NLRC4	3
CC	GO:0098591	external side of apical plasma membrane	3/1411	5/19559	0.00335398	0.0236994	0.0189182	SLC7A5/ABCG2/ABCB1	3
CC	GO:0098576	lumenal side of membrane	8/1411	36/19559	0.00352188	0.0246532	0.0196796	CD74/HLA-DRA/HLA-DQB2/HLA-DQA2/HLA-DRB1/HLA-DPA1/HLA-DRB5/HLA-DPB1	8
CC	GO:0005581	collagen trimer	14/1411	87/19559	0.0036376	0.0252274	0.020138	COL9A2/COL17A1/COL2A1/EMID1/GLDN/COL25A1/COL8A2/COL1A1/LOX/COL4A2/C1QC/C1QA/MSR1/COL14A1	14
CC	GO:0097197	tetraspanin-enriched microdomain	4/1411	10/19559	0.00397886	0.027341	0.0218252	SAMHD1/SCIMP/TSPAN33/TSPAN9	4
CC	GO:0030658	transport vesicle membrane	26/1411	209/19559	0.0046021	0.0313361	0.0250143	SLC18A2/MCTP2/SV2A/TMEM184A/RAB3A/RAB11FIP5/CD74/DOC2A/SYT3/HLA-DRA/HLA-DQB2/SLC6A9/PTPRN2/CA4/PRRT2/AMPH/HLA-DQA2/HLA-DRB1/HLA-DPA1/HLA-DRB5/CEACAM1/LAMP5/CD59/HLA-DPB1/WFS1/RAB27B	26
CC	GO:0030315	T-tubule	10/1411	54/19559	0.00476836	0.0321757	0.0256845	SLC2A4/STAC3/AHNAK/SLC8A1/CACNA1C/BIN1/KCNJ11/KCNJ2/ATP1B1/AHNAK2	10
CC	GO:0034687	integrin alphaL-beta2 complex	2/1411	2/19559	0.00520086	0.0335814	0.0268066	ITGAL/ITGB2	2
CC	GO:0034688	integrin alphaM-beta2 complex	2/1411	2/19559	0.00520086	0.0335814	0.0268066	ITGB2/ITGAM	2
CC	GO:0034689	integrin alphaX-beta2 complex	2/1411	2/19559	0.00520086	0.0335814	0.0268066	ITGAX/ITGB2	2
CC	GO:0045092	interleukin-18 receptor complex	2/1411	2/19559	0.00520086	0.0335814	0.0268066	IL18R1/IL18RAP	2
CC	GO:1990665	AnxA2-p11 complex	2/1411	2/19559	0.00520086	0.0335814	0.0268066	S100A10/ANXA2	2
CC	GO:0005769	early endosome	41/1411	377/19559	0.00562188	0.0359897	0.028729	NTRK1/MLC1/FGD2/SNX21/PLD3/CD4/CLCN5/TMEM184A/RAB11FIP5/TICAM2/ATP9A/FCGR1B/KCNQ1/AOC3/APP/HAVCR2/LTF/APOE/GPER1/PLD4/GPNMB/KIF16B/FCGR1A/CLIP3/EHD2/ASTN2/TLR3/FGD5/F2RL1/ANXA2/LAMP5/TBC1D16/IGF2R/HFE/SORT1/RAB17/LRP6/TLR4/LRP1/RET/F2R	41
CC	GO:0034702	ion channel complex	34/1411	299/19559	0.00567277	0.0360076	0.0287434	GRIK5/TRPM4/SHANK3/CACNA2D4/RYR3/STAC3/STXBP5/CATSPER1/PDE4D/EPS8/ABHD6/UNC80/KCNC3/KCNMB1/CACNA1H/CACNA1C/KCNH2/CACNA2D3/CACNB1/CACNA2D2/KCNQ1/KCNE1/KCNG1/TTYH1/CATSPERB/KCNJ11/KCNJ2/SCN4B/CLCN1/SCN11A/GRIN3A/CACHD1/SHISA7/GRIN2D	34
CC	GO:0061702	inflammasome complex	5/1411	17/19559	0.00576719	0.0362994	0.0289763	PYCARD/CASP1/NAIP/NLRC4/AIM2	5
CC	GO:0005802	trans-Golgi network	29/1411	245/19559	0.00585582	0.0365501	0.0291764	AP1S2/SLC2A4/SYT17/ATP7B/PCSK5/AP1S3/ATP9A/CD74/HLA-DRA/HLA-DQB2/APP/GPER1/LGR6/CHAC1/CA4/PLD4/GRN/CHST2/HLA-DQA2/HLA-DRB1/ATP8B1/CLIP3/HLA-DPA1/ARL5C/HLA-DRB5/IGF2R/RHOBTB3/HLA-DPB1/CDH1	29
CC	GO:0097169	AIM2 inflammasome complex	3/1411	6/19559	0.00634848	0.0392976	0.0313696	PYCARD/CASP1/AIM2	3
CC	GO:0031594	neuromuscular junction	12/1411	76/19559	0.00794302	0.048765	0.038927	SPOCK1/STXBP5/P2RX7/SV2A/DES/APP/ACHE/LAMB2/SYNC/LRP4/MYH10/F2R	12
MF	GO:0140375	immune receptor activity	31/1380	135/18352	1.55494e-08	2.55787e-05	2.22602e-05	IL1RL1/CD4/IL31RA/GPR35/MPL/IL18R1/IL17RE/CCR5/CD74/CSF2RA/CX3CR1/HLA-DRA/FCGR1B/IL12RB1/HLA-DQB2/GFRA2/PRLR/LILRB1/PIGR/CCR2/HLA-DQA2/HLA-DRB1/HLA-DPA1/IL18RAP/CCR1/FCGR2B/LILRB2/IL13RA1/IL5RA/FLT3/CTSH	31
MF	GO:0001540	amyloid-beta binding	20/1380	77/18352	6.76217e-07	0.000515912	0.000448978	ITM2A/LDLRAD3/CD74/TLR6/HSPG2/ITGB2/ITGAM/CD36/APOE/ITM2C/ACHE/FCGR2B/CST3/COL25A1/LILRB2/TLR4/C1QA/LRP1/EPHB2/MSR1	20
MF	GO:0019199	transmembrane receptor protein kinase activity	20/1380	80/18352	1.30591e-06	0.000515912	0.000448978	NTRK1/CRIM1/EPHB4/KIT/CSF1R/ACVRL1/FLT4/TIE1/FGFR1/BMPR1A/ACVR2A/IGF1R/EPHB3/FGFR3/IGF2R/FLT3/LTBP1/EPHB2/AXL/RET	20
MF	GO:0031720	haptoglobin binding	7/1380	10/18352	1.31305e-06	0.000515912	0.000448978	HBA1/HBB/HBA2/HBM/HBQ1/HBG2/HBG1	7
MF	GO:0030246	carbohydrate binding	43/1380	267/18352	1.63512e-06	0.000515912	0.000448978	GAA/LGALS1/SIGLEC7/CD69/LGALS2/CHI3L1/HLA-DRA/FBP1/GALNT14/CRYBG3/CD209/LAYN/CLEC4G/SIGLEC9/CLEC9A/SIGLEC10/OLR1/KRT1/ZG16B/SIGLEC11/FCER2/VCAN/ASGR1/HLA-DRB1/CLEC14A/MRC2/GALM/CLECL1/PRG2/SIGLEC16/ASGR2/IGF2R/CLEC4A/CD93/CD34/KLRG2/SIGLEC8/PPP1R3G/CLEC5A/MGAM/SIGLEC12/LGALS3/HK3	43
MF	GO:0005344	oxygen carrier activity	8/1380	14/18352	1.99566e-06	0.000515912	0.000448978	HBA1/HBB/CYGB/HBA2/HBM/HBQ1/HBG2/HBG1	8
MF	GO:0033218	amide binding	55/1380	381/18352	2.19537e-06	0.000515912	0.000448978	ITM2A/CRIP1/GRPR/PCSK5/PTGDR2/PTH2R/LDLRAD3/RXRA/CD300LF/PSAP/SLC7A5/CD74/TLR6/PLA2G4A/RAMP1/RTN4R/HSPG2/ITGB2/ITGAM/HLA-DRA/CD36/ANPEP/CD209/PRLR/VIPR2/SLC46A1/APOE/ITM2C/CD1D/INHBA/NMUR1/SOAT2/ACHE/HLA-DRB1/CLIP3/IGF1R/CD1A/HLA-DPA1/FCGR2B/ACBD7/FOLR2/HLA-DRB5/CST3/COL25A1/LILRB2/AVPR2/FTCD/CRHBP/HLA-DPB1/TLR4/ANG/C1QA/LRP1/EPHB2/MSR1	55
MF	GO:0004601	peroxidase activity	15/1380	52/18352	4.04712e-06	0.000832189	0.000724221	HBA1/PTGS2/HBB/MPO/CYGB/HBA2/LOXHD1/GSTT1/GPX3/HBM/PXDN/HBQ1/EPX/HBG2/HBG1	15
MF	GO:0038024	cargo receptor activity	18/1380	73/18352	5.40915e-06	0.000960836	0.000836178	LOXL4/HHIPL1/ITGB2/ITGAM/TMPRSS3/SSC5D/CD36/OLR1/ASGR1/CD163L1/FOLR2/ASGR2/CD163/TFR2/LRP12/LRP6/LRP1/MSR1	18
MF	GO:0005543	phospholipid binding	61/1380	454/18352	6.70156e-06	0.000960836	0.000836178	SYT17/FGD2/SNX21/HIP1R/SPTBN2/PLA2G2D/DAPP1/SNX24/RUFY4/DOC2B/CAPG/ADAP2/ADAP1/CPNE8/BAIAP2L2/SEC14L2/CD300LF/PSAP/MCF2L/PLA2G4A/ANXA3/DOC2A/HIP1/ANXA5/SYT3/KCNQ1/MYOF/APOE/LPAR3/STAP1/PSD2/SH3PXD2A/PLD2/MYO1E/BIN1/TRIM72/FERMT2/PHLDA3/KIF16B/AMPH/PTAFR/ANXA2P2/ATP8B1/SGIP1/ABCG1/KCNJ2/MFGE8/PHLDA2/VEPH1/ANXA2/PCYT1B/PARD3/NUP62CL/ARHGAP44/PLEKHN1/JAG1/NR5A1/PLCB1/AXL/GAS6/NCF1	61
MF	GO:0015026	coreceptor activity	14/1380	48/18352	7.33176e-06	0.000960836	0.000836178	RECK/CD4/PTK7/TMIGD2/CSPG4/CD86/CCR5/RAMP1/LY96/LRP5/ACVR2A/GPC4/LRP6/LRP1	14
MF	GO:0019955	cytokine binding	26/1380	135/18352	7.44562e-06	0.000960836	0.000836178	IL1RL1/VASN/CD4/IL31RA/IL18R1/CCR5/CD74/ELANE/CSF2RA/CX3CR1/KIT/CSF1R/CD36/IL12RB1/ACVRL1/PRLR/NBL1/TNFRSF1B/CCR2/LTBP3/CCR1/IL13RA1/IL5RA/PXDN/LTBP1/NOG	26
MF	GO:0004714	transmembrane receptor protein tyrosine kinase activity	16/1380	61/18352	7.59323e-06	0.000960836	0.000836178	NTRK1/CRIM1/EPHB4/KIT/CSF1R/FLT4/TIE1/FGFR1/IGF1R/EPHB3/FGFR3/IGF2R/FLT3/EPHB2/AXL/RET	16
MF	GO:0016684	oxidoreductase activity, acting on peroxide as acceptor	15/1380	56/18352	1.10275e-05	0.00128854	0.00112136	HBA1/PTGS2/HBB/MPO/CYGB/HBA2/LOXHD1/GSTT1/GPX3/HBM/PXDN/HBQ1/EPX/HBG2/HBG1	15
MF	GO:0043177	organic acid binding	36/1380	224/18352	1.17496e-05	0.00128854	0.00112136	SIGLEC7/ACOX2/RXRA/AKR1C3/GCHFR/PSAP/NOS3/RTN4R/HBA1/HBB/VDR/ALAS2/HBA2/LAYN/SIGLEC9/SLC46A1/SIGLEC10/SIGLEC11/VCAN/FOLR2/GAD1/PTGDS/HBM/FFAR4/SIGLEC16/IGF2R/FTCD/GRIN3A/TNFAIP6/HBQ1/AKR1C1/SIGLEC8/PADI4/HBG2/HBG1/SIGLEC12	36
MF	GO:0042277	peptide binding	45/1380	308/18352	1.31887e-05	0.00135596	0.00118004	ITM2A/CRIP1/GRPR/PCSK5/PTGDR2/PTH2R/LDLRAD3/RXRA/SLC7A5/CD74/TLR6/RAMP1/HSPG2/ITGB2/ITGAM/HLA-DRA/CD36/ANPEP/CD209/PRLR/VIPR2/APOE/ITM2C/CD1D/INHBA/NMUR1/ACHE/HLA-DRB1/IGF1R/CD1A/HLA-DPA1/FCGR2B/HLA-DRB5/CST3/COL25A1/LILRB2/AVPR2/CRHBP/HLA-DPB1/TLR4/ANG/C1QA/LRP1/EPHB2/MSR1	45
MF	GO:0004896	cytokine receptor activity	20/1380	97/18352	2.93761e-05	0.00284257	0.00247378	IL1RL1/CD4/IL31RA/GPR35/MPL/IL18R1/IL17RE/CCR5/CD74/CSF2RA/CX3CR1/IL12RB1/GFRA2/PRLR/CCR2/IL18RAP/CCR1/IL13RA1/IL5RA/FLT3	20
MF	GO:0019865	immunoglobulin binding	9/1380	24/18352	3.47061e-05	0.00317175	0.00276025	CD4/MS4A2/LILRA2/FCGR1B/FCER2/FCGR1A/FCGR2B/FCGR2C/LGALS3	9
MF	GO:0050840	extracellular matrix binding	14/1380	57/18352	6.16883e-05	0.00534091	0.00464799	LGALS1/SPARC/ITGA6/ITGA9/SSC5D/LYPD5/CTSS/ACHE/CLEC14A/ANXA2/OLFML2A/ELN/SPP1/LGALS3	14
MF	GO:0001618	virus receptor activity	16/1380	74/18352	9.93484e-05	0.00778229	0.00677262	ITGB7/CD4/SELPLG/F11R/CD86/CCR5/TNFRSF4/CLDN9/ANPEP/CD209/CLEC4G/GYPA/EFNB2/CXADR/CLEC5A/AXL	16
MF	GO:0140272	exogenous protein binding	16/1380	74/18352	9.93484e-05	0.00778229	0.00677262	ITGB7/CD4/SELPLG/F11R/CD86/CCR5/TNFRSF4/CLDN9/ANPEP/CD209/CLEC4G/GYPA/EFNB2/CXADR/CLEC5A/AXL	16
MF	GO:0005201	extracellular matrix structural constituent	27/1380	169/18352	0.000154105	0.0115229	0.0100279	CD4/MATN1/FGL2/UMODL1/SPARC/COL9A2/AEBP1/CHI3L1/HSPG2/COL17A1/MFAP4/COL2A1/VCAN/NID2/MFGE8/COL25A1/COL8A2/PRG2/LAMB2/PXDN/MGP/COL1A1/ELN/COL4A2/LTBP1/FBLN1/COL14A1	27
MF	GO:0004713	protein tyrosine kinase activity	23/1380	135/18352	0.000175684	0.0120934	0.0105244	NTRK1/PTK6/YES1/ZAP70/CRIM1/HCK/BMX/DYRK3/EPHB4/KIT/CSF1R/FGR/FLT4/TIE1/FGFR1/IGF1R/EPHB3/FGFR3/IGF2R/FLT3/EPHB2/AXL/RET	23
MF	GO:0038187	pattern recognition receptor activity	8/1380	23/18352	0.000176438	0.0120934	0.0105244	TLR7/CD36/LY96/TLR8/PTAFR/PGLYRP1/PGLYRP2/TLR4	8
MF	GO:0003779	actin binding	54/1380	437/18352	0.000209434	0.0136691	0.0118957	SHANK3/HIP1R/PALLD/SPTBN2/FSCN1/EPS8/MYO5C/S100A4/PHACTR3/CAPG/AIF1L/GAS7/DBN1/CCR5/GJB6/NOS3/HIP1/EPB41L2/WASF1/SAMD14/MYL4/SYNPO2/SPIRE1/DMTN/FGD4/GAS2L3/CAMK2B/FLNC/MAP1A/SPTA1/EPB41L3/SORBS1/TNNI2/MYO1E/MYO7A/ABLIM3/TPM2/BIN1/MYOZ3/FERMT2/AJUBA/FMNL2/FLNB/CEACAM1/VASH2/TRPV4/MYH11/TNNT3/LIMCH1/SPTB/MYH10/ANG/COBLL1/MARCKS	54
MF	GO:0019825	oxygen binding	10/1380	36/18352	0.000232415	0.0136691	0.0118957	HBA1/CYP2E1/HBB/CYGB/HBA2/CBS/HBM/HBQ1/HBG2/HBG1	10
MF	GO:0030492	hemoglobin binding	5/1380	9/18352	0.000232665	0.0136691	0.0118957	HBB/AHSP/SLC4A1/HBG2/HBG1	5
MF	GO:0071936	coreceptor activity involved in Wnt signaling pathway	5/1380	9/18352	0.000232665	0.0136691	0.0118957	RECK/PTK7/LRP5/GPC4/LRP6	5
MF	GO:0020037	heme binding	23/1380	138/18352	0.00024541	0.0139207	0.0121146	CYP2U1/CYP4V2/CYP4F3/NOS3/HBA1/PTGS2/CYP2E1/HBB/MPO/CYGB/HBA2/CYP4F2/LOXHD1/CYP4F12/CBS/HBM/CYP27A1/PXDN/HBQ1/EPX/CYP2S1/HBG2/HBG1	23
MF	GO:0046906	tetrapyrrole binding	24/1380	148/18352	0.000278249	0.0152573	0.0132778	CYP2U1/CYP4V2/CYP4F3/NOS3/HBA1/PTGS2/CYP2E1/HBB/MPO/CYGB/HBA2/CYP4F2/LOXHD1/CYP4F12/CBS/HBM/TCN1/CYP27A1/PXDN/HBQ1/EPX/CYP2S1/HBG2/HBG1	24
MF	GO:0098632	cell-cell adhesion mediator activity	12/1380	51/18352	0.000314856	0.0167077	0.01454	PALLD/JUP/CDC42EP1/CD200/ESAM/SIRPA/GLDN/ANXA2/EPCAM/CXADR/KRT18/JAM3	12
MF	GO:0005010	insulin-like growth factor-activated receptor activity	3/1380	3/18352	0.000424339	0.0199452	0.0173575	CRIM1/IGF1R/IGF2R	3
MF	GO:1904928	coreceptor activity involved in canonical Wnt signaling pathway	3/1380	3/18352	0.000424339	0.0199452	0.0173575	RECK/LRP5/LRP6	3
MF	GO:0030506	ankyrin binding	7/1380	20/18352	0.000433424	0.0199452	0.0173575	SLC8A1/FLNC/KCNJ11/SLC4A1/RHAG/CDH1/SPTB	7
MF	GO:0005031	tumor necrosis factor-activated receptor activity	5/1380	10/18352	0.00043649	0.0199452	0.0173575	TNFRSF18/TNFRSF4/TNFRSF25/TNFRSF1B/EDA2R	5
MF	GO:0032395	MHC class II receptor activity	5/1380	10/18352	0.00043649	0.0199452	0.0173575	HLA-DRA/HLA-DQB2/HLA-DQA2/HLA-DRB1/HLA-DPA1	5
MF	GO:0017048	Rho GTPase binding	25/1380	162/18352	0.000455825	0.0202658	0.0176365	RHOH/C15orf62/PAK1/FGD2/SRGAP2/BCR/CDC42EP1/ARHGEF10L/EPS8/NET1/SRGAP1/PLEKHG5/CDC42EP3/ARHGEF11/WASF1/FGD4/ARHGEF4/RTKN/ARHGEF17/NCF2/FMNL2/FGD5/KIAA1614/ARHGAP44/WHAMMP3	25
MF	GO:0019838	growth factor binding	22/1380	136/18352	0.000507587	0.0219732	0.0191224	NTRK1/VASN/ITGB4/CRIM1/ITGA6/CD36/ACVRL1/FLT4/COL2A1/FGFR1/ACVR2A/LTBP3/IGF1R/HTRA1/FGFR3/IGF2R/SORT1/PXDN/FLT3/COL1A1/IGFBP2/LTBP1	22
MF	GO:0002020	protease binding	22/1380	137/18352	0.000562632	0.0237315	0.0206526	PYCARD/ATP9A/PSAP/ELANE/DERL3/KIT/ADAMTS4/INSL3/SLC2A13/SH3PXD2A/NLRC4/BIN1/CD70/ANXA2P2/TIMP3/CST3/CD177/ANXA2/LCN2/SERPINE1/COL1A1/LRP1	22
MF	GO:0016209	antioxidant activity	16/1380	86/18352	0.000607543	0.0247855	0.0215698	HBA1/PTGS2/HBB/MPO/CYGB/HBA2/LOXHD1/APOE/GSTT1/GPX3/HBM/PXDN/HBQ1/EPX/HBG2/HBG1	16
MF	GO:0005518	collagen binding	14/1380	70/18352	0.000617754	0.0247855	0.0215698	PAK1/CTSB/SPARC/RELL2/AEBP1/ITGA9/CTSL/CTSS/ACHE/MMP9/NID2/MRC2/LOX/COL14A1	14
MF	GO:0016641	oxidoreductase activity, acting on the CH-NH2 group of donors, oxygen as acceptor	6/1380	16/18352	0.000741482	0.0290414	0.0252736	LOXL4/IL4I1/LOXL1/AOC3/LOX/MAOA	6
MF	GO:0005125	cytokine activity	32/1380	235/18352	0.000781843	0.02991	0.0260295	CCL23/C17orf99/BMP8B/WNT6/VSTM1/WNT2B/CXCL3/LIF/OSM/CXCL2/CXCL10/XCL2/CCL4/INHBA/CMTM8/CXCL1/TNFSF15/TNFSF13B/GRN/CD70/IL27/TNFSF12/CCL4L1/CXCL9/TNFSF9/C1QTNF4/IL17D/TNFSF14/BMP8A/SCG2/SPP1/SECTM1	32
MF	GO:0033691	sialic acid binding	7/1380	22/18352	0.000834549	0.0312008	0.0271528	SIGLEC7/SIGLEC9/SIGLEC10/SIGLEC11/SIGLEC16/SIGLEC8/SIGLEC12	7
MF	GO:0008081	phosphoric diester hydrolase activity	16/1380	89/18352	0.000896544	0.0327737	0.0285216	PLD3/PDE4D/PLCH1/CCR5/ENPP3/PDE1B/SMPDL3A/PDE9A/PLD2/PDE7B/PDE4A/CCR1/PDE3A/SMPDL3B/CHRM3/PLCB1	16
MF	GO:0015085	calcium ion transmembrane transporter activity	21/1380	134/18352	0.0010266	0.035386	0.0307951	TRPM4/CACNA2D4/RYR3/CATSPER1/TRPM6/CACNA1H/SLC8A1/CACNA1C/CACNA2D3/CACNB1/CACNA2D2/ANXA2P2/SLC24A3/MCOLN2/ATP2C2/ANXA2/TRPV4/GRIN3A/CACHD1/ATP2B2/GRIN2D	21
MF	GO:0043236	laminin binding	8/1380	29/18352	0.00102933	0.035386	0.0307951	LGALS1/ITGA6/ITGA9/SSC5D/LYPD5/CTSS/ACHE/LGALS3	8
MF	GO:0061134	peptidase regulator activity	31/1380	229/18352	0.00103254	0.035386	0.0307951	PYCARD/RECK/SERPINI2/SPINT1/SPOCK1/CAST/CASP1/CST7/NAIP/UMODL1/CRIM1/SERPINB8/TFPI/SERPING1/APP/LTF/NLRC4/ITIH1/BIN1/SPOCK3/TIMP3/WFDC1/CST3/ANXA2/SERPINE1/NLRP12/TNFSF14/CTSH/C3/FBLN1/GAS6	31
MF	GO:0005324	long-chain fatty acid transporter activity	6/1380	17/18352	0.00107344	0.0356995	0.0310679	ABCD1/SLC27A2/CD36/SLC27A6/ABCD2/MFSD2A	6
MF	GO:0043394	proteoglycan binding	9/1380	36/18352	0.00109832	0.0356995	0.0310679	CTSB/PLA2G2D/CTSL/FST/CTSS/COL2A1/APOE/GPNMB/LRP1	9
MF	GO:0017171	serine hydrolase activity	27/1380	191/18352	0.00110679	0.0356995	0.0310679	KLK1/PRSS57/CFB/PRSS36/PCSK5/SCPEP1/ELANE/C2/PROC/TMPRSS3/TPSAB1/LPAL2/MST1/LTF/MMP2/ST14/ACHE/TPSB2/MMP9/CELA1/HPN/TPSD1/HTRA1/PRTN3/CTSH/CPVL/MMP8	27
MF	GO:0004115	3',5'-cyclic-AMP phosphodiesterase activity	5/1380	12/18352	0.00120752	0.0373028	0.0324632	PDE4D/PDE1B/PDE7B/PDE4A/PDE3A	5
MF	GO:0005035	death receptor activity	5/1380	12/18352	0.00120752	0.0373028	0.0324632	TNFRSF18/TNFRSF4/TNFRSF25/TNFRSF1B/EDA2R	5
MF	GO:0030546	signaling receptor activator activity	56/1380	492/18352	0.00122453	0.0373028	0.0324632	CCL23/C17orf99/TRH/BMP8B/SEMA7A/MACC1/WNT6/MDK/VSTM1/WNT2B/CXCL3/LIF/SEMA6C/SEMA3A/OSM/CXCL2/CXCL10/XCL2/ADM2/APP/INSL3/NBL1/CCL4/INHBA/CMTM8/CXCL1/TNFSF15/SEMA3B/TNFSF13B/GRN/CD70/IL27/GPNMB/AGRP/TNFSF12/CCL4L1/NRG2/RETN/CXCL9/PDGFD/NRG4/TNFSF9/C1QTNF4/TYMP/FGF17/IL17D/TNFSF14/ARTN/JAG1/BMP8A/SCG2/SPP1/PNOC/GAS6/SECTM1/LGALS3	56
MF	GO:0031406	carboxylic acid binding	29/1380	212/18352	0.00125151	0.0374316	0.0325752	SIGLEC7/ACOX2/RXRA/AKR1C3/GCHFR/PSAP/NOS3/RTN4R/VDR/ALAS2/LAYN/SIGLEC9/SLC46A1/SIGLEC10/SIGLEC11/VCAN/FOLR2/GAD1/PTGDS/FFAR4/SIGLEC16/IGF2R/FTCD/GRIN3A/TNFAIP6/AKR1C1/SIGLEC8/PADI4/SIGLEC12	29
MF	GO:0043325	phosphatidylinositol-3,4-bisphosphate binding	8/1380	30/18352	0.00131218	0.0385453	0.0335445	HIP1R/DAPP1/ADAP2/HIP1/SH3PXD2A/PHLDA3/KIF16B/NCF1	8
MF	GO:0098631	cell adhesion mediator activity	12/1380	60/18352	0.00148107	0.0427432	0.0371977	PALLD/JUP/CDC42EP1/CD200/ESAM/SIRPA/GLDN/ANXA2/EPCAM/CXADR/KRT18/JAM3	12
MF	GO:0035594	ganglioside binding	3/1380	4/18352	0.00160182	0.0447977	0.0389857	PSAP/RTN4R/CLIP3	3
MF	GO:0048018	receptor ligand activity	55/1380	487/18352	0.00160673	0.0447977	0.0389857	CCL23/C17orf99/TRH/BMP8B/SEMA7A/MACC1/WNT6/MDK/VSTM1/WNT2B/CXCL3/LIF/SEMA6C/SEMA3A/OSM/CXCL2/CXCL10/XCL2/ADM2/INSL3/NBL1/CCL4/INHBA/CMTM8/CXCL1/TNFSF15/SEMA3B/TNFSF13B/GRN/CD70/IL27/GPNMB/AGRP/TNFSF12/CCL4L1/NRG2/RETN/CXCL9/PDGFD/NRG4/TNFSF9/C1QTNF4/TYMP/FGF17/IL17D/TNFSF14/ARTN/JAG1/BMP8A/SCG2/SPP1/PNOC/GAS6/SECTM1/LGALS3	55
MF	GO:0008236	serine-type peptidase activity	26/1380	187/18352	0.00172264	0.0472289	0.0411015	KLK1/PRSS57/CFB/PRSS36/PCSK5/SCPEP1/ELANE/C2/PROC/TMPRSS3/TPSAB1/LPAL2/MST1/LTF/MMP2/ST14/TPSB2/MMP9/CELA1/HPN/TPSD1/HTRA1/PRTN3/CTSH/CPVL/MMP8	26
MF	GO:0005041	low-density lipoprotein particle receptor activity	5/1380	13/18352	0.00184133	0.0487762	0.042448	CD36/OLR1/LRP12/LRP6/LRP1	5
MF	GO:0086080	protein binding involved in heterotypic cell-cell adhesion	5/1380	13/18352	0.00184133	0.0487762	0.042448	JUP/CD200/SIRPA/GLDN/CXADR	5
MF	GO:0004252	serine-type endopeptidase activity	24/1380	169/18352	0.00190703	0.0487762	0.042448	KLK1/PRSS57/CFB/PRSS36/PCSK5/ELANE/C2/PROC/TMPRSS3/TPSAB1/LPAL2/MST1/LTF/MMP2/ST14/TPSB2/MMP9/CELA1/HPN/TPSD1/HTRA1/PRTN3/CTSH/MMP8	24
MF	GO:0004857	enzyme inhibitor activity	45/1380	383/18352	0.00190859	0.0487762	0.042448	RECK/SERPINI2/SPINT1/RHOH/PKIB/SPOCK1/CAST/CST7/PKIG/PHACTR3/NAIP/UMODL1/CDKN1C/GCHFR/CRIM1/SERPINB8/ANXA3/TFPI/ANXA5/SERPING1/APP/TRIB2/LTF/RTKN/PPP1R14A/ITIH1/BIN1/SPOCK3/SPRY2/PRKAR2B/ANXA2P2/TIMP3/WFDC1/CDKN2A/CST3/SAG/ELFN2/ANXA2/SERPINE1/TNFSF14/C3/LRP6/CDKN2B/GAS6/LGALS3	45
MF	GO:0023023	MHC protein complex binding	7/1380	25/18352	0.00192733	0.0487762	0.042448	CD74/HLA-DRA/HLA-DMB/LILRB1/HLA-DRB1/ATP1B1/LILRB2	7
MF	GO:1901981	phosphatidylinositol phosphate binding	25/1380	179/18352	0.00196318	0.0489309	0.0425826	FGD2/SNX21/HIP1R/DAPP1/SNX24/RUFY4/CAPG/ADAP2/ADAP1/PLA2G4A/HIP1/KCNQ1/SH3PXD2A/FERMT2/PHLDA3/KIF16B/ANXA2P2/KCNJ2/PHLDA2/VEPH1/ANXA2/PARD3/PLEKHN1/PLCB1/NCF1	25
