# Supplementary material for: The pyroptosis-related gene signature predicts prognosis and reveals characterization of the tumor immune microenvironment in acute myeloid leukemia
Source: Front Pharmacol. 2022 Aug 10;13:951480. doi: 10.3389/fphar.2022.951480 (PMC9399441; doi:10.3389/fphar.2022.951480)
Supplement: Supplementary file 1 [file DataSheet1.ZIP › Supplementary Table S8 .xlsx]

## Sheet: 工作表 1 - TCGA_cibersort
Table S8 Relative Fractions of tumor-infiltrating immune cells of AML patients by the CIBERSORT algorithm in the TCGA cohort
	B.cells.naive	B.cells.memory	Plasma.cells	T.cells.CD8	T.cells.CD4.naive	T.cells.CD4.memory.resting	T.cells.CD4.memory.activated	T.cells.follicular.helper	T.cells.regulatory..Tregs.	T.cells.gamma.delta	NK.cells.resting	NK.cells.activated	Monocytes	Macrophages.M0	Macrophages.M1	Macrophages.M2	Dendritic.cells.resting	Dendritic.cells.activated	Mast.cells.resting	Mast.cells.activated	Eosinophils	Neutrophils	P.value	Correlation	RMSE
TCGA-AB-2876	0.00234629	0.0440878	0.0537455	0.0683858	0	0.150015	0	0	0.0282611	0	0.0423169	0	0.0882525	0	0.00385787	0.0423439	0	0	0.347436	0.0227978	0.0944375	0.0117162	0.022	0.232541	0.997183
TCGA-AB-2952	0.059527	0	0.1781	0.236098	0	0.0278957	0	0	0.0625085	0	0	0.0537433	0.298939	0	0	0.0377522	0	0	0	0.0146418	0.0307942	0	0.002	0.380589	0.928558
TCGA-AB-2929	0.0989291	0	0.209199	0.190827	0	0.0650952	0.0428028	0	0.0215791	0	0.000524212	0.096075	0.197809	0	0	0.0182589	0	0	0.0387014	0	0.0201999	0	0	0.492475	0.869518
TCGA-AB-2938	0.0695261	0	0.117883	0.169159	0	0.13123	0	0.0224517	0.0330297	0	0	0.0690239	0.222175	0	0.000292498	0.0608257	0	0	0	0.104403	0	0	0.011	0.271382	0.978002
TCGA-AB-2849	0.0222907	0	0.374812	0.162304	0	0.0824086	0	0.0193916	0.0411198	0	0	0.0578428	0.0954205	0	0.00157899	0.0236181	0	0	0	0.101287	0.0179258	0	0	0.48689	0.877151
TCGA-AB-2877	0.0263265	0.0164059	0.224196	0.18402	0	0.16971	0.00928225	0	0.0385418	0	0.0277485	0.0957677	0.0257723	0	0	0.0301465	0	0.00186842	0.150214	0	0	0	0.089	0.110057	1.07056
TCGA-AB-2986	0.0381822	0.0151681	0.0969403	0.302793	0	0	0	0	0.0464661	0	0	0.0501183	0.147622	0	0.0048297	0	0	0	0.113433	0	0.174439	0.0100086	0.005	0.308278	0.958875
TCGA-AB-2971	0.0123343	0.0179677	0.0343542	0.147022	0	0.0926737	0	0	0.0166046	0	0	0.0550548	0.501291	0	0.00341763	0.0414634	0	0	0.0630813	0	0.0147353	0	0.041	0.176291	1.03353
TCGA-AB-2955	0.0175351	0.0974317	0.0784193	0.257693	0	0.067228	0	0.0126612	0	0	0	0.139348	0.158183	0	0.000922601	0.0362407	0.00822447	0	0	0.052479	0.0736347	0	0.013	0.26188	0.98955
TCGA-AB-3007	0.0242901	0.0622605	0.0619023	0.292653	0	0	0	0.0259706	0.0282561	0	0	0.0669186	0.151491	0	0	0	0	0.00978347	0.276474	0	0	0	0.089	0.110105	1.05365
TCGA-AB-2896	0.0218878	0.0627009	0.0684127	0.186143	0	0.016666	0	0	0.038969	0	0	0.0337247	0.136487	0	0.00701889	0.0801109	0	0	0.237569	0	0.108011	0.00229787	0.031	0.200079	1.0002
TCGA-AB-2821	0.118143	0	0.117618	0.139415	0	0.119146	0	0	0.0170136	0	0.0224615	0.0244863	0.39215	0.00376406	0	0	0	0	0	0.0393746	0.00642898	0	0.003	0.355405	0.942047
TCGA-AB-2841	0.0167911	0.0187277	0.0206246	0.291509	0	0	0	0	0.0110646	0	0.00786398	0.0756291	0.22465	0	0	0	0	0	0.333141	0	0	0	0.073	0.12758	1.05474
TCGA-AB-2899	0.196267	0	0.331937	0.0836389	0	0.000262485	0	0	0.012725	0	0.00418951	0.00140491	0.344891	0.00781581	9.6485e-05	0	0	0	0.016771	0	0	0	0	0.543843	0.844195
TCGA-AB-3001	0.0636178	0	0.127231	0.352396	0	0.0515893	0	0	0.0292615	0	0	0.0380899	0.173143	0	0	0	0	0	0.158483	0.00618829	0	0	0.004	0.315507	0.960724
TCGA-AB-2924	0.00708104	0.0198232	0.0419025	0.068101	0	0.0149958	0	0	0.00752567	0	0.0217757	0	0.695272	0	0	0.0897163	0	0	0.00187515	0.0039041	0.0110149	0.0170122	0.018	0.236772	1.04393
TCGA-AB-2892	0	0.045148	0.0385172	0.0538574	0	0.0435006	0	0	0.00230274	0	0.0151476	0	0.577891	0	0	0.0743019	0.0192136	0	0.0731718	0.0204346	0.0365131	0	0.032	0.197631	1.03598
TCGA-AB-2812	0.0081572	0.0434354	0.175994	0.0206565	0	0.0843517	0	0	0.0283497	0	0.054332	0	0.0722458	0	0.00788677	0.0666467	0	0	0.273372	0.0253679	0.136137	0.00306669	0.062	0.147285	1.03247
TCGA-AB-2869	0.0741716	0	0.1045	0.121642	0	0.118689	0	0	0.0517961	0	0.00959827	0.093029	0.0381535	0	0	0.0160285	0	0.00335844	0.262921	0	0.106112	0	0.011	0.269626	0.979523
TCGA-AB-2806	0.099853	0.0326174	0.372502	0.0798132	0.0043638	0.0626814	0	0.0101291	0.0015476	0	0.0150866	0	0.103113	0	0	0.0203901	0	0.00437198	0.132562	0.022975	0.0379936	0	0	0.523144	0.85549
TCGA-AB-2863	0.0540638	0.00981171	0.32468	0.0341023	0.00090226	0.182465	0	0	0	0	0	0.0412074	0.210209	0	0.00492518	0.0414624	0	0	0	0.0860308	0.00311064	0.00702956	0	0.479868	0.878276
TCGA-AB-2982	0.176029	0	0.191197	0.217319	0	0.0589079	0	0.0027117	0.0350541	0	0	0.0615085	0.0720898	0	0	0	0	0.0045774	0.159801	0.0203773	0.000427281	0	0	0.44144	0.899769
TCGA-AB-2883	0.0911255	0	0.27823	0.121531	0	0.0315978	0.00341172	0.00433893	0.0106689	0	0	0.0643703	0.199613	0	0	0.177289	0	0	0.0178237	0	0	0	0	0.464328	0.886162
TCGA-AB-2851	0.028842	0.00482152	0.0258806	0.08557	0	0.0233638	0	0	0.0148847	0	0.00822522	0.0254175	0.706597	0	0	0.0508925	0	0	0.00995616	0	0.0155494	0	0	0.405044	0.937159
TCGA-AB-2980	0.0452634	0.0179437	0.0570448	0.214095	0	0.174343	0.00317953	0.011056	0.0228165	0	0	0.0145749	0.0422775	0	0	4.54826e-05	0.00103968	0.00869292	0.340993	0.043165	0	0.00346977	0.024	0.224487	1.0141
TCGA-AB-2805	0.00850381	0.0393238	0.008282	0.0324724	0.0200434	0	0	0	0.0257467	0	0.032007	0	0.78815	0	0	0.0252024	0.00344491	0	0.0168237	0	0	0	0	0.460378	0.910523
TCGA-AB-2819	0.118085	0	0.233665	0.153101	0	0.13312	0	0	0.014064	0	0	0.0514766	0.154482	0	0.00615288	0.0488713	0	0	0.0493388	0.0263427	0.0112995	0	0	0.45971	0.887934
TCGA-AB-3008	0.0301689	0.237745	0.249373	0.042173	0.00512144	0.15545	0	0.00824281	0.0139875	0	0	0.0833491	0.0689727	0	0	0.0221719	0	0	0.0760183	0	0.00722723	0	0	0.600864	0.799147
TCGA-AB-2846	0.0322315	0.0303153	0.0553787	0.0169793	0.044826	0.0212586	0	0	0	0	0.0146864	0.00302897	0.60109	0	0.00437305	0.0614915	0.012015	0	0.0919127	0	0.0104132	0	0.032	0.196502	1.04031
TCGA-AB-2880	0.0096651	0.0400339	0.0262538	0.0444161	0	0.0505509	0	0.00500839	0.00275239	0	0.0366103	0	0.708189	0	0.00211564	0.0267618	0	0	0.023659	0	0.0239835	0	0.008	0.280356	1.01418
TCGA-AB-2925	0.0742796	0	0.0885818	0.0580089	0	0.0285799	0.00659715	0	0.0015078	0	0.00297112	0.00755245	0.483821	0	0	0.214627	0	0	0.0304969	0	0.00297631	0	0.028	0.209184	1.02344
TCGA-AB-2933	0.137712	0	0.0556483	0.0519326	0.0204186	0	0.0661705	0	0.0148226	0	0.0519593	0	0.542795	0	0	0.0272739	0	0	0	0.0312674	0	0	0	0.478841	0.87837
TCGA-AB-2984	0.0619991	0	0.358998	0.113593	0	0.0502148	0	0	0.00608925	0	0	0.0916312	0.0180789	0	0	0.0386833	0	7.01426e-05	0.232212	0.0253746	0.00305493	0	0.001	0.384364	0.945131
TCGA-AB-2966	0.0155872	0.105185	0.171117	0.24393	0	0.276639	0	0	0.00831815	0	0.00399458	0.0816157	0.0404303	0	0	0.0146496	0	0.0024803	0.0344191	0	0.00163377	0	0.002	0.373604	0.943431
TCGA-AB-2934	0	0.183459	0.0114411	0.0853219	0	0	0	0	0.0261275	0	0	0.0110472	0.670077	0	0	0	0	0	0	0.0125263	0	0	0	0.400915	0.936444
TCGA-AB-2970	0.047887	0	0.259614	0.0716149	0	0.0721022	0.0164926	0	0.00449231	0	0.0247367	0.00148117	0.345705	0	0	0.113429	0	0	0.0266543	0	0.0157898	0	0	0.449651	0.894068
TCGA-AB-2878	0.0587912	0.0696962	0.242669	0.0931817	0	0.138872	0	0	0.0188016	0	6.36289e-05	0.0604763	0.102242	0	0	0.0228985	0	0	0.0878845	0.048631	0.0406938	0.0150978	0	0.487017	0.872672
TCGA-AB-2976	0.0211727	0.053332	0.233043	0.0831083	0	0.0741756	0	0	0.0437755	0	0	0.0173103	0.0840178	0	0	0.0239097	0	0	0.14554	0	0.220614	0	0.004	0.329531	0.953208
TCGA-AB-2843	0.00648651	0.166851	0.112743	0.15326	0	0.0868104	0.0441037	0	0.0639684	0	0.0586449	0.0345487	0.154676	0	0	0.0720212	0	0.00061519	0.0452707	0	0	0	0	0.417153	0.908595
TCGA-AB-2917	0	0.00269205	0.115378	0.0825082	0	0.169256	0	0	0.00713143	0	0.0439264	0	0.465581	0	0	0.011183	0	0	0.0419735	0.00597141	0.0249004	0.0294991	0.004	0.318396	0.961736
TCGA-AB-2900	0.00601592	0.0243493	0.0369016	0.13559	0	0.00701479	0	0	0.00778853	0	0.0147771	0.0174221	0.296098	0	0.00664727	0.20596	0	0	0.113344	0	0.128091	0	0.025	0.216746	0.996706
TCGA-AB-2874	0.0313944	0	0.26911	0.0399789	0	0.0935089	0	0	0.00755492	0	0.0351523	0	0.38125	0	0	0.069284	0	0	0.0316676	0.00837604	0.0327228	0	0	0.414811	0.914158
TCGA-AB-2995	0.0936175	0	0.227187	0.280598	0	0.13515	0	0	0.0634304	0	0.0309063	0.0907259	0.0393979	0	0	0.00698339	0	0	0	0.0263697	0.00563362	0	0.002	0.380543	0.94455
TCGA-AB-2895	0.0922329	0.0470084	0.0790819	0.0296488	0	0.374239	0	0.00400026	0.0413052	0	0	0.070993	0.0607481	0	0.0103256	0.0503558	0	0	0	0.059713	0.0711793	0.00916869	0.063	0.144062	1.03896
TCGA-AB-2872	0.146944	0	0.225419	0.246084	0	0	0	0.0065977	0.0172575	0	0	0.0391352	0.138794	0	0	0.00684806	0	0.00333156	0.163151	0	0.00643947	0	0.005	0.313945	0.968777
TCGA-AB-2935	0.0131956	0.0098578	0.0707845	0.325699	0	0.0429577	0	0	0.0271202	0	0.0656683	0.0305938	0.292731	0	0	0.0359716	0.00114622	0	0	0.0340585	0.0502163	0	0.052	0.15733	1.03637
TCGA-AB-2919	0.105189	0	0.182734	0.258466	0	0.0136707	0	0	0.0534066	0	0	0.0458338	0.019547	0	0	0.0101548	0	0	0.303405	0.00759318	0	0	0.003	0.355397	0.94789
TCGA-AB-2886	0.135015	0.0273149	0.199166	0.181452	0.0284033	0.0676934	0	0	0.0475542	0	0.0203079	0.0433172	0.0257715	0	0	0.0276878	0	0	0.146486	0	0.0498307	0	0.003	0.340966	0.953155
TCGA-AB-2937	0.11749	0	0.183002	0.294074	0	0.119116	0	0	0.0345538	0	0.036787	0.0564907	0.0701419	0	0	0.0258741	0	0	0.0570537	0.00541689	0	0	0.003	0.346252	0.954823
TCGA-AB-2894	0.0698597	0.0302121	0.0307807	0.325249	0	0.0325676	0	0	0.00786843	0	0.0351983	0.0576706	0.138244	0	0	0.216629	0	0	0.0133137	0	0.0424067	0	0.029	0.20717	1.00751
TCGA-AB-2996	0.100845	0	0.241199	0.0241051	0	0.0636026	0	0	0.0322621	0	0.00398737	0.00550503	0.377124	0	0	0.036926	0	0.000929921	0.113515	0	0	0	0	0.436849	0.902428
TCGA-AB-2987	0.0358802	0.00219331	0.0185344	0.190915	0	0.0895983	0	0.00592046	0.0226588	0	0	0.0499698	0.473885	0	0.00609725	0.0755374	0	0	0.0194142	0	0.00939548	0	0.014	0.25493	0.995677
TCGA-AB-2991	0.0830027	0	0.219966	0.149603	0	0.0896813	0	0.00082644	0.0384818	0	0.0245986	0.010169	0.159727	0	0	0	0	0	0.215937	0.00800749	0	0	0.004	0.330499	0.954516
TCGA-AB-2859	0.0189546	0.0180719	0.0824727	0.394654	0	0.065996	0	0	0.101958	0	0.0265498	0.0770602	0.11421	0	0	0.0103746	0	0.00172634	0.0801539	0	0.00781777	0	0.04	0.180958	1.04178
TCGA-AB-2811	0	0.113533	0.0214872	0.154402	0	0	0	0	0.0130669	0	0.0329265	0.00951076	0.520733	0	0	0.0133527	0	0	0	0.0393945	0.0815939	0	0.011	0.27022	0.99147
TCGA-AB-2865	0	0.0136742	0.0274039	0.18477	0	0.00055012	0.00637358	0	0.00423543	0	0.0589535	0	0.656447	0	0	0	0.0053722	0	0.0360528	0.00348961	0.00267814	0	0.005	0.310717	0.986599
TCGA-AB-2977	0.0454869	0.0185013	0.0209808	0.122527	0	0	0	0	0.0899458	0	0.0258296	0	0.641273	0	0	0	0	0	0	0.0354561	0	0	0.005	0.299982	0.989622
TCGA-AB-2845	0	0.200627	0.274211	0.036054	0.0220983	0.0496958	0	0	0.0155763	0	0	0.0353197	0.218564	0	0	0.0634036	0.00605513	0	0.0551441	0	0.0232513	0	0	0.571188	0.820848
TCGA-AB-2866	0.00298285	0.0126845	0	0.210099	0	0.101246	0	0	0.0265965	0	0.00837405	0.0396415	0.450607	0	0.0010853	0.10963	0	0	0.0276144	0	0.0094398	0	0.034	0.191798	1.02637
TCGA-AB-2949	0.00344612	0.151074	0.125872	0.0148395	0	0.0670471	0	0	0.00289245	0	0.0498402	0	0.556153	0	0	0	0	0	0	0.0143835	0.0144521	0	0	0.414788	0.919186
TCGA-AB-2853	0.0377502	0.0272582	0.253645	0.0528307	0	0.172347	0	0	0	0	0.0744079	0	0.241421	0	0.000947169	0.0438894	0	0	0.00158859	0.0594752	0.0295484	0.00489131	0.04	0.17832	1.02809
TCGA-AB-2858	0.022705	0.0317654	0.179292	0.156532	0	0.0964883	0	0	0.0686186	0	0.0528161	0	0.0326522	0	0.00687747	0.045872	0.00663167	0	0.210474	0.0481326	0.0303512	0.0107911	0.002	0.374293	0.929994
TCGA-AB-2893	0.0120888	0.00152933	0.0372276	0.0229656	0	0.069641	0	0	0.00381262	0	0	0.020834	0.673972	0	0	0.130784	0	0	0.0271458	0	0	0	0.109	0.0934814	1.11773
TCGA-AB-2839	0.0437205	0	0.142728	0.0730585	0	0.14462	0	0	0.0245872	0	0.052311	0	0.086038	0	0.00332684	0.0352133	0	0	0.105183	0.0549426	0.234271	0	0.014	0.253308	0.980962
TCGA-AB-2973	0.0277182	0.0168476	0.0366017	0.104172	0	0	0.00804921	0	0.00244107	0	0	0.0124566	0.76248	0.00360209	0	0.00444991	0	0.00113106	0.0190017	0	0.00104802	0	0.035	0.190692	1.07996
TCGA-AB-2836	0.0115908	0.00378636	0.0245705	0.135007	0	0	0	0	0.0250457	0	0	0.0519953	0.642853	0	0	0.0485038	0	0.00572759	0.0203907	0	0.0305293	0	0.007	0.282371	1.0021
TCGA-AB-2826	0.00416127	0.0131691	0.0136096	0.0374034	0	0.0517244	0	0	0	0	0.0186465	0	0.757224	0	0	0	0	0	0.0484724	0	0.0555897	0	0.041	0.17678	1.08883
TCGA-AB-2916	0.00111621	0.0188722	0.0161018	0.158918	0	0.00270187	0	0	0.0242801	0	0.0119913	0.00764604	0.698073	0	0	0.0226135	0	0	0.0376867	0	0	0	0	0.550069	0.83645
TCGA-AB-2808	0	0.0292447	0.129372	0.00345339	0.0335659	0.00232539	0	0.00268679	0.00614451	0	0.0330656	0	0.511744	0	0	0.0150522	0	0	0.0771476	0.0098466	0.0748765	0.0714748	0.011	0.271621	0.998237
TCGA-AB-2814	0.117952	0.0128928	0.0984034	0.340463	0	0.0124093	0	0	0.0978911	0	0.00512498	0.0518357	0.129115	0.0384316	0	0	0	0	0	0.00365535	0.0662987	0.0255273	0.006	0.286961	0.978128
TCGA-AB-2815	0	0.0755153	0.06568	0.00352093	0.0101754	0	0	0	0	0.0030057	0.0213214	0	0.667949	0	0	0.0933111	0.010848	0	0.0305149	0.00676605	0.0113918	0	0.014	0.250015	1.02983
TCGA-AB-2885	0.101423	0	0.139084	0.321663	0	0.150156	0	0	0.00266986	0	0.0628272	0.0362349	0.0644793	0	0	0.0282622	0	0	0.087987	0	0.00521233	0	0.023	0.230274	1.01307
TCGA-AB-2813	0.0300886	0	0.128257	0.0579844	0.0208206	0	0	0	0.0227199	0	0.0361277	0	0.644536	0	0	0.0432635	0	0	0	0.00487841	0.0113242	0	0.031	0.20279	1.04859
TCGA-AB-2847	0.0332685	0.0207642	0.16143	0.317712	0	0.0110235	0.00260361	0	0.0419064	0	0.00336112	0.088659	0.113605	0	0	0.0274598	0	0	0.178207	0	0	0	0.003	0.342901	0.948206
TCGA-AB-2871	0.0798171	0.062748	0.0425307	0.432976	0	0.0474144	0	0	0.0448481	0	0.0827794	0.0616998	0.0646628	0	0	0.00623909	0.000127412	0	0.0508367	0	0.0233205	0	0.006	0.290096	0.994425
TCGA-AB-2981	0	0.0140381	0.00977368	0.0355513	0	0.0313743	0	0	0	0	0.0126475	0.00466498	0.805698	0	0.00178939	0.0175127	0	0	0.0427117	0	0.0242386	0	0	0.481327	0.898153
TCGA-AB-3009	0.124525	0.0147784	0.290656	0.233928	0	0.0805956	0	0	0.0428204	0	0.0429063	0.0112771	0.0852607	0	0	0.0397276	0	0	0.00293309	0.0209545	0.0096382	0	0	0.497536	0.869683
TCGA-AB-2913	0.132725	0	0.281595	0.0857461	0	0.205028	0	0	0.0216009	0	0.0501397	0	0.119978	0	0.00103319	0.00587627	0	0	0	0.0695691	0.0267086	0	0.004	0.317398	0.973365
TCGA-AB-2884	0.0700018	0.0182736	0.0719071	0.16365	0	0.0287275	0	0	0.0159254	0	0.0162379	0.00605318	0.394418	0	0	0.0568304	0	0	0.0468002	0	0.111175	0	0.005	0.300576	0.965029
TCGA-AB-2830	0.049864	0.198723	0.0458575	0.235485	0	0.104329	0	0	0.0275443	0	0	0.104082	0.0768214	0	0.00237228	0.0877979	0	0	0.0581103	0	0.00901267	0	0.003	0.355632	0.943182
TCGA-AB-2881	0.134877	0	0.0543731	0.164012	0	0.14037	0	0	0.00785221	0	0.021666	0.034205	0.344204	0	0	0.0404075	0	0	0.0374394	0	0.0205932	0	0.006	0.297838	0.966923
TCGA-AB-2857	0.13992	0.0403318	0.097815	0.24122	0	0.0332201	0	0.00515942	0.0335264	0	0	0.0729765	0.0819859	0	0	0.0182184	0.000436126	0	0.102031	0.0551337	0.0680523	0.00997286	0	0.394524	0.9211
TCGA-AB-2908	0.0291099	0	0.226681	0.128262	0	0.21089	0	0	0.0747549	0	0	0.0688573	0.215579	0	0	0.0168189	0	0	0.013149	0.0123718	0	0.00352682	0.003	0.360315	0.940961
TCGA-AB-2835	0.0224601	0	0.042738	0.0529397	0	0.0393423	0	0	0.014814	0	0.0324698	0.00318189	0.674324	0	0.0018017	0.084851	0	0	0.0202516	0	0.0108255	0	0.07	0.12904	1.09454
TCGA-AB-2963	0.00821757	0.00915187	0.144617	0.0032608	0.0265133	0.0147281	0	0	0.00713291	0	0.0139754	0	0.534632	0	0	0.00646715	0	0	0.10556	0	0.0348514	0.0908924	0.036	0.189483	1.04944
TCGA-AB-2834	0.00645347	0.0198544	0.042037	0.00745175	0.055112	0	0	0.00562859	0	0.00260746	0.0206673	0	0.759665	0	0	0.0499126	0	0	0.0180941	0	0.00958562	0.0029309	0.047	0.16657	1.09769
TCGA-AB-2948	0	0.0308829	0.016654	0.0669726	0	0.000938521	0	0.00468804	0.0124121	0	0.0159384	0	0.821599	0	0	0	0	0	0.029914	0	0	0	0.013	0.259185	1.05398
TCGA-AB-2898	0.0369919	0.0023339	0.110429	0.226755	0	0	0	0	0.0493863	0	0.0374095	0.0166751	0.479692	0.00882211	0	0	0	0	0	0.0226617	0	0.00884374	0.014	0.25388	0.997663
TCGA-AB-2994	0.018974	0.00716545	0.021589	0.269117	0	0	0	0	0.0446833	0	0	0.0460691	0.253438	0	0	0.00350642	0	0	0.316903	0	0.0185544	0	0.112	0.0925455	1.06392
TCGA-AB-2956	0.115882	0	0.0124543	0.16639	0	0	0	0	0.00380834	0	0.00404129	0.0323364	0.481585	0	0	0.129076	0	0.00404213	0.0409149	0	0.00947041	0	0.043	0.17152	1.03649
TCGA-AB-2983	0.0380762	0.196049	0.217546	0.0736131	0.0124317	0.0969867	0.0101846	0	0.0196094	0	0.0174533	0.00477432	0.166256	0	0	0.102715	0	0	0.0359688	0	0.00833642	0	0	0.567846	0.824294
TCGA-AB-2988	0.150887	0.0703392	0.151966	0.0326213	0	0.13126	0	0	0.0506324	0	0	0.0802623	0.195238	0	0	0.0209657	0	0	0.0386934	0	0.0771339	0	0.006	0.289916	0.975861
TCGA-AB-3012	0.0351091	0	0.0607568	0.0476978	0	0.0649135	0	0	0.0208587	0	0.0231999	0	0.0710762	0	0	0	0	0.00849831	0.621808	0.0460817	0	0	0.046	0.16949	1.1036
TCGA-AB-2882	0.00810756	0.00695435	0.0653563	0.362349	0	0.0593752	0.0136935	0	0.0178961	0	0.140085	0.000691298	0.186762	0	0.00362526	0.0244802	0	0	0	0.0619246	0.0486997	0	0.054	0.154626	1.04545
TCGA-AB-2889	0	0.0268879	0.0590389	0.0751548	0	0.0430999	0	0	0.017796	0	0.00508403	0.0227883	0.516147	0	0	0.120759	0.011242	0	0.0608476	0	0.0411551	0	0.023	0.225905	1.01185
TCGA-AB-2870	0.0341181	0.0430635	0.0344236	0.044724	0	0.145234	0	0.0008812	0	0	0.0593851	0	0.400937	0	0.00558332	0.0885737	0.026122	0	0.0544427	0.022826	0.0396857	0	0.018	0.237138	0.991655
TCGA-AB-2936	0.165303	0	0.0897868	0.265293	0	0.190477	0.0201443	0	0.0250808	0	0.0658968	0.00407599	0.116652	0	0	0.00661546	0	0	0.0376019	0.0130734	0	0	0	0.403272	0.920122
TCGA-AB-2950	0.129933	0	0.373385	0.16668	0	0.0765351	0	0	0	0	0.00322263	0.0234981	0.110236	0	0	0.0593085	0	0	0.036716	0.0135516	0.00693332	0	0	0.538993	0.844869
TCGA-AB-2999	0.0135957	0.054441	0.0309278	0.137478	0	0.137985	0	0	0.0218521	0	0	0.0338092	0.0496937	0	0	0	0	0.0031814	0.457584	0.0356993	0.023753	0	0.034	0.191822	1.04366
TCGA-AB-2959	0.0220505	0.109186	0.256968	0.175788	0	0.183662	0.0251372	0	0.0112427	0	0.0444686	0.0320133	0.0838216	0	0	0.0181945	0	0	0	0.0360807	0.00138773	0	0	0.496039	0.868777
TCGA-AB-2822	0.0409041	0.0960584	0.231116	0.229924	0	0.121652	0	0	0.0314154	0	0	0.0927569	0.02552	0	0	0.0250874	0	0	0.0931548	0	0.0124115	0	0	0.444502	0.900138
TCGA-AB-2817	0.133673	0.107609	0.0478004	0.0912913	0	0.0432714	0	0	0.0455964	0	0	0.0369258	0.395339	0	0.00344477	0.0575836	0	0	0.021388	0.00695791	0.00911868	0	0	0.432699	0.902364
TCGA-AB-2912	0.00476389	0.0158033	0.191035	0.0140828	0	0.0413836	0.0144128	0	0	0.00415126	0.00161941	0	0.585441	0	0	0.110799	0	0.000601404	0.00790112	0	0.00800547	0	0.013	0.262738	1.01321
TCGA-AB-2901	0.0701302	0	0.0557104	0.131161	0	0.0512115	0	0	0.00470915	0	0	0.0395548	0.0979139	0	0	0	0	0	0.533657	0.0126935	0.00325881	0	0.005	0.311886	0.986695
TCGA-AB-2867	0.0715701	0.00679652	0.0344991	0.349031	0	0.080328	0	0	0.0214317	0	0	0.0568195	0.246847	0.0136268	0	0.0258562	0	0.0185299	0.0472631	0	0.006465	0.0209358	0.007	0.283763	0.976566
TCGA-AB-2875	0.058282	0.0212639	0.0838196	0.309674	0	0.146844	0	0.00507211	0.0208192	0	0.0589973	0.0351375	0.0965458	0	0.00187945	0.0442098	0	0	0.0675297	0.00970876	0.0342625	0.00595462	0.013	0.258747	0.990614
TCGA-AB-2998	0.0348924	0	0.0542386	0.157144	0	0.0291971	0	0.0222344	0.00167131	0	0.0110503	0.0552975	0.26455	0	0	0	0	0.00745503	0.339002	0	0.0232679	0	0.067	0.137276	1.04253
TCGA-AB-2888	0.0087423	0.0200849	0.0160384	0.122857	0	0.0395373	0	0	0.0286103	0	0	0.0241481	0.642487	0	0	0.0335032	0.00379927	0	0.0410205	0	0.0191718	0	0.006	0.287596	0.997376
TCGA-AB-3002	0.161771	0	0.333795	0.141384	0	0	0	0.0066942	0.0388772	0	0	0.0485848	0.213445	0	0	0	0	0.012006	0.0196587	0	0.023784	0	0	0.553843	0.833257
TCGA-AB-2911	0.0104038	0.00811815	0.0266972	0.156922	0	0	0	0	0.00944185	0	0.00250789	0.0141672	0.665158	0	0	0.0179076	0.0396756	0	0.0282606	0	0.0207405	0	0.023	0.230424	1.03423
TCGA-AB-2810	0.0026637	0.0206419	0.0335249	0.25854	0	0	0	0	0.0146354	0	0.0147848	0.0461966	0.217203	0.0080077	0	0.00442254	0	0	0.327957	0	0.0461756	0.00524756	0.05	0.161896	1.03187
TCGA-AB-2992	0.0748258	0	0.117795	0.0920401	0	0	0	0	0.00663868	0	0.0291068	0.0103893	0.612548	0.0215982	0	0	0	0	0.0324275	0	0.00263049	0	0.013	0.256297	1.01267
TCGA-AB-3011	0.150799	0	0.288082	0.0933603	0	0.106845	0	0	0.0130887	0	0	0.0273973	0.031142	0	0	0.0305744	0	0	0.235715	0	0.0229955	0	0	0.478399	0.881147
TCGA-AB-2914	0.0151456	0.126207	0.0905828	0.0824563	0	0.0758186	0.0030618	0	0.00330759	0	0	0.005717	0.485037	0	0	0.0523002	0	0	0.0603664	0	0	0	0.003	0.347662	0.948778
TCGA-AB-2828	0.0265264	0	0.0446654	0.0277841	0	0.0377259	0	0.00610995	0	0	0.0110697	0.00454663	0.747683	0	0	0.0619944	0	0	0.0318943	0	0	0	0.069	0.13353	1.11259
TCGA-AB-2965	0	0.0154919	0.0865853	0.0802757	0	0.0191915	0.00319779	0	0.00935985	0	0.00101763	0.00481168	0.523316	0	0	0.07508	0	0	0.0771949	0	0.104478	0	0.031	0.201871	1.02597
TCGA-AB-2942	0	0.0879575	0.0523205	0.0773196	0	0.0507251	0	0	0.0105272	0	0.0150975	0.00108735	0.5766	0	0	0.0514939	0.00690617	0	0.0629839	0	0.00698132	0	0.005	0.306199	0.977158
TCGA-AB-2856	0.0888372	0	0.222945	0.0922095	0	0.0320907	0	0	0.0353735	0	0.0111216	0.0211684	0.359539	0	0.00598315	0.0979307	0	0	0.029252	0	0.00354907	0	0	0.435118	0.901768
TCGA-AB-2818	0.0459206	0.0200924	0.0111464	0.0498141	0.0337024	0.0138372	0	0	0.0142176	0	0.0650196	0	0.45264	0	0	0.0423094	0	0	0	0.0418951	0.043509	0.165897	0.025	0.219053	1.03358
TCGA-AB-3000	0.00796162	0.197171	0.117515	0.00629285	0.00461539	0.0561422	0	0	0.00938688	0	0.103146	0	0.33084	0	0	0.095704	0	0	0.0650203	0.00391969	0.00228613	0	0	0.437247	0.899172
TCGA-AB-2840	0.100339	0	0.121588	0.233568	0	0.00602929	0	0.0166293	0	0	0	0.0324783	0.101382	0	0.00181707	0.0289735	0	0	0.357195	0	0	0	0.073	0.127258	1.0538
TCGA-AB-2844	0.00653787	0.00732399	0.0735481	0.0301787	0	0.0445084	0	0	0	0	0.0217323	0	0.645722	0	0	0.0430832	0	0	0.0783385	0	0.0490266	0	0.031	0.204093	1.04563
TCGA-AB-2979	0.0705417	0.194495	0.108295	0.0454247	0	0.197059	0	0	0.0258377	0	0.00487139	0.0599238	0.163409	0	0	0.0595318	0	0	0.0615224	0.00583497	0.00325345	0	0	0.42805	0.904123
TCGA-AB-2928	0.207096	0	0.158011	0.07928	0	0.23379	0	0	0.0129513	0	0.030372	0.0647981	0.0390109	0	0.00326977	0.0404783	0	0	0	0.0947538	0.0340506	0.00213846	0.06	0.147974	1.0543
TCGA-AB-2825	0.0303837	0	0.0358863	0.0474026	0	0.0211415	0.00881014	0	0	0	0.00957472	0.00281376	0.657347	0	0	0.150543	0	0	0.0169475	0	0.0191499	0	0.004	0.318823	0.988233
TCGA-AB-2873	0.0423993	0	0.0516198	0.102937	0	0.0464011	0.00542768	0	0	0	0.0129111	0.00391784	0.630835	0	0	0.0970747	0	0	0.00530384	0	0.00117266	0	0.032	0.194903	1.04944
TCGA-AB-2920	0.145962	0	0.348646	0.191349	0	0.0266266	0	0	0.0500499	0	0	0.0750977	0.0873882	0	0	0.0074172	0	0	0	0.028523	0.0389397	0	0	0.543985	0.841767
TCGA-AB-2862	0.0612221	0.115683	0.115714	0.204342	0	0.0959226	0	0.0062979	0.0531898	0	0	0.0774263	0.035593	0.0012247	0	0.00708546	0	0	0.122329	0	0.10397	0	0.006	0.294061	0.971969
TCGA-AB-2939	0	0.129516	0.16073	0.00815754	0	0.0649638	0	0	0.0284882	6.26722e-05	0.0354166	0	0.15372	0	0	0	0	0	0.279558	0.0186238	0.120764	0	0	0.402174	0.917653
TCGA-AB-2927	0.00660057	0.165907	0.10843	0.183928	0	0.0667476	0	0	0.0334158	0	0.028941	0.0221524	0.319296	0	0	0.0443431	0	0	0.00174647	0.00802519	0.0104654	0	0	0.398382	0.919227
TCGA-AB-2897	0.0456283	0.00194085	0.15044	0.187587	0	0.0180801	0	0.02655	0.0290098	0	0.0259851	0.0134389	0.110997	0	0	0	0	0	0.390061	0.000281383	0	0	0.031	0.200173	1.02342
TCGA-AB-2990	0.14805	0	0.204268	0.205359	0	0.105897	0	0	0	0	0	0.046059	0.133795	0	0.00292215	0.0426043	0	0	0.0392023	0.00629681	0.0484167	0.0171294	0	0.445679	0.895704
