# Supplementary material for: The pyroptosis-related gene signature predicts prognosis and reveals characterization of the tumor immune microenvironment in acute myeloid leukemia
Source: Front Pharmacol. 2022 Aug 10;13:951480. doi: 10.3389/fphar.2022.951480 (PMC9399441; doi:10.3389/fphar.2022.951480)
Supplement: Supplementary file 1 [file DataSheet1.ZIP › Supplementary Table S9.xlsx]

## Sheet: 工作表 1 - TCGA_ssGSEA
Table S9 Relative Fractions of tumor-infiltrating immune signatures of AML patients by the ssGSEA algorithm in the TCGA cohort
	aDCs	APC_co_inhibition	APC_co_stimulation	B_cells	CCR	CD8+_T_cells	Check-point	Cytolytic_activity	DCs	HLA	iDCs	Inflammation-promoting	Macrophages	Mast_cells	MHC_class_I	Neutrophils	NK_cells	Parainflammation	pDCs	T_cell_co-inhibition	T_cell_co-stimulation	T_helper_cells	Tfh	Th1_cells	Th2_cells	TIL	Treg	Type_I_IFN_Reponse	Type_II_IFN_Reponse
TCGA-AB-2876	0.423819	0.521371	0.308098	0.465988	0.445487	0.398003	0.433647	0.647443	0.244269	0.837162	0.228307	0.504422	0.463516	0.741517	0.964497	0.737411	0.183902	0.462656	0.49029	0.563631	0.314119	0.694179	0.175858	0.387103	0.408793	0.663058	0.531651	0.493795	0.526844
TCGA-AB-2952	0.559483	0.525527	0.496092	0.54089	0.549827	0.661293	0.54665	0.773865	0.404288	0.872312	0.515584	0.624749	0.50794	0.625484	0.988281	0.76726	0.240272	0.645901	0.711752	0.557395	0.604664	0.8918	0.322474	0.48291	0.411873	0.751374	0.570487	0.752178	0.520794
TCGA-AB-2929	0.327144	0.532116	0.485348	0.460328	0.513176	0.305381	0.500591	0.810184	0.154988	0.828276	0.333357	0.657368	0.458258	0.755512	0.99103	0.732298	0.393254	0.612419	0.632621	0.543031	0.490639	0.734327	0.170957	0.497594	0.490812	0.721485	0.56088	0.748501	0.525753
TCGA-AB-2938	0.423564	0.630337	0.37259	0.436597	0.510896	0.6683	0.464066	0.843356	0.401007	0.775631	0.126991	0.663976	0.490323	0.5757	0.988588	0.624393	0.288417	0.601244	0.559525	0.515204	0.545061	0.961612	0.225936	0.495598	0.406762	0.70077	0.55836	0.699311	0.659458
TCGA-AB-2849	0.473634	0.447669	0.40156	0.400583	0.446023	0.349263	0.427745	0.654096	0.136208	0.671274	0.0675102	0.57726	0.377686	0.454682	0.998099	0.645447	0.44093	0.478096	0.453227	0.515959	0.400699	0.461985	0.191465	0.461714	0.484295	0.627736	0.535112	0.577226	0.521703
TCGA-AB-2877	0.38312	0.495952	0.356497	0.346841	0.423934	0.356219	0.398487	0.66094	0.168589	0.542978	0.00132975	0.557374	0.285715	0.572342	0.934598	0.671256	0.230156	0.421022	0.499037	0.421431	0.412696	0.613934	0.346017	0.371488	0.38448	0.606791	0.524279	0.496955	0.320325
TCGA-AB-2986	0.442266	0.539456	0.398749	0.426812	0.480703	0.519164	0.430622	0.75466	0.213448	0.785433	0.0470526	0.630848	0.396549	0.449039	0.967139	0.711558	0.309039	0.532169	0.565032	0.494844	0.461823	0.633471	0.200867	0.382553	0.386362	0.654337	0.540724	0.636905	0.540248
TCGA-AB-2971	0.476293	0.514806	0.410707	0.425763	0.495407	0.497786	0.459624	0.750747	0.329281	0.834845	0.26329	0.671744	0.426487	0.505339	0.988066	0.761549	0.392261	0.570047	0.590405	0.500858	0.468513	0.871854	0.256814	0.413161	0.44371	0.695526	0.517867	0.589566	0.50841
TCGA-AB-2955	0.325124	0.549987	0.376582	0.384484	0.408949	0.322924	0.445733	0.707285	0.194613	0.785401	0.296636	0.48832	0.317739	0.41407	0.970355	0.611755	0.237021	0.41534	0.495824	0.536692	0.391315	0.354531	0.272124	0.398009	0.501643	0.657266	0.507576	0.501008	0.53861
TCGA-AB-3007	0.343859	0.363	0.305567	0.471208	0.441737	0.513691	0.421817	0.712334	0.135339	0.648785	0.00235263	0.506716	0.452266	0.617147	0.987555	0.666422	0.200501	0.435466	0.490869	0.433799	0.508105	0.633215	0.191011	0.347763	0.395902	0.645503	0.53267	0.484697	0.341445
TCGA-AB-2896	0.379916	0.508794	0.36734	0.441819	0.467094	0.354633	0.433436	0.611533	0.216025	0.837948	0.182329	0.561865	0.340114	0.571106	0.975148	0.718891	0.165178	0.507663	0.558205	0.487486	0.442195	0.674131	0.209932	0.343147	0.362206	0.652839	0.552543	0.566037	0.580978
TCGA-AB-2821	0.445728	0.488799	0.311745	0.521936	0.491038	0.384501	0.440738	0.717848	0.122649	0.810521	0.272956	0.57521	0.470146	0.350173	0.981547	0.745369	0.28478	0.539969	0.566042	0.491018	0.423146	0.771253	0.203785	0.430312	0.400578	0.687052	0.524425	0.574849	0.518082
TCGA-AB-2841	0.298161	0.42903	0.349555	0.465543	0.50231	0.428332	0.46635	0.815005	0.128382	0.676646	0.0251629	0.632583	0.543588	0.656484	0.987113	0.691656	0.43125	0.530205	0.547802	0.490262	0.534638	0.814675	0.176924	0.395192	0.387968	0.673616	0.549602	0.584364	0.405546
TCGA-AB-2899	0.329386	0.50625	0.494233	0.578598	0.506027	0.570973	0.479213	0.772968	0.371234	0.857006	0.406084	0.631268	0.496329	0.604225	0.987274	0.76887	0.276483	0.58182	0.760831	0.509243	0.449595	0.895585	0.182316	0.428472	0.430081	0.72161	0.522774	0.608483	0.439765
TCGA-AB-3001	0.375196	0.381119	0.393643	0.508012	0.497386	0.636386	0.465084	0.836245	0.107029	0.723388	0.226466	0.605136	0.449506	0.579917	0.982852	0.705722	0.219937	0.50808	0.553565	0.498991	0.516915	0.6102	0.235428	0.395559	0.388163	0.685268	0.524909	0.549856	0.41313
TCGA-AB-2924	0.409778	0.507442	0.438066	0.437049	0.493277	0.320111	0.427708	0.528154	0.289917	0.793073	0.246361	0.504588	0.549671	0.545236	0.974591	0.796723	0.169369	0.53506	0.570155	0.475491	0.398841	0.905251	0.222843	0.31743	0.375344	0.663828	0.533379	0.586071	0.540215
TCGA-AB-2892	0.478078	0.507715	0.409174	0.408584	0.497609	0.309064	0.448729	0.596033	0.51922	0.801643	0.572354	0.478734	0.585438	0.791974	0.972111	0.799523	0.198834	0.544562	0.579998	0.475699	0.377742	0.898909	0.112988	0.348886	0.374252	0.683952	0.507159	0.554575	0.495458
TCGA-AB-2812	0.508785	0.480758	0.335136	0.35231	0.44156	0.167139	0.35727	0.469171	0.183662	0.605243	0.0109448	0.477517	0.361681	0.417312	0.934125	0.686141	0.212745	0.456179	0.456448	0.413708	0.299555	0.666357	0.188564	0.344632	0.459722	0.577458	0.533849	0.430649	0.548384
TCGA-AB-2869	0.353152	0.509086	0.369239	0.466112	0.462182	0.354991	0.438316	0.801901	0.10154	0.761417	0.193222	0.642242	0.321625	0.588092	0.9912	0.70231	0.367077	0.474159	0.507417	0.466928	0.49109	0.722717	0.207169	0.419436	0.40542	0.667271	0.557459	0.526095	0.533564
TCGA-AB-2806	0.390494	0.499499	0.361356	0.472422	0.42749	0.311877	0.41178	0.440916	0.129243	0.788518	0	0.46294	0.402238	0.593328	0.9652	0.687195	0.148154	0.450065	0.432481	0.55267	0.290529	0.489142	0.169342	0.376893	0.419561	0.615495	0.527411	0.473944	0.366269
TCGA-AB-2863	0.376709	0.508491	0.274603	0.368768	0.443884	0.270604	0.389287	0.317054	0.138049	0.700635	0.144482	0.40688	0.427403	0.157223	0.980772	0.663724	0.19527	0.534498	0.406202	0.471596	0.291774	0.436975	0.180727	0.367968	0.37332	0.594076	0.537498	0.595417	0.462558
TCGA-AB-2982	0.475581	0.335448	0.387386	0.563443	0.478071	0.651269	0.461339	0.770221	0.0895789	0.798019	0.235314	0.579139	0.477625	0.671969	0.979241	0.672356	0.317818	0.47553	0.508069	0.477992	0.559554	0.70093	0.220691	0.390207	0.402332	0.698247	0.517676	0.516016	0.299158
TCGA-AB-2883	0.366622	0.478889	0.382782	0.41979	0.446812	0.343791	0.369158	0.629169	0.221674	0.796889	0.0884282	0.538735	0.436914	0.367643	0.963677	0.643923	0.128802	0.479851	0.623481	0.421769	0.336895	0.951639	0.162994	0.421083	0.362938	0.62514	0.490267	0.523843	0.38795
TCGA-AB-2851	0.549496	0.511677	0.47084	0.533457	0.532425	0.328959	0.465178	0.678083	0.377837	0.817141	0.347575	0.589025	0.498332	0.516544	0.984756	0.832883	0.324612	0.594794	0.623459	0.492137	0.45162	0.964169	0.308865	0.346813	0.378101	0.700908	0.530215	0.666191	0.560283
TCGA-AB-2980	0.34095	0.390899	0.339615	0.394376	0.437244	0.406954	0.440031	0.692162	0.124244	0.575876	0.0816771	0.488781	0.451884	0.567892	0.97129	0.655329	0.17879	0.441392	0.425435	0.430572	0.538247	0.615417	0.149296	0.331486	0.389379	0.628042	0.536108	0.493272	0.423438
TCGA-AB-2805	0.306337	0.518959	0.428428	0.462455	0.493792	0.360771	0.455239	0.613892	0.211434	0.876114	0.493285	0.535752	0.493845	0.549104	0.983522	0.742966	0.282007	0.623638	0.597125	0.529823	0.380347	0.914508	0.18437	0.374369	0.438175	0.689105	0.520344	0.772442	0.537594
TCGA-AB-2819	0.496246	0.514899	0.377599	0.482045	0.447202	0.507196	0.420574	0.617579	0.181978	0.865373	0.283492	0.573262	0.462333	0.65372	0.982386	0.646993	0.228484	0.57385	0.533911	0.522396	0.359563	0.703948	0.150898	0.409764	0.390458	0.638517	0.534476	0.66379	0.494751
TCGA-AB-3008	0.37665	0.548874	0.375052	0.475758	0.444112	0.350491	0.444054	0.674694	0.167627	0.782141	0.208361	0.577481	0.438222	0.374685	0.986049	0.636502	0.168706	0.507812	0.523779	0.507614	0.333536	0.592658	0.203245	0.366211	0.381009	0.663408	0.516283	0.549054	0.478821
TCGA-AB-2846	0.528059	0.500561	0.392378	0.451761	0.489983	0.300676	0.428793	0.628965	0.434693	0.820452	0.399947	0.476416	0.585852	0.654947	0.970386	0.799661	0.218164	0.529674	0.599899	0.464323	0.348966	0.799024	0.121777	0.366469	0.350238	0.677141	0.506071	0.555956	0.511314
TCGA-AB-2880	0.436007	0.519057	0.327775	0.423173	0.462923	0.316019	0.440671	0.703806	0.288697	0.837	0.466383	0.532443	0.41168	0.546108	0.977153	0.703777	0.193946	0.505471	0.551672	0.506339	0.346358	0.780152	0.230497	0.408146	0.365593	0.67019	0.535255	0.570154	0.510023
TCGA-AB-2925	0.378235	0.497627	0.481558	0.408525	0.492655	0.275411	0.404533	0.442968	0.446429	0.827242	0.107812	0.501648	0.494958	0.327845	0.975086	0.747373	0.158295	0.543295	0.578455	0.401912	0.328318	0.939159	0.179659	0.329535	0.323901	0.632332	0.520622	0.552134	0.483171
TCGA-AB-2933	0.483013	0.514258	0.45004	0.480744	0.507498	0.426798	0.444026	0.703102	0.220271	0.844499	0.315457	0.570497	0.555665	0.627414	0.990348	0.813601	0.207536	0.609275	0.845018	0.521105	0.343887	0.877633	0.138735	0.398087	0.462319	0.705654	0.527225	0.722172	0.475013
TCGA-AB-2984	0.31052	0.493784	0.390527	0.373633	0.445666	0.307683	0.400013	0.53387	0.211221	0.560817	0.0227591	0.46054	0.324292	0.519517	0.910484	0.667169	0.227314	0.456238	0.557704	0.416083	0.334108	0.578338	0.257778	0.316234	0.37844	0.583891	0.488748	0.449382	0.490803
TCGA-AB-2966	0.37039	0.522958	0.373543	0.463616	0.434897	0.436771	0.462145	0.743167	0.176161	0.775741	0.267177	0.5547	0.314518	0.48408	0.985945	0.61457	0.267512	0.544184	0.564786	0.538674	0.411509	0.459172	0.158966	0.455616	0.448013	0.683257	0.516077	0.802218	0.470163
TCGA-AB-2934	0.342345	0.56733	0.451397	0.513294	0.526033	0.353764	0.489039	0.665096	0.354956	0.864807	0.39381	0.590733	0.466021	0.439863	0.986355	0.79711	0.226872	0.62568	0.803199	0.525707	0.482038	0.898039	0.214883	0.374196	0.394456	0.717812	0.550154	0.74813	0.608827
TCGA-AB-2970	0.479379	0.49567	0.348422	0.459	0.489927	0.424394	0.440294	0.587668	0.361096	0.868098	0.295153	0.532743	0.442934	0.38764	0.978983	0.71374	0.224626	0.538758	0.806736	0.526714	0.381352	0.904023	0.152698	0.323319	0.372918	0.678453	0.532581	0.576635	0.594741
TCGA-AB-2878	0.454597	0.487849	0.360697	0.50979	0.479307	0.399384	0.430327	0.786226	0.130374	0.819175	0.181817	0.575849	0.457243	0.689817	0.969195	0.717826	0.300185	0.505283	0.492203	0.484008	0.475603	0.772839	0.177622	0.391628	0.413074	0.670163	0.551384	0.551354	0.568025
TCGA-AB-2976	0.38858	0.513287	0.349588	0.421294	0.44317	0.305023	0.379103	0.440727	0.117503	0.709698	0.00102288	0.457594	0.340286	0.262654	0.936793	0.666228	0.151775	0.424373	0.455419	0.449006	0.394436	0.692338	0.174128	0.391664	0.420782	0.614669	0.537335	0.451587	0.541594
TCGA-AB-2843	0.424208	0.541581	0.459069	0.559518	0.523244	0.5029	0.508222	0.831895	0.34962	0.881007	0.399691	0.664215	0.459433	0.394877	0.991061	0.705588	0.328207	0.639824	0.748717	0.558913	0.489622	0.954145	0.242111	0.489982	0.441458	0.732591	0.547174	0.835992	0.551229
TCGA-AB-2917	0.452554	0.517582	0.398272	0.33765	0.454279	0.404703	0.404937	0.544198	0.18481	0.743108	0.147397	0.477056	0.395161	0.693671	0.991386	0.756793	0.2493	0.515833	0.468939	0.467647	0.34053	0.495996	0.154489	0.363846	0.443617	0.649214	0.525837	0.609482	0.499494
TCGA-AB-2900	0.446389	0.54309	0.3746	0.422778	0.488298	0.296687	0.400508	0.50517	0.252841	0.737608	0.187699	0.497086	0.531641	0.628411	0.970947	0.723835	0.202041	0.569706	0.516402	0.4545	0.374659	0.849555	0.365162	0.365439	0.344123	0.628309	0.524511	0.567175	0.456104
TCGA-AB-2874	0.371097	0.501811	0.271633	0.350592	0.45192	0.286509	0.427367	0.562706	0.240611	0.802059	0.00618844	0.445652	0.488683	0.603867	0.961189	0.712724	0.210428	0.473813	0.430417	0.453116	0.367655	0.612246	0.243642	0.371638	0.388208	0.615424	0.515524	0.466556	0.516519
TCGA-AB-2995	0.346734	0.538131	0.399651	0.478211	0.48011	0.725224	0.477935	0.883582	0.166898	0.829788	0.157217	0.650663	0.326159	0.310768	0.986192	0.605384	0.421727	0.491587	0.576047	0.559082	0.530705	0.775498	0.231561	0.511867	0.46592	0.716248	0.546242	0.619276	0.644776
TCGA-AB-2895	0.304008	0.524094	0.33101	0.371335	0.43861	0.240122	0.395438	0.489873	0.118324	0.725815	0.00593272	0.46947	0.289685	0.377688	0.97416	0.648081	0.191881	0.464108	0.469387	0.443545	0.402124	0.698373	0.192519	0.307368	0.368309	0.596376	0.548916	0.536915	0.627705
TCGA-AB-2872	0.348832	0.441046	0.277798	0.484814	0.419994	0.402606	0.362111	0.531046	0.126108	0.672093	0.178544	0.454571	0.462563	0.615588	0.962557	0.663789	0.164319	0.449397	0.433153	0.451299	0.321655	0.504128	0.232035	0.377874	0.37573	0.618576	0.468215	0.449913	0.259273
TCGA-AB-2935	0.609951	0.48605	0.42997	0.463161	0.526289	0.726707	0.493787	0.91463	0.190533	0.773156	0.175475	0.697719	0.460979	0.691107	0.990441	0.759209	0.357918	0.57539	0.633965	0.569937	0.543839	0.932204	0.18985	0.523979	0.402883	0.738068	0.571061	0.600678	0.46779
TCGA-AB-2919	0.340336	0.498305	0.342593	0.404228	0.417432	0.322719	0.377304	0.459746	0.128289	0.579356	0.139879	0.461815	0.288722	0.534703	0.962618	0.656647	0.162225	0.437796	0.449226	0.436153	0.366825	0.639864	0.160448	0.315408	0.362361	0.610695	0.501959	0.498423	0.312238
TCGA-AB-2886	0.34094	0.517221	0.366663	0.472776	0.436465	0.394423	0.42447	0.638424	0.173816	0.870113	0.00516556	0.570606	0.41123	0.723944	0.991706	0.642095	0.254691	0.521339	0.481732	0.509307	0.344659	0.603705	0.199949	0.399592	0.387115	0.664455	0.524294	0.616775	0.455183
TCGA-AB-2937	0.407965	0.507052	0.440467	0.465679	0.464968	0.437384	0.47607	0.662537	0.196539	0.879049	0.0149341	0.554486	0.390046	0.593349	0.991366	0.632755	0.18074	0.569345	0.561547	0.556527	0.370759	0.797695	0.265266	0.390377	0.39208	0.637147	0.50472	0.616554	0.555285
TCGA-AB-2894	0.435405	0.494712	0.505598	0.456053	0.456403	0.480346	0.421777	0.798948	0.255043	0.865601	0.202224	0.625259	0.325495	0.235448	0.972839	0.592029	0.361872	0.458883	0.618276	0.458252	0.397342	0.968925	0.203229	0.36902	0.416542	0.636515	0.504252	0.493383	0.40246
TCGA-AB-2996	0.35523	0.529443	0.35314	0.44464	0.48652	0.403118	0.419988	0.694391	0.285459	0.872325	0.210509	0.527352	0.496943	0.684007	0.985406	0.778893	0.331088	0.55434	0.567977	0.47732	0.372645	0.899318	0.171694	0.41269	0.406235	0.681746	0.53667	0.601999	0.504783
TCGA-AB-2987	0.631575	0.560543	0.503114	0.621048	0.577341	0.708551	0.556437	0.937103	0.466955	0.896183	0.423576	0.755298	0.628179	0.502727	0.989856	0.780551	0.497147	0.703713	0.594806	0.632975	0.546568	0.97808	0.358706	0.57197	0.519177	0.77957	0.595827	0.769823	0.512045
TCGA-AB-2991	0.500102	0.390976	0.430394	0.519507	0.469848	0.505815	0.490158	0.772516	0.164809	0.745758	0.00542128	0.600972	0.52298	0.61203	0.990962	0.672442	0.211263	0.51799	0.550026	0.518299	0.509434	0.680728	0.241991	0.361336	0.397362	0.651043	0.516337	0.537206	0.370956
TCGA-AB-2859	0.378203	0.540583	0.368903	0.467889	0.49921	0.726502	0.465662	0.796019	0.145845	0.7619	0.116353	0.668044	0.381861	0.470767	0.990065	0.676189	0.279239	0.564156	0.607357	0.543227	0.542175	0.747113	0.200546	0.463413	0.395254	0.725027	0.538006	0.717448	0.704943
TCGA-AB-2811	0.568448	0.530665	0.400515	0.447315	0.512	0.504128	0.477824	0.615926	0.220673	0.891454	0.380256	0.605999	0.492508	0.549688	0.984027	0.694346	0.287759	0.588244	0.628793	0.513424	0.510814	0.851294	0.27457	0.454329	0.375483	0.672259	0.539369	0.62387	0.524957
TCGA-AB-2865	0.510189	0.603784	0.44103	0.504427	0.519901	0.504946	0.512859	0.754696	0.262821	0.888085	0.49528	0.656864	0.534855	0.588202	0.998831	0.752903	0.258888	0.68606	0.592117	0.60187	0.438554	0.895278	0.200398	0.371779	0.396585	0.699421	0.539695	0.913049	0.586804
TCGA-AB-2977	0.477502	0.535361	0.444806	0.528665	0.532499	0.445363	0.518473	0.656409	0.295837	0.855667	0.527347	0.56653	0.51451	0.585191	0.977106	0.741307	0.251853	0.608158	0.644359	0.557418	0.542472	0.936449	0.373577	0.465374	0.352767	0.717583	0.545369	0.680904	0.448671
TCGA-AB-2845	0.483617	0.519327	0.325638	0.476771	0.477813	0.458916	0.451918	0.729661	0.404729	0.845206	0.432219	0.553564	0.485193	0.529558	0.973415	0.68679	0.219225	0.511984	0.768204	0.536858	0.382545	0.751	0.214245	0.41133	0.375213	0.695179	0.527497	0.615246	0.458462
TCGA-AB-2866	0.366496	0.517472	0.447614	0.403355	0.502802	0.636233	0.472618	0.784096	0.24113	0.874142	0.120035	0.588283	0.467604	0.423772	0.982821	0.742154	0.364477	0.577272	0.649965	0.50091	0.422901	0.973988	0.33584	0.373981	0.388729	0.683876	0.525231	0.659553	0.506246
TCGA-AB-2949	0.539203	0.493703	0.388496	0.462722	0.467871	0.315508	0.446209	0.543081	0.191846	0.861327	0.192864	0.51955	0.440588	0.510154	0.98262	0.713347	0.217789	0.535991	0.632168	0.545682	0.305004	0.730645	0.231298	0.350174	0.43238	0.643387	0.516419	0.603113	0.489212
TCGA-AB-2853	0.37545	0.508233	0.363028	0.403265	0.437039	0.264262	0.364862	0.5225	0.195017	0.749638	0.175782	0.501573	0.361354	0.331189	0.957673	0.68755	0.225839	0.450387	0.502112	0.449064	0.33092	0.646666	0.115564	0.320065	0.362084	0.619817	0.519251	0.484185	0.578301
TCGA-AB-2858	0.352977	0.512745	0.42196	0.435975	0.456729	0.459121	0.443189	0.584506	0.135352	0.840772	0.00138089	0.514212	0.386668	0.775274	0.985178	0.693062	0.158669	0.480279	0.467078	0.517262	0.423399	0.612911	0.179243	0.439738	0.393663	0.683407	0.529657	0.58605	0.418618
TCGA-AB-2893	0.416187	0.496863	0.524089	0.458816	0.514758	0.397697	0.448093	0.593865	0.489604	0.855523	0.375091	0.548475	0.590807	0.574829	0.980124	0.769572	0.460706	0.597424	0.581006	0.457104	0.339347	0.979768	0.215744	0.385632	0.376632	0.667327	0.533405	0.602915	0.491386
TCGA-AB-2839	0.390963	0.494046	0.395313	0.371518	0.452878	0.25526	0.385713	0.525924	0.146833	0.694576	0.173634	0.480705	0.317276	0.550528	0.947177	0.66616	0.171067	0.458535	0.521363	0.485546	0.337052	0.570564	0.179793	0.303721	0.402973	0.617217	0.503508	0.532204	0.626689
TCGA-AB-2973	0.448773	0.53707	0.518034	0.588401	0.523145	0.599256	0.479178	0.773298	0.277328	0.835253	0.272189	0.62835	0.525174	0.34796	0.98524	0.834117	0.303936	0.589048	0.59789	0.519879	0.468276	0.972966	0.226914	0.409247	0.461328	0.730675	0.535618	0.641889	0.459484
TCGA-AB-2836	0.549534	0.526951	0.436625	0.485769	0.52045	0.499627	0.456637	0.736243	0.361398	0.837377	0.293107	0.613466	0.476295	0.554277	0.9902	0.806245	0.246369	0.667437	0.607488	0.519747	0.41132	0.946422	0.236927	0.428391	0.39436	0.701584	0.556372	0.840315	0.533427
TCGA-AB-2826	0.523806	0.484193	0.470819	0.436567	0.49843	0.354378	0.425284	0.578272	0.24258	0.791608	0.279451	0.522596	0.567493	0.467545	0.971146	0.847442	0.254408	0.554925	0.528143	0.444759	0.377346	0.94233	0.176389	0.350067	0.409941	0.659669	0.519992	0.578928	0.462929
TCGA-AB-2916	0.491303	0.533872	0.440449	0.483105	0.534329	0.520136	0.479991	0.806532	0.241792	0.848344	0.573581	0.584371	0.593929	0.367615	0.985022	0.850741	0.407733	0.598984	0.582789	0.539055	0.511706	0.95261	0.186327	0.464056	0.512103	0.752029	0.552395	0.695675	0.562612
TCGA-AB-2808	0.411462	0.471033	0.343026	0.38346	0.469386	0.327834	0.404579	0.625358	0.24739	0.80285	0.327118	0.497459	0.561959	0.647057	0.957814	0.780717	0.188782	0.510033	0.515419	0.46644	0.323739	0.595982	0.129668	0.374989	0.360957	0.653359	0.5524	0.577788	0.523094
TCGA-AB-2814	0.245981	0.492799	0.435379	0.458956	0.456159	0.356577	0.425511	0.699159	0.130578	0.606994	0.162741	0.553242	0.465919	0.226434	0.970617	0.658095	0.168604	0.495107	0.486823	0.442943	0.367305	0.411199	0.183426	0.43218	0.409132	0.644158	0.507291	0.521711	0.332566
TCGA-AB-2815	0.431747	0.52409	0.421745	0.425509	0.507819	0.225136	0.441152	0.509288	0.506193	0.846815	0.584117	0.48046	0.607986	0.696615	0.976026	0.813904	0.193488	0.571578	0.600059	0.473444	0.355108	0.92264	0.0931129	0.327099	0.358246	0.672494	0.518252	0.612871	0.488346
TCGA-AB-2885	0.284255	0.505217	0.387408	0.441894	0.480459	0.531592	0.447625	0.773519	0.0943455	0.824063	0.227642	0.591492	0.357129	0.740863	0.992264	0.650531	0.27919	0.542477	0.631918	0.510112	0.430057	0.527552	0.239711	0.387334	0.351092	0.678841	0.540878	0.614705	0.467744
TCGA-AB-2813	0.43512	0.48915	0.445051	0.463019	0.530937	0.518857	0.440397	0.688218	0.333379	0.772004	0.324458	0.554498	0.595859	0.386981	0.978588	0.836758	0.256824	0.66586	0.574258	0.460516	0.411372	0.931232	0.21724	0.390293	0.360515	0.708582	0.539121	0.834485	0.524586
TCGA-AB-2847	0.461945	0.485229	0.490866	0.465447	0.483029	0.652292	0.482709	0.888461	0.186807	0.875707	0.186574	0.655209	0.363793	0.758378	0.992665	0.677935	0.341684	0.50766	0.642747	0.531012	0.490124	0.801479	0.215043	0.477196	0.402649	0.700436	0.537781	0.533636	0.510699
TCGA-AB-2871	0.34345	0.517481	0.396544	0.592256	0.486298	0.776316	0.483262	0.886582	0.0886131	0.782482	0.118603	0.692943	0.307205	0.555009	0.98301	0.628168	0.409858	0.480756	0.614582	0.568535	0.574063	0.743584	0.305763	0.519158	0.498004	0.747066	0.537342	0.572042	0.581434
TCGA-AB-2981	0.54504	0.622403	0.485343	0.450236	0.537013	0.286202	0.48039	0.723573	0.449261	0.921695	0.442243	0.664217	0.512473	0.300326	1	0.833797	0.261521	0.700787	0.585205	0.532415	0.386976	0.958185	0.222816	0.412089	0.408603	0.696618	0.584121	0.814629	0.544454
TCGA-AB-3009	0.406942	0.503377	0.376573	0.452358	0.458517	0.399998	0.43456	0.616873	0.164706	0.771751	0.102237	0.503512	0.480799	0.525868	0.955095	0.643826	0.226044	0.442389	0.544653	0.523038	0.349417	0.519573	0.147174	0.401554	0.426753	0.646849	0.503829	0.496941	0.569051
TCGA-AB-2913	0.315108	0.49089	0.363632	0.417037	0.424088	0.337756	0.39798	0.554687	0.140511	0.663298	0.107607	0.484584	0.294192	0.313408	0.940893	0.695499	0.204643	0.449962	0.476834	0.4893	0.382696	0.339699	0.196562	0.365836	0.393644	0.611902	0.519951	0.564055	0.574247
TCGA-AB-2884	0.354931	0.533979	0.409321	0.5254	0.506407	0.473543	0.454524	0.601842	0.234345	0.809357	0.208361	0.504264	0.398496	0.59406	0.97972	0.733259	0.206236	0.545169	0.549904	0.508991	0.475662	0.828535	0.316527	0.434747	0.380181	0.694025	0.545815	0.544035	0.594247
TCGA-AB-2830	0.376896	0.504893	0.40569	0.544388	0.486366	0.550515	0.47639	0.803567	0.19031	0.822794	0.317042	0.646549	0.458507	0.219554	0.976499	0.633126	0.302727	0.525442	0.727408	0.496801	0.529132	0.826438	0.223916	0.428023	0.42252	0.71884	0.535344	0.564941	0.530659
TCGA-AB-2881	0.52163	0.522326	0.427691	0.549533	0.502317	0.645899	0.476292	0.797999	0.288863	0.861893	0.360822	0.608376	0.520264	0.650643	0.986728	0.745015	0.285978	0.550117	0.615597	0.535798	0.441381	0.816976	0.22433	0.417511	0.403415	0.719677	0.518302	0.589937	0.552634
TCGA-AB-2857	0.510142	0.510961	0.404449	0.632261	0.519014	0.670499	0.487067	0.886905	0.230435	0.839605	0.317656	0.66217	0.436398	0.778152	0.986038	0.711486	0.344776	0.549598	0.586266	0.54962	0.544518	0.802093	0.311432	0.527571	0.429536	0.733132	0.569053	0.617823	0.429852
TCGA-AB-2908	0.377661	0.483788	0.412178	0.434516	0.499736	0.698373	0.512762	0.812632	0.0853598	0.785964	0.302364	0.60314	0.451562	0.483834	0.987904	0.674403	0.313659	0.568754	0.6196	0.540362	0.550276	0.546475	0.313749	0.47616	0.445854	0.707559	0.545301	0.68748	0.539201
TCGA-AB-2835	0.52766	0.499941	0.437373	0.461042	0.491141	0.282725	0.413746	0.410319	0.277804	0.791538	0.131798	0.474876	0.527667	0.280627	0.976528	0.774565	0.198193	0.562931	0.526927	0.444701	0.353654	0.956293	0.202919	0.321317	0.361471	0.650398	0.517366	0.534552	0.53203
TCGA-AB-2963	0.4122	0.51658	0.363786	0.39568	0.464881	0.257101	0.365373	0.353411	0.210644	0.716484	0.179465	0.433137	0.539961	0.316615	0.956515	0.759357	0.22647	0.496076	0.46256	0.428735	0.343829	0.860091	0.121995	0.323511	0.384118	0.631118	0.531928	0.556647	0.475767
TCGA-AB-2834	0.383072	0.446582	0.398036	0.38582	0.482583	0.323333	0.401498	0.422929	0.331538	0.802655	0.257715	0.431069	0.570543	0.390803	0.982216	0.833879	0.158804	0.514268	0.577172	0.449024	0.388944	0.72819	0.147526	0.340709	0.39745	0.64748	0.515821	0.568549	0.439225
TCGA-AB-2948	0.456774	0.509507	0.468637	0.47532	0.517242	0.446079	0.453874	0.650704	0.158436	0.884887	0.356116	0.512716	0.54162	0.474252	0.978502	0.866408	0.211167	0.557388	0.590701	0.497116	0.450719	0.969232	0.217253	0.3544	0.394109	0.698184	0.529795	0.61419	0.471547
TCGA-AB-2898	0.351238	0.461794	0.314003	0.453659	0.476414	0.474004	0.407691	0.706425	0.164526	0.714718	0.144687	0.54954	0.502295	0.436445	0.982778	0.810286	0.26967	0.503555	0.526271	0.463506	0.43495	0.601608	0.191835	0.385167	0.362649	0.659294	0.509773	0.5167	0.372251
TCGA-AB-2994	0.299565	0.397841	0.424531	0.457891	0.511955	0.579412	0.479014	0.785691	0.105923	0.735635	0.248407	0.600378	0.514604	0.735685	0.978829	0.710445	0.266314	0.518036	0.57746	0.513892	0.561094	0.795598	0.193543	0.412848	0.409396	0.699536	0.549741	0.541272	0.512372
TCGA-AB-2956	0.379406	0.505611	0.542111	0.524437	0.49353	0.347473	0.433347	0.657165	0.511184	0.749382	0.21143	0.582946	0.516734	0.283975	0.984719	0.710305	0.40345	0.591535	0.608447	0.456222	0.353497	0.980484	0.258958	0.433381	0.395637	0.657161	0.536557	0.567089	0.529277
TCGA-AB-2983	0.30619	0.498246	0.381842	0.482315	0.49012	0.422553	0.421763	0.516148	0.401158	0.867255	0.177265	0.521476	0.466691	0.559381	0.96665	0.686897	0.203797	0.526653	0.76908	0.476535	0.359353	0.797541	0.172042	0.397065	0.397061	0.682416	0.505358	0.592723	0.530901
TCGA-AB-2988	0.405509	0.514068	0.379779	0.475284	0.452411	0.267637	0.433342	0.589819	0.192516	0.786199	0.117836	0.544456	0.347435	0.207284	0.966643	0.685361	0.228903	0.502342	0.561717	0.475634	0.441984	0.66114	0.280146	0.35983	0.37051	0.620914	0.535535	0.561577	0.578014
TCGA-AB-3012	0.324677	0.413328	0.320643	0.408094	0.47053	0.355656	0.424062	0.636154	0.214534	0.655264	0.00163661	0.485253	0.489128	0.747341	0.980454	0.700064	0.186995	0.489617	0.419379	0.443674	0.438437	0.592709	0.168858	0.283717	0.364144	0.622319	0.521036	0.533497	0.397185
TCGA-AB-2882	0.537434	0.565051	0.460371	0.431281	0.541723	0.670295	0.522228	0.901358	0.282217	0.83993	0.307632	0.723751	0.495242	0.782096	0.995097	0.756057	0.463943	0.641544	0.658515	0.603749	0.570449	0.883975	0.235338	0.55624	0.435067	0.753225	0.552237	0.794347	0.551496
TCGA-AB-2889	0.46041	0.525783	0.393824	0.396272	0.490442	0.417183	0.449238	0.655368	0.415888	0.827499	0.391252	0.539876	0.568034	0.688894	0.981262	0.79115	0.185539	0.576768	0.612484	0.489341	0.35338	0.836257	0.168666	0.353419	0.392255	0.683492	0.510828	0.637009	0.472423
TCGA-AB-2870	0.583917	0.548715	0.439196	0.472205	0.511308	0.357395	0.473205	0.699176	0.476783	0.856442	0.531387	0.571551	0.560896	0.710947	0.9846	0.767744	0.213181	0.60346	0.700699	0.511272	0.417167	0.865205	0.184394	0.385313	0.366284	0.714724	0.518581	0.699426	0.514697
TCGA-AB-2936	0.299765	0.512936	0.460266	0.586563	0.488647	0.607899	0.490341	0.835891	0.160138	0.864204	0.278531	0.633546	0.454984	0.493184	0.986766	0.670069	0.348861	0.519871	0.577407	0.540526	0.49991	0.825568	0.248705	0.450817	0.452206	0.738519	0.525236	0.643228	0.497849
TCGA-AB-2950	0.424865	0.511094	0.340518	0.41269	0.435245	0.418052	0.397526	0.594933	0.124347	0.845712	0.0992707	0.541288	0.399192	0.573615	0.98371	0.627508	0.209919	0.480334	0.435522	0.477368	0.319408	0.66697	0.1626	0.380324	0.380563	0.615218	0.523008	0.515291	0.49372
TCGA-AB-2999	0.344438	0.350523	0.36651	0.486438	0.485602	0.539673	0.45209	0.760052	0.128104	0.681929	0.226006	0.582407	0.479797	0.77257	0.978522	0.706015	0.333529	0.451998	0.480273	0.493534	0.550728	0.583401	0.175308	0.424947	0.408395	0.689617	0.542606	0.519837	0.313568
TCGA-AB-2959	0.368571	0.535372	0.419757	0.518869	0.481064	0.506889	0.45663	0.830992	0.13731	0.868162	0.139879	0.635256	0.384186	0.463277	0.983161	0.639193	0.368514	0.545905	0.631535	0.565776	0.399615	0.69689	0.13944	0.493482	0.471172	0.703089	0.516796	0.727123	0.465852
TCGA-AB-2822	0.348753	0.505944	0.343498	0.431882	0.431041	0.344558	0.398942	0.564972	0.190061	0.739329	0.00398924	0.470767	0.327961	0.167131	0.958394	0.609585	0.205618	0.4542	0.478515	0.470518	0.339909	0.425059	0.171306	0.351138	0.380042	0.614786	0.491985	0.510833	0.386613
TCGA-AB-2817	0.55891	0.50591	0.391519	0.498531	0.4946	0.405266	0.431378	0.668904	0.274236	0.895311	0.164224	0.606491	0.452191	0.714107	0.985444	0.728282	0.31077	0.598358	0.612331	0.486401	0.322162	0.839019	0.139437	0.379096	0.474576	0.682287	0.514912	0.648031	0.474615
TCGA-AB-2912	0.339704	0.504243	0.388894	0.379238	0.46411	0.401942	0.399549	0.464307	0.366081	0.82414	0.345939	0.489027	0.504038	0.36731	0.96275	0.735055	0.267633	0.53141	0.559978	0.448223	0.30192	0.931692	0.164094	0.386496	0.458372	0.649237	0.510688	0.523937	0.521806
TCGA-AB-2901	0.392152	0.561613	0.333393	0.346401	0.470861	0.3889	0.393836	0.630811	0.100803	0.590948	0.00930823	0.511802	0.372392	0.675433	0.952421	0.569999	0.179815	0.499965	0.432765	0.432615	0.324961	0.804343	0.144259	0.375779	0.379464	0.602848	0.542081	0.485214	0.519375
TCGA-AB-2867	0.569364	0.489854	0.372681	0.510196	0.488109	0.744403	0.461411	0.823279	0.204737	0.825869	0.235723	0.614037	0.526216	0.52801	0.972331	0.788802	0.288565	0.497705	0.588732	0.523526	0.47323	0.850271	0.233918	0.517835	0.427061	0.723656	0.528437	0.533656	0.576142
TCGA-AB-2875	0.382225	0.526861	0.419792	0.504752	0.467208	0.519982	0.460223	0.776083	0.190814	0.871137	0.187187	0.621635	0.444848	0.639286	0.985831	0.682195	0.297158	0.516478	0.549056	0.5432	0.43307	0.705277	0.202907	0.464629	0.404227	0.693706	0.539006	0.536089	0.542316
TCGA-AB-2998	0.36348	0.42648	0.421262	0.425734	0.47497	0.30175	0.473658	0.663833	0.119099	0.724795	0.152205	0.501459	0.526273	0.650353	0.985367	0.68759	0.298413	0.47998	0.474579	0.44823	0.520287	0.698219	0.229725	0.386015	0.359377	0.632288	0.535144	0.532066	0.458394
TCGA-AB-2888	0.64516	0.528022	0.500104	0.499898	0.545991	0.569285	0.526011	0.82042	0.424946	0.876668	0.498911	0.582456	0.612992	0.637998	0.98673	0.883163	0.390939	0.597766	0.655099	0.59258	0.555129	0.907348	0.209401	0.50465	0.445653	0.763714	0.569785	0.672706	0.524748
TCGA-AB-3002	0.533417	0.487071	0.36886	0.50803	0.490712	0.50423	0.457802	0.665625	0.183841	0.87641	0.00296636	0.539725	0.425586	0.288599	0.976305	0.65247	0.285232	0.565328	0.711809	0.448034	0.421032	0.498144	0.461081	0.360934	0.377588	0.660836	0.502167	0.603201	0.516473
TCGA-AB-2911	0.452625	0.513088	0.462226	0.507192	0.525086	0.548776	0.462531	0.709456	0.597671	0.820344	0.797439	0.568004	0.481375	0.662138	0.978731	0.73454	0.258619	0.629371	0.615773	0.53311	0.437623	0.913332	0.251708	0.379289	0.449207	0.708484	0.510825	0.702894	0.486026
TCGA-AB-2810	0.451782	0.50071	0.305645	0.393093	0.443861	0.479425	0.385471	0.724102	0.167005	0.744951	0.150006	0.567492	0.446455	0.540355	0.957634	0.721939	0.249551	0.497703	0.52946	0.441761	0.339087	0.441425	0.281612	0.315785	0.324454	0.60289	0.483395	0.487655	0.303682
TCGA-AB-2992	0.337388	0.492952	0.398865	0.460393	0.522098	0.467713	0.433028	0.769338	0.166033	0.774944	0.221198	0.619687	0.608928	0.548814	0.989	0.844687	0.439558	0.562369	0.608024	0.471846	0.44415	0.879832	0.164119	0.421901	0.421555	0.716304	0.535726	0.606376	0.433426
TCGA-AB-3011	0.382233	0.482667	0.304732	0.460455	0.423886	0.365425	0.384056	0.418439	0.113433	0.627229	0.00322208	0.45695	0.295558	0.516759	0.93813	0.635555	0.142122	0.433735	0.502633	0.453076	0.328936	0.541565	0.280854	0.312396	0.391447	0.613288	0.460484	0.479544	0.545655
TCGA-AB-2914	0.428441	0.508713	0.407192	0.469262	0.472885	0.388082	0.436247	0.628341	0.245925	0.797791	0.299091	0.5128	0.513292	0.559779	0.966857	0.735128	0.249695	0.519775	0.605302	0.483824	0.35436	0.738572	0.183086	0.357763	0.498902	0.678385	0.502964	0.560979	0.50368
TCGA-AB-2828	0.442307	0.494949	0.420217	0.407581	0.489236	0.281651	0.435026	0.497827	0.430333	0.840622	0.488784	0.461785	0.560086	0.515843	0.977052	0.81188	0.255057	0.565684	0.624945	0.476538	0.333353	0.934863	0.146382	0.335626	0.423101	0.671241	0.518256	0.614486	0.512645
TCGA-AB-2965	0.400967	0.489109	0.457061	0.394753	0.485335	0.345939	0.401107	0.486272	0.281916	0.797043	0.0883259	0.514646	0.436948	0.378939	0.976729	0.768196	0.192287	0.532536	0.516972	0.427385	0.356418	0.930669	0.160958	0.312262	0.403357	0.634581	0.532396	0.577276	0.574363
TCGA-AB-2942	0.543793	0.530133	0.431151	0.489716	0.494112	0.424138	0.460491	0.687974	0.268864	0.82925	0.377444	0.540304	0.536141	0.688819	0.971901	0.759235	0.244976	0.538308	0.622457	0.499139	0.376364	0.826335	0.204044	0.370973	0.406007	0.689858	0.508155	0.551305	0.524559
TCGA-AB-2856	0.464035	0.507794	0.420001	0.451198	0.511992	0.388388	0.459571	0.678104	0.277026	0.872874	0.127707	0.570251	0.529861	0.478501	0.983526	0.759553	0.256381	0.542033	0.639096	0.501462	0.42727	0.852879	0.220054	0.43588	0.338491	0.68869	0.542869	0.580112	0.551767
TCGA-AB-2818	0.460468	0.509549	0.425138	0.491977	0.520491	0.356065	0.420433	0.658888	0.195562	0.737932	0.252856	0.553043	0.568226	0.454933	0.976088	0.851739	0.374181	0.537578	0.485634	0.472289	0.435059	0.848685	0.187119	0.370325	0.392617	0.684495	0.540217	0.615641	0.558281
TCGA-AB-3000	0.329213	0.526734	0.341674	0.452572	0.461582	0.285282	0.439042	0.66031	0.215596	0.841305	0.383939	0.537518	0.466112	0.691169	0.980541	0.697172	0.199284	0.51347	0.638511	0.515115	0.30993	0.625083	0.184057	0.345301	0.363112	0.671702	0.52483	0.606237	0.480303
TCGA-AB-2840	0.343932	0.365778	0.434313	0.531316	0.467513	0.288351	0.461759	0.634741	0.130076	0.695622	0.0202019	0.466241	0.432103	0.611616	0.959269	0.656518	0.155542	0.456292	0.594667	0.470015	0.534472	0.4649	0.25319	0.402305	0.367378	0.65037	0.527392	0.520429	0.413724
TCGA-AB-2844	0.389934	0.483288	0.383535	0.369294	0.469835	0.263392	0.413602	0.506669	0.194403	0.785351	0.442141	0.478522	0.456328	0.402948	0.953634	0.745825	0.205878	0.49293	0.581314	0.448873	0.368786	0.794677	0.179274	0.333993	0.376232	0.642642	0.517804	0.498462	0.432953
TCGA-AB-2979	0.414433	0.544302	0.375438	0.51506	0.481774	0.485664	0.482712	0.686851	0.407066	0.868728	0.327425	0.580882	0.442379	0.596308	0.983186	0.675025	0.208901	0.508327	0.711005	0.540196	0.421957	0.623396	0.2812	0.413343	0.386755	0.705608	0.53992	0.578097	0.49843
TCGA-AB-2928	0.409895	0.513455	0.336401	0.429902	0.425726	0.323538	0.424427	0.536455	0.119581	0.820143	0.00910365	0.49348	0.331308	0.155662	0.967568	0.602183	0.192365	0.476975	0.499958	0.526099	0.329085	0.370283	0.191951	0.304503	0.362667	0.577924	0.496526	0.451538	0.455566
TCGA-AB-2825	0.306025	0.52129	0.4647	0.432212	0.512106	0.31111	0.437331	0.581362	0.284436	0.863397	0.358878	0.504183	0.483934	0.436122	0.984939	0.768972	0.199033	0.566001	0.605941	0.464527	0.403008	0.930516	0.256448	0.315949	0.408433	0.664549	0.544314	0.567808	0.561762
TCGA-AB-2873	0.510404	0.513072	0.476477	0.511767	0.533888	0.564273	0.454099	0.693836	0.306024	0.811933	0.290805	0.528776	0.528277	0.377672	0.973968	0.838068	0.215455	0.570544	0.490328	0.482104	0.430267	0.953582	0.256187	0.37575	0.394274	0.7064	0.548067	0.599092	0.54802
TCGA-AB-2920	0.398252	0.232097	0.388323	0.525888	0.489348	0.472418	0.46937	0.654411	0.132236	0.770234	0.193632	0.515565	0.338587	0.369394	0.971882	0.618679	0.146736	0.506204	0.602571	0.5526	0.497205	0.837127	0.336303	0.392567	0.453187	0.667246	0.512298	0.483186	0.365871
TCGA-AB-2862	0.325021	0.426844	0.397157	0.492447	0.462218	0.430838	0.467519	0.772529	0.153723	0.711069	0.207287	0.58595	0.457684	0.558189	0.974491	0.680658	0.17827	0.438594	0.522438	0.459592	0.555205	0.737754	0.203181	0.384228	0.456836	0.66781	0.515109	0.493479	0.33914
TCGA-AB-2939	0.448634	0.486724	0.450378	0.487041	0.471132	0.346348	0.479112	0.588432	0.0508444	0.725768	0.278377	0.451406	0.514602	0.713206	0.951778	0.703138	0.336875	0.494133	0.605995	0.530644	0.392948	0.835286	0.160906	0.338661	0.429616	0.641371	0.520573	0.500217	0.47771
TCGA-AB-2927	0.536683	0.517823	0.469615	0.534316	0.536757	0.572661	0.511352	0.779579	0.315908	0.891575	0.282674	0.653779	0.497883	0.707063	0.988032	0.702078	0.319103	0.584678	0.756256	0.565683	0.486774	0.900597	0.211346	0.531124	0.422537	0.73496	0.54227	0.652512	0.493346
TCGA-AB-2897	0.338265	0.404397	0.287418	0.436184	0.432272	0.373608	0.392024	0.665844	0.139197	0.605919	0.0021992	0.532385	0.494481	0.596672	0.949605	0.668003	0.177208	0.45663	0.433729	0.426966	0.374262	0.503105	0.324933	0.365848	0.389836	0.607878	0.48329	0.443486	0.279538
TCGA-AB-2990	0.377783	0.496515	0.39189	0.506275	0.454548	0.507401	0.404955	0.715369	0.0950732	0.684933	0.1721	0.625168	0.393782	0.363632	0.954665	0.675937	0.324313	0.446235	0.497762	0.460172	0.385146	0.599767	0.269829	0.399304	0.39646	0.648658	0.499351	0.509419	0.251376
